# Supplementary material for: The KIF6‐RBP Complex Orchestrates mRNA Transport Required for Sperm Flagellar Assembly
Source: Adv Sci (Weinh). 2026 Jun 25:e76263. Online ahead of print. doi: 10.1002/advs.76263 (PMC13335463; doi:10.1002/advs.76263)
Supplement: Supplementary file 2 — Supporting File 2: advs76263‐sup‐0002‐DataFileS1.xlsx. [file ADVS-9999-e76263-s010.xlsx]

## Sheet: Data S1
Data S1. RNA-seq analysis of testes from Kif6+/+ and Kif6M1/M1 mice.
gene_symbol	log2fc_Kif6+/+-vs-Kif6M1/M1	p value_Kif6+/+-vs-Kif6M1/M1
Kif6	-1.0756	8.444e-07
Btbd35f26	7.0382	1.9294e-06
Serpina16	-4.5443	2.7775e-06
Wfdc16	-6.6908	4.8284e-05
Gm2260	6.3347	0.00012392
Gm2274	6.3347	0.00012392
Npy	-4.0943	0.00014668
Aldh3a1	-1.258	0.00020533
Pcdha11	5.8582	0.00024778
Ccl21a	1.6647	0.00029397
Crisp1	-5.5571	0.00045532
Spink8	-2.7051	0.00047849
Gpnmb	5.9678	0.00092656
Lpl	1.3095	0.00093505
Ildr2	2.1744	0.0021573
Serpina3n	1.5287	0.0025803
Igfbp3	1.5124	0.002662
Gm21506	3.7385	0.0027378
Gm20805	-3.5002	0.0028279
Cuzd1	-1.2093	0.0029878
Ces5a	-1.5125	0.0030344
LOC100862413	-4.9503	0.0035293
Gm20844	3.8981	0.0037397
Spp1	4.0356	0.0044516
Prom2	-2.8919	0.0051772
Ly6f	-4.9505	0.0053956
Plscr2	1.2712	0.0055746
H2-Q9	4.75	0.0062795
Cd83	2.4661	0.0064242
Extl1	1.9291	0.0072011
Sfn	1.5983	0.0080815
Ier3	1.2223	0.0091018
Cd74	0.95032	0.0091389
Robo4	1.6098	0.0092799
LOC100041504	5.103	0.010259
Mal	0.73821	0.010611
Emb	0.69076	0.010634
Rab7b	1.4403	0.010879
Cp	0.57755	0.011822
Tnfrsf12a	1.6886	0.012212
Serping1	0.61935	0.012404
Pcdhac2	-1.5031	0.013206
Pcdhga5	-1.0954	0.013699
Cnn3	0.93991	0.014341
Gm20898	1.9633	0.014603
Nbl1	0.98842	0.015336
Kdr	0.73735	0.015381
Tagln	0.63179	0.015469
Trim2	1.5397	0.015699
Bcat1	2.4586	0.015732
4930486L24Rik	1.7446	0.016388
Wfdc18	4.4583	0.016458
Sox14	-1.2078	0.016816
Plet1	4.1239	0.016853
Gm28998	-1.8188	0.01693
C3	1.5723	0.017378
Shbg	0.82691	0.017553
Irf8	0.70538	0.017577
LOC100861691	-0.95234	0.017715
Myom1	0.68413	0.017732
Casp12	1.7444	0.01776
Pdha1	0.59834	0.017937
Mpeg1	0.62033	0.018142
Prelp	0.62511	0.018499
Clec2l	2.5508	0.020075
H2-Eb1	0.8899	0.020833
Gm20936	-3.9484	0.021765
Adam7	-6.4874	0.022207
Serpina3g	0.44619	0.02226
Srsy	2.0961	0.022878
Gm13306	0.9808	0.023226
Cd200	0.66656	0.02344
Ccl27b	0.68788	0.023698
Prss35	0.50335	0.024419
Il1r1	0.56569	0.025929
Sh3pxd2b	1.2689	0.02606
Crim1	0.62657	0.026072
Mgp	0.81545	0.026159
Car11	1.089	0.026348
Defb22	-2.8024	0.026708
Btbd35f1	0.6485	0.026749
Timp1	2.7069	0.027362
Pabpn1	-0.36689	0.027947
Ndrg1	0.56824	0.028536
Gm14590	0.63322	0.028759
Aqp5	1.9773	0.029151
Nkain4	0.85574	0.02949
Podxl	0.85099	0.029684
Rspo1	1.3984	0.030016
Mfap4	0.58277	0.030711
Col6a6	1.2229	0.031728
Rhoc	0.86686	0.031836
Defb28	-5.6383	0.031946
Ccl8	1.3242	0.032234
Galns	0.47922	0.032968
Cwh43	-1.7807	0.034114
Cybrd1	0.56551	0.034344
Nedd9	0.5938	0.034693
Ddr1	0.67122	0.035739
Syne4	1.2632	0.036044
Ass1	-0.31746	0.036057
H2-Aa	0.72962	0.036172
Ltbp1	0.60503	0.036643
S100b	0.87663	0.036721
Upf3a	-0.32449	0.037
Plscr1	1.2966	0.037258
Hspb8	1.8452	0.037334
Cdh1	1.3711	0.037405
Mmp23	1.1547	0.037553
Stra6	0.67237	0.038127
Bcl3	0.85863	0.038515
Gm5954	2.7259	0.038642
Tgfb2	1.1602	0.039739
Il10ra	0.95523	0.040337
Crocc	-0.50203	0.041302
Ccn1	0.89937	0.041535
Prm3	-0.39262	0.041761
Camk2d	0.6376	0.041899
Ndufb4b	-4.4636	0.042237
Lcp1	0.98664	0.042438
Hsd3b1	0.39878	0.042576
Mfge8	0.62372	0.042848
Rorc	0.92603	0.042922
Gm52197	0.37969	0.043019
Gm20891	2.3818	0.043074
Gm21387	-2.8623	0.04312
Ube2l6	0.84935	0.043473
Exoc3l4	0.72361	0.043832
Dusp5	-0.38633	0.043959
LOC108168670	-2.7807	0.044425
S100a11	0.66162	0.04555
Map3k6	0.4048	0.046717
Cbarp	0.78237	0.04836
Padi2	0.68656	0.048658
H2-Q6	0.70786	0.048737
Gm10591	1.2245	0.048817
Ccl21c	1.2245	0.048817
Gm13304	1.2245	0.048817
Ccl21d	1.2245	0.048817
Inf2	0.78607	0.049152
Cd14	1.0229	0.049354
Sde2	-0.32042	0.049487
Ccl28	0.74196	0.05005
Fcgrt	0.53028	0.050232
1700049E17Rik2	-0.55716	0.050244
Serpinb6b	1.0242	0.050562
Adam23	0.92023	0.051277
C4b	0.50894	0.052298
Sfrp1	0.63882	0.052434
Tcirg1	0.53025	0.052799
H2-Ab1	0.55315	0.052895
C1s1	0.53693	0.052952
Gm10354	-0.30274	0.053557
Gm15023	-0.54874	0.053798
Apod	1.0993	0.054013
Nudt19	0.50193	0.054062
S100a13	1.0686	0.054721
Safb2	-0.38652	0.054842
Spry1	0.57747	0.054867
Nt5e	0.47292	0.055211
Dohh	-0.27564	0.055775
Ccn5	0.99	0.056621
Hal	-0.90208	0.056798
Cpe	0.5082	0.056935
Plvap	1.0248	0.057328
Apoc1	0.68727	0.057871
Gm21258	-0.35902	0.0581
2210418O10Rik	-1.6455	0.058246
Lsr	0.48297	0.058338
Dlx6	-0.39971	0.058545
Gm3317	-0.85604	0.058935
Ctsa	0.52855	0.059082
Rin2	0.45038	0.059277
Bik	0.71196	0.059774
Trem2	0.90936	0.060497
Arhgap22	0.80592	0.061051
Syk	0.78265	0.061257
Itga9	0.55876	0.061486
B9d2	0.47882	0.061814
Rarres2	0.89372	0.062856
Loxl3	0.926	0.063338
Pdgfrb	0.60123	0.063959
Cyp17a1	-0.25624	0.064
Ltf	-7.2379	0.06415
Lyz2	0.54047	0.064152
Speer4d	-0.41664	0.064314
Bmp1	0.57537	0.064642
Atf3	2.0385	0.066394
Mustn1	1.2299	0.066601
Csf2rb2	0.65763	0.0668
Serpina1f	-1.1984	0.066867
Olfr126	-2.1502	0.067207
Lonp1	0.41579	0.067347
Ccdc149	1.1296	0.067541
Scara3	0.40755	0.068236
Adamts5	0.47651	0.068773
Bok	0.68261	0.06878
Chrna4	0.58587	0.068946
Tmem191c	-0.29419	0.070019
Hsd17b11	0.44723	0.070122
Col2a1	-0.24987	0.070276
S100a6	0.73142	0.070383
Sncb	1.1056	0.070424
Ifitm2	0.54617	0.070878
Gpatch4	-0.37804	0.071388
Pcdhgb4	1.576	0.071427
Prpf38b	-0.25995	0.071973
Mfsd12	-0.23649	0.072109
Pcnx2	-0.38607	0.07212
Shisa8	1.288	0.072415
Cd52	-1.0766	0.073504
Mkrn2os	1.0804	0.073707
Homer3	0.45063	0.074425
Lhx3	1.3778	0.074503
Gm46894	0.36789	0.074567
Cchcr1	-0.24178	0.074752
Cdv3	-0.2292	0.074944
Cmtm7	0.5834	0.075721
Ccl6	2.1916	0.075754
Gm28553	-2.0386	0.075768
Lbh	1.8371	0.075933
Gm21366	-0.9602	0.076086
S100a10	0.80528	0.077541
Gm20800	-2.1943	0.077688
Anxa5	0.40973	0.077803
Rdh1	2.0856	0.077993
Pea15a	0.41928	0.078091
Tafa3	-0.32409	0.078359
Pcdhga3	1.4906	0.07867
Epn3	0.70681	0.079725
Ctsz	0.51538	0.079814
Cldn3	-0.40807	0.079935
Cfp	0.70063	0.079953
Runx1	0.88014	0.080091
Gm21275	-6.8434	0.080155
Ptgr1	0.50901	0.080226
Cyp21a1	0.74436	0.081206
Fabp5	0.66639	0.081759
Gm20892	-1.1757	0.082307
Crispld2	0.56855	0.082314
Gm20795	-0.65341	0.082572
Vcam1	0.22968	0.082601
Rhox10	1.0833	0.083104
Sult1a1	0.49114	0.083438
Fzd8	-0.82628	0.084178
Scarb2	0.414	0.084932
Polr3gl	-0.27687	0.085077
Nfkbie	0.72401	0.085402
Gm21149	-0.26954	0.085887
1700008P02Rik	-0.31315	0.086092
Mex3d	-0.2234	0.086294
Mmp2	0.92974	0.086436
Insig1	-0.29466	0.086456
4933440N22Rik	-0.25161	0.086553
Plk3	0.97659	0.086882
Bcam	0.7326	0.087227
Cavin3	0.7797	0.087314
Fas	1.2258	0.087937
Abca1	0.29077	0.088288
Gm40814	-0.64274	0.08846
Arhgef17	0.42617	0.088469
Actn1	0.36949	0.088486
Snrnp70	-0.22605	0.08869
Stat3	0.34832	0.088776
Il4ra	0.63363	0.089262
Gm5798	-0.40943	0.089621
Cdc42ep1	0.59287	0.089759
Pak6	0.53478	0.089867
Anxa6	0.6664	0.089972
Vsig10	0.31093	0.090009
Gm21617	6.6288	0.090144
Rrad	1.652	0.090713
Col3a1	0.46006	0.090716
Pf4	0.73754	0.091125
Cep131	-0.31001	0.091581
Gm867	0.69789	0.09165
LOC100861978	-0.3946	0.091731
Col1a1	0.57075	0.09179
Tnxb	0.58579	0.09192
Gp1bb	0.65425	0.09245
Carns1	0.56792	0.093195
Hspb1	0.53208	0.093821
Col11a1	0.84281	0.093962
Itga5	0.8213	0.094086
Pdlim2	0.44869	0.09454
Tspan4	0.66534	0.09481
Plekhh3	0.94454	0.094892
Fam107a	0.45354	0.095288
Me2	0.27221	0.095739
Dpysl4	0.35087	0.096011
Mmrn1	1.0502	0.096195
LOC108168565	0.56586	0.096819
Cirbp	-0.215	0.0973
Alox12b	-1.0379	0.097392
BC024063	0.69365	0.097802
Rnf208	0.57309	0.098003
Arpc1b	0.3964	0.098269
Gm21396	-1.0724	0.098307
Wnt4	2.2013	0.098413
0610010K14Rik	0.42699	0.098431
Ldhd	0.71319	0.099224
Fndc10	0.51151	0.099376
Ifitm3	0.60002	0.10002
Rab3b	0.52193	0.10003
Ppp1r15a	0.45812	0.10019
Fam151a	0.93323	0.101
Gpr137b	0.52106	0.10156
Glipr1	1.3454	0.10176
H2-T23	0.76237	0.10192
Slc1a5	0.34561	0.10197
Ccdc80	0.70036	0.10207
Cnmd	0.58766	0.1021
Pdlim4	0.71542	0.10239
Lgmn	0.40799	0.10309
Prkab1	0.3822	0.1032
Gm20935	-2.04	0.10378
Cxcl16	0.60835	0.10381
Gm20825	-1.0058	0.10403
Pola1	0.6991	0.10449
Mageb1	1.0882	0.1048
Pate2	-1.2201	0.1053
Zbtb7c	0.74756	0.10533
Tnni3	0.5184	0.10536
Gm20902	1.347	0.1054
Nr5a1	0.29937	0.10541
Tspan8	0.55617	0.10558
Sdc4	0.50412	0.1058
LOC115486880	-0.58845	0.10604
Angptl7	0.92839	0.10632
Rnf122	1.0007	0.10635
Ybx2	-0.21818	0.10642
Sparc	0.34564	0.10642
Slc6a8	0.6259	0.10642
Igflr1	0.74701	0.10662
Lpar6	0.83897	0.10701
Gas1	0.52564	0.10782
Cfb	0.95465	0.10821
Nrbp2	0.37684	0.10836
Slc18b1	0.69443	0.10885
Pgm5	1.176	0.10916
Eif5b	-0.20087	0.10917
Grhl2	-0.42424	0.10924
Gpatch1	0.28849	0.10933
Rhox3a2	-0.59287	0.10948
Wfdc15b	-6.26	0.10965
Ptgir	1.2994	0.10977
Psen2	0.63548	0.11003
Casd1	-0.34471	0.11007
Ak5	-0.51071	0.11049
Cdh3	0.45781	0.11082
Chst2	-0.53083	0.11096
Elavl3	-0.33508	0.11109
Gla	0.65615	0.11112
Tmem176b	0.44786	0.11129
Il2rg	0.99649	0.11157
Tle2	0.42431	0.11199
Pfkl	0.51539	0.11232
LOC108168607	0.73893	0.1125
Edn1	0.97711	0.11265
Col22a1	-0.24747	0.11268
Akr1b8	0.40836	0.11272
Aplp1	1.0795	0.11362
A430057M04Rik	0.91195	0.11364
Cdr2l	0.51625	0.11389
Btbd35f17	-0.61756	0.11439
Tap1	0.7385	0.11485
Irak2	0.68149	0.11497
Ctif	0.50977	0.11504
Ube2k	-0.22389	0.11504
Bgn	0.48172	0.1152
Fos	1.0892	0.11625
Stx1a	0.59588	0.11709
Cdc42ep5	0.52514	0.11713
Tmem267	-0.34509	0.11731
Lamp3	-0.94789	0.11769
Zfp709	0.68507	0.11789
Kcne1	1.4606	0.11795
Lyar	-0.18691	0.11917
Apoe	0.40581	0.11934
Btbd35f13	0.76739	0.11959
Eci2	0.41327	0.11966
Jam2	0.29653	0.11968
Pcdhb4	-1.3017	0.11994
Kcnk3	0.66593	0.11998
Rab34	0.45107	0.12039
Pcdhga2	0.8384	0.12047
Asgr1	0.8648	0.12078
Ttyh2	0.3543	0.12102
Serpine1	0.75957	0.12107
Cylc2	-0.29328	0.12131
Zyx	0.3516	0.12139
Slc4a3	0.45929	0.12143
Abhd8	-0.17043	0.12175
Gcdh	0.45886	0.12192
F3	0.49301	0.12201
Pcdha1	-0.50046	0.12202
Pkdcc	0.3846	0.12247
Etnk2	0.31801	0.12256
Dbi	0.43713	0.12279
Tgfbr2	0.45235	0.12289
Fsbp	-5.8843	0.12306
Klhl29	0.59397	0.12315
1700010D01Rik	-0.31955	0.12352
Tmem29	0.35313	0.12371
Gja4	0.74414	0.1238
Dynlrb1	0.42634	0.12423
Slc12a3	1.022	0.12429
Chchd10	0.51833	0.12441
LOC108168586	-6.0139	0.12444
Sgk1	0.49727	0.12463
Clasrp	-0.21286	0.12526
Tgm2	0.51836	0.12531
Gm16527	0.52041	0.12651
Trim21	0.80359	0.12663
Cstdc1	0.68268	0.12669
Mllt6	0.36064	0.12673
Pnma1	-0.23065	0.12696
Akr1b10	0.52845	0.12749
Adh1	0.51796	0.12766
Lysmd2	0.44947	0.12769
Iba57	0.2581	0.12809
Acp7	0.47789	0.12866
Lgals1	0.41651	0.1299
Gm9789	-0.89678	0.13007
Gm20833	1.1296	0.13037
Gm4454	-0.40049	0.13037
Aqp1	0.87518	0.13097
Sfrp2	1.3571	0.13104
Ano8	0.84778	0.13105
Elovl3	1.2107	0.13118
Gadd45a	0.72041	0.13148
Vxn	0.43368	0.13149
Gm49083	-0.63445	0.13205
Pabpc4l	-2.1268	0.13226
Trip6	0.66951	0.13245
Pcdhga6	-0.86761	0.1325
Echdc2	0.72766	0.13263
Tmem37	0.65269	0.13264
Sik1	-0.21284	0.13273
Slc46a1	0.57246	0.13303
Pdpn	0.59927	0.13339
Cd63	0.41347	0.13344
1810037I17Rik	0.37125	0.13344
Cpxm2	0.81906	0.13354
Sema4g	-0.3044	0.13381
A2ml1	-1.0045	0.13388
Oxa1l	0.29044	0.13408
Alkbh2	0.61315	0.13441
Sulf2	0.28343	0.13442
Tm7sf3	0.25015	0.13443
Tmem86a	0.30494	0.13463
Cdca7	-0.36037	0.13489
Prickle2	0.41328	0.13529
Hdgfl1	-0.2188	0.1355
Mri1	0.44434	0.13554
Slc30a7	0.32502	0.13565
Olig1	-0.53494	0.13578
Tie1	0.6642	0.13616
Ano4	0.79119	0.13619
Slc26a6	0.51833	0.13622
Rras2	0.33926	0.13629
Myof	0.6393	0.13629
Fgfr2	0.49607	0.13631
Slc17a5	-0.46875	0.13737
Pnpla6	0.32686	0.13788
Pilra	-0.77059	0.13815
Nav1	0.41408	0.13834
Plscr3	0.42293	0.13849
Gm21783	1.0349	0.13852
Btg2	0.49836	0.13858
Slc13a5	-0.22899	0.13859
Myoz2	1.0593	0.13862
Mical1	0.69989	0.13869
Tmsb4x	0.44282	0.13871
Cidea	0.56073	0.13875
Rhbdl1	0.63329	0.13936
Prss8	1.1299	0.13955
Ubc	-0.15315	0.1401
Rbp1	1.0952	0.14036
Gm42048	-0.39719	0.14079
Art4	0.64524	0.14104
Twf2	0.32698	0.14109
Frat2	-0.20842	0.14111
Esx1	-0.20984	0.14127
Hes6	0.51713	0.14139
Greb1	0.37632	0.14142
Zfp354a	-0.64079	0.14154
Gm14288	0.8483	0.14203
Lama1	0.3387	0.14231
Rgs11	0.44673	0.14233
Pcdha8	-2.3908	0.14244
Fam50b	-0.17886	0.14248
Tmem102	1.4962	0.14268
Rasgef1c	0.85013	0.14272
Gm21469	-0.56189	0.14275
Gpx7	0.67683	0.14338
Krt15	0.99259	0.1455
Tagln2	0.50784	0.14584
Slc35b2	0.32386	0.146
Cc2d2a	0.59442	0.14619
Mlxipl	0.40148	0.14665
Nudt17	0.79727	0.14679
Pcdhga4	-0.64215	0.14684
Ngef	0.76519	0.14698
Tyrobp	0.66743	0.14719
Irgm1	0.62037	0.14731
Neil2	0.96342	0.14743
Tril	0.91161	0.14743
Crebzf	-0.32405	0.14749
Gm20855	0.6791	0.14753
Gm9758	-0.26089	0.14763
Hspb7	-0.20564	0.14802
Zfp467	0.48878	0.14815
Hcn2	0.55124	0.14874
Hmgcs2	0.26702	0.14926
Ccdc112	-0.31388	0.14944
Lrg1	1.1316	0.14945
Rbis	0.35224	0.14973
Ctsb	0.37558	0.14991
Ndn	0.49889	0.15004
Ust	0.5042	0.15046
Gbp2	0.63826	0.15049
Synpo2	-0.7403	0.15069
Ldhb	0.39028	0.15167
H2-T22	0.50687	0.1517
Ctsd	0.34877	0.15223
Fbn1	0.46131	0.15248
Acad8	0.29628	0.15257
Tppp	0.78705	0.15273
Gm2004	0.40134	0.1528
Slc17a6	-0.46668	0.15297
Fam177a	-0.17343	0.15372
Nfkb2	0.62181	0.15405
Smtn	0.40428	0.15415
Dbp	0.42138	0.15416
Inafm2	-0.20302	0.15421
Fam210b	0.27125	0.1545
Ankrd39	0.36799	0.15461
Tmem240	-0.53612	0.15499
Kcnt1	0.41155	0.15513
Ptafr	1.1613	0.15531
Paqr6	0.36475	0.15574
Adgrg1	0.33315	0.15575
Egln2	-0.17381	0.15578
Sat2	0.46094	0.15585
Acaa2	0.31809	0.15667
Ly6a	0.6238	0.15672
Bex3	0.39785	0.15705
Gm8232	-0.39013	0.15707
Gm1110	-1.5151	0.15713
Chaf1a	-0.1717	0.15728
Smox	0.32458	0.15755
Relb	0.5403	0.15767
Slc25a34	0.4572	0.15801
Tspan17	0.40502	0.15816
H6pd	0.28169	0.15883
Stat1	0.27216	0.15897
Mns1	-0.21689	0.1598
Cstdc2	-0.54445	0.16007
Inha	0.25586	0.16054
Extl2	-0.23781	0.16057
Aif1l	0.60146	0.16094
Ovol3	0.86497	0.16113
C1ra	0.351	0.16126
CK137956	-0.17721	0.1614
Gm20897	-0.59592	0.16179
Gcnt3	-0.23308	0.1624
Chst12	0.45346	0.16244
Slc38a2	0.20362	0.16254
Lsamp	1.182	0.16262
Taldo1	0.44246	0.16282
Plat	0.30102	0.16296
Trappc6b	-0.19799	0.16309
Sgce	0.27434	0.16319
Rps4x	0.37973	0.16325
Lipa	0.42453	0.16364
Ahnak2	0.55608	0.16388
Nt5c3	0.28427	0.16422
Adamts2	0.46022	0.16424
Napsa	1.1825	0.16429
Abhd16a	-0.19206	0.1645
Tspan6	-0.22761	0.16453
Slc22a17	0.29944	0.16492
Cst3	0.29482	0.165
Sbk1	-0.31166	0.16504
Litaf	0.34768	0.16506
Antxr1	0.50665	0.1651
Urod	0.35163	0.16536
Rpl10	0.39816	0.16545
Dnase1l1	0.59269	0.16549
Clic1	0.35463	0.1655
Mlph	-0.72126	0.16582
Lsp1	0.63504	0.1659
Gm20911	-0.36633	0.16632
Tpbgl	0.29897	0.16634
Angptl4	0.44434	0.16649
Ehbp1l1	-0.17531	0.16663
Eln	0.40097	0.16715
Gm14325	0.46516	0.16728
Bhlhe41	0.45	0.16746
Unc45b	-0.51767	0.16757
Drp2	0.35737	0.16843
Hs6st1	0.41137	0.16847
Slc15a3	0.91416	0.16848
Pdzrn4	-0.66503	0.16861
Cmtm3	0.43161	0.1688
Tmco4	0.34142	0.16889
Fam189a2	0.22404	0.16905
Psg17	-0.63568	0.16907
Apol10a	-0.89188	0.16964
Bst2	0.46671	0.17028
Tomm5	0.31795	0.1705
Ecrg4	1.7881	0.17083
Hgsnat	0.26693	0.17097
Ptprd	0.30923	0.17134
Neb	0.69023	0.17143
F2r	0.49436	0.17149
Ephx4	-0.49036	0.17163
Gm6664	1.5835	0.17164
Igfbp4	0.30415	0.17194
Eng	0.32065	0.17208
Tubb5	0.32423	0.17247
Rras	0.27856	0.17259
Tbx3	0.46812	0.17317
B3gat3	0.32924	0.17317
Ly6g6c	-0.23591	0.17334
Prorsd1	0.55138	0.17347
Clec12b	0.32661	0.17363
Ghr	0.47256	0.17363
Lonrf1	0.35577	0.17396
Masp1	0.63169	0.17404
Mrpl48	0.30534	0.17414
Lgalsl	0.44534	0.17421
Xbp1	0.25453	0.17423
Vim	0.37125	0.17436
Pabpc4	0.30334	0.1748
Scrn1	0.35141	0.17493
Dlc1	0.46001	0.17502
Aopep	0.26235	0.17502
Cyb5rl	0.31307	0.17505
Aff1	0.38796	0.17521
Ptchd3	-0.28057	0.17556
Mboat7	0.23571	0.17569
Gar1	-0.3113	0.17575
Hprt	0.31507	0.17603
Esyt3	0.22406	0.17608
Six2	-0.40081	0.1761
Dgki	0.95176	0.17687
Fam207a	0.24405	0.17712
Gm21828	-1.0753	0.17734
Asphd2	0.83094	0.17816
Tnfrsf1a	0.27405	0.17828
Ftl1	0.37911	0.17861
Col1a2	0.31645	0.17867
Smim20	0.43048	0.17901
Dnmt3l	-0.2799	0.17908
Gabra5	-0.50609	0.17938
Tesc	0.65904	0.17954
Cxcl9	0.83753	0.17954
Gpr55	0.30265	0.17968
Gm38521	-0.35432	0.18021
Lonrf3	0.20142	0.18085
Gpc1	0.40573	0.1809
Tgif2lx2	0.30722	0.18092
Gm15114	-0.66402	0.18104
Sirpa	0.34796	0.1814
Pced1b	0.3211	0.18152
Gulp1	1.2488	0.18167
Gm21268	1.6268	0.18182
Zfp945	0.40228	0.18194
Large1	0.3349	0.18205
Lao1	1.1747	0.18212
A630023A22Rik	-0.34188	0.18218
Sh3bgrl3	0.40059	0.18251
Trim47	0.39073	0.18258
Lmcd1	0.44674	0.18282
Foxd2	0.7675	0.18288
Gsap	-0.28633	0.18323
Abca8a	-0.52792	0.18336
Gm20777	-0.57512	0.18339
B4galnt1	0.33353	0.18354
Ndufb11	0.37753	0.18385
Clip3	0.35329	0.18394
Map1b	0.22841	0.1841
Defb19	0.33053	0.18415
Tst	0.3757	0.18437
Plod2	0.34114	0.18439
Serpina3b	-0.37478	0.18456
Gm33887	0.98929	0.18461
Plekhf2	-0.21369	0.1848
Hsd17b10	0.46156	0.18483
4931414P19Rik	0.39806	0.18486
Nme2	0.35876	0.18537
Slco6d1	-0.25467	0.18544
Galntl6	-0.21397	0.18551
Pdcd6	0.23961	0.18553
LOC665918	-0.46618	0.18571
Il17ra	0.44254	0.18585
Slc14a2	-0.22377	0.18595
Def6	-0.58032	0.18624
Gm40447	1.2133	0.18655
Pkia	0.60411	0.1866
Dnajc21	-0.18364	0.18662
2410131K14Rik	0.38571	0.18698
Txn1	0.43736	0.18704
Nxnl2	0.43285	0.18749
Pyroxd2	0.62254	0.18761
AF366264	-0.19321	0.18767
Aard	0.25762	0.18777
Ptp4a1	-0.18364	0.18785
Bckdk	0.29047	0.18802
P2ry2	0.59914	0.18827
Susd3	0.28296	0.18829
Irak3	-0.22445	0.18836
Lrp10	0.25805	0.18862
Clu	0.2525	0.18883
Hk3	0.73944	0.18919
Cycs	0.22362	0.1892
Arl14epl	-0.20244	0.18968
Cited1	0.37252	0.18973
Ms4a7	0.70922	0.18982
Actn3	0.27865	0.18983
Gata1	0.2685	0.19002
Sphk1	0.49836	0.19029
Mgst1	0.23221	0.19031
Bcat2	0.39668	0.19031
Pla2g15	0.39142	0.19061
Hsd3b6	-0.22905	0.19076
Dcun1d3	-0.16692	0.19079
3110040N11Rik	0.43589	0.19107
Hdac6	0.22996	0.19141
Chd8	0.16587	0.19147
Tns3	0.38796	0.19152
Ngdn	0.3279	0.19193
Astn1	-0.71438	0.1923
Slc48a1	0.25565	0.19241
Fv1	-0.86725	0.19256
Gm14685	0.41228	0.19272
Aebp1	0.32324	0.19299
Rpl36a	0.39991	0.1932
Dtx1	0.28864	0.19334
Gpr162	-0.2902	0.19404
Asb11	-0.86435	0.19463
Fev	-0.28891	0.19473
Otx1	1.4763	0.19497
Eva1b	0.45746	0.19503
Gm10352	1.7696	0.19523
Gm10256	1.7696	0.19523
Col18a1	0.36309	0.19529
Pdgfrl	0.79984	0.1953
Cfap53	-0.245	0.19538
Wfdc1	0.27903	0.19549
Ripk2	0.3158	0.19564
Vdr	0.28278	0.19565
Majin	-0.24878	0.1958
Gm36457	-0.36572	0.19589
Vnn1	0.62872	0.19592
Gbp8	1.0046	0.19607
Safb	-0.24401	0.19615
Zyg11a	0.8929	0.19616
Gstm6	0.2647	0.19635
Prr13	0.34436	0.19684
Lypd6b	-0.9717	0.197
Slc52a3	0.22488	0.19725
Ggh	0.23633	0.19725
Adh5	0.28027	0.19729
Prdx2	0.34464	0.19742
Gm21083	-0.20167	0.1976
Pld4	0.46066	0.19761
Tmem121b	0.92796	0.19768
Alox5	0.54325	0.19793
Syngr1	0.47455	0.19809
Igsf9b	0.29851	0.19899
Chrd	0.49211	0.19901
Xkrx	0.65545	0.19908
Comt	0.38813	0.19922
Gsta4	0.41395	0.19929
Rnase12	-1.8395	0.19937
Nudt22	0.46901	0.19976
Tmem256	0.50679	0.19992
Arl4d	-0.27734	0.20022
Cuedc1	0.48124	0.20028
Sync	-0.86113	0.20072
Ptgis	0.38888	0.2009
Map3k1	0.33668	0.20097
Tmbim1	0.36323	0.20099
Arid5a	0.41031	0.20125
Phlda3	0.70947	0.20194
Snx33	0.24377	0.20205
Tuba1a	0.19787	0.20243
Steap3	0.47855	0.20252
C1qtnf6	0.43335	0.20278
Serpinb9h	-0.78003	0.20326
Rps15	0.33737	0.20326
Cers3	-0.16003	0.20333
Hmgcl	0.40709	0.20334
Zbed3	-0.24099	0.20355
Reep6	-0.20645	0.20356
Snrnp40	0.243	0.20364
Gm45095	-0.54071	0.20427
Rbm14	-0.21476	0.20429
Wfdc13	-2.793	0.20436
Trpc3	-1.1689	0.20449
Ntsr1	-0.68257	0.20452
Stc1	1.2562	0.20467
Gm8020	-0.44154	0.20469
Slc30a2	0.24947	0.2049
Rab32	0.81085	0.20507
Tm6sf1	0.37328	0.20519
Slc43a1	0.80674	0.20528
Sorbs2	0.37427	0.20598
Tbc1d2b	0.38768	0.20603
9030624G23Rik	0.35097	0.20606
Ephb4	0.39446	0.20612
Pwwp2b	-0.14469	0.20623
Prx	0.65094	0.20647
Cyp2c23	0.43171	0.20655
Galnt17	-0.32912	0.20658
Hnrnpa3	-0.20502	0.20693
Ssx9	-1.0073	0.20696
Rab6b	0.35319	0.20726
Clec4n	0.73242	0.20728
Tcf24	0.4038	0.20768
Cfh	0.44309	0.20771
Sc5d	-0.28622	0.20772
Abcg4	0.87674	0.20778
Lmnb2	-0.19813	0.20788
Gapdh	0.25553	0.20789
Lgi4	0.37699	0.20795
Cavin1	0.47242	0.20817
Baalc	1.0426	0.20822
Anxa4	0.27271	0.20829
Itih4	1.3739	0.2083
Rnf152	-0.57106	0.20848
Rhd	0.78853	0.20853
Dqx1	-0.64085	0.20855
1700003F12Rik	-0.16187	0.20865
Gm8369	-0.7208	0.20867
Zmiz2	-0.16751	0.20882
Pnck	0.63902	0.20893
Socs3	0.74011	0.20901
Sec14l4	0.59617	0.20904
Gpx1	0.38456	0.20911
Atp6v0a1	0.25319	0.20984
Hdc	0.23902	0.20987
Mapk12	0.7215	0.20993
Thumpd2	0.49895	0.21001
Lhfp	0.26411	0.21029
Cited4	0.43102	0.21038
Tec	0.52766	0.21064
Chil3	-0.58206	0.21094
St6galnac6	0.25894	0.21122
Gipc3	0.30318	0.21156
Ccbe1	0.23649	0.21186
Tpm4	0.34794	0.2119
Svs5	0.42351	0.21194
Gsn	0.25221	0.21203
Rubcnl	0.44955	0.21217
Cfap45	-0.18886	0.21226
Phactr2	0.26166	0.21286
Tmed9	0.21255	0.21287
Clca3a1	0.3245	0.21323
Prkra	0.17643	0.21325
Scube3	-0.29571	0.21328
Anp32b	-0.20583	0.21337
Gm47547	0.33799	0.21342
Ptges3	-0.17237	0.2136
Tnfsf12	0.46923	0.21396
Gm3173	1.1712	0.21402
Grhpr	0.39461	0.21427
Hebp2	0.36243	0.21452
Kif19a	-0.20961	0.21482
Vwa1	0.3568	0.21489
Fhl1	0.26097	0.21506
Wls	0.39608	0.21508
Gm51877	-0.61475	0.21516
Srek1	-0.18156	0.21522
Abcg1	0.52824	0.21535
Fkbp10	0.37239	0.21549
Klb	-0.51825	0.21558
Blvrb	0.40127	0.21559
Gm30679	0.81212	0.21586
Npffr1	0.67593	0.21596
Arap1	0.37997	0.21606
Arhgap31	0.29766	0.2161
Pawr	0.54698	0.21644
Rpl31	0.32643	0.21653
Slc16a11	0.79399	0.21653
Septin1	0.57339	0.2166
Polr2i	0.32338	0.21668
Gm2023	0.64526	0.21694
Cryab	0.51078	0.21702
Coq8a	0.22392	0.21717
Rtl8b	0.43139	0.21722
Doc2b	0.30793	0.21751
Ramp2	0.42405	0.21766
Dtx4	0.32056	0.21783
Slc6a17	0.50619	0.218
Tamm41	0.28637	0.21804
Hpgds	0.95996	0.21807
Rell1	0.56024	0.2181
Dnd1	0.36064	0.21843
Hnrnpa0	-0.22743	0.21852
Cald1	0.25064	0.2191
Gm14322	-0.52214	0.21911
Gm20916	0.53906	0.21933
Map3k21	0.30524	0.21937
Zfp428	-0.23274	0.21941
Sardh	0.31069	0.21954
Camk1	0.45796	0.21964
C1qtnf1	0.44203	0.2198
Nfix	0.26937	0.21984
Lypla2	0.31434	0.21991
Kcnh3	0.61786	0.22002
Ly6d	0.86991	0.22007
Tspan1	0.68765	0.22009
Palm	0.29555	0.2202
Txndc17	0.35115	0.22035
Cdk5rap1	-0.29608	0.22051
Cdk2ap1	0.22414	0.22083
Cx3cl1	0.36481	0.22086
Slc35a1	-0.33738	0.22096
Vat1	0.2207	0.22099
Fxyd7	0.97932	0.22127
Ctss	0.45733	0.22149
C1qc	0.36381	0.22157
Gm4737	-2.1226	0.22167
Traf1	0.33184	0.22237
Oasl2	0.3725	0.22253
Ninj1	0.3699	0.22255
Cyb5a	0.3374	0.22263
Egr1	0.33139	0.22271
Rpl37	0.31235	0.22272
Sox7	0.39993	0.22273
Lama3	0.49488	0.22301
Rgs4	0.60795	0.22307
Ppp1r13l	-0.18153	0.22323
Ankfy1	0.18592	0.22342
Rflnb	0.7006	0.22347
Rufy1	0.2383	0.22368
Crtc1	0.20022	0.2237
Ramp1	0.49494	0.22403
Eif4ebp1	0.35352	0.22445
Itih5	0.361	0.22446
Plp2	0.40718	0.22464
Slc35b3	0.27137	0.22491
Upk3b	0.97318	0.22606
Plekhf1	0.32539	0.22612
Lxn	0.25911	0.22648
Col13a1	-0.84113	0.22653
Ralb	0.2606	0.22653
Nmrk1	-0.31914	0.22654
Mrps33	0.30411	0.22676
Nags	0.34129	0.22681
Gpc4	0.30225	0.22721
Ccl1	-0.89781	0.22721
Nectin2	0.16285	0.22734
Tlr13	1.0619	0.22748
Rhox3c	-0.86211	0.22752
Ppp1r1c	-0.27583	0.22763
Gm4925	-0.28075	0.22805
Mapk10	-0.1574	0.2281
Rpl7l1	0.2046	0.22813
Bhmt	-0.19969	0.22816
Gm42049	-0.67489	0.22831
Gm11545	-0.31625	0.22837
Commd8	0.23712	0.2284
P3h4	0.30263	0.22841
Gstm7	0.28188	0.22859
Ap5m1	-0.26197	0.2286
Hapln4	-0.79174	0.22874
Gm3264	-0.2902	0.22887
1110008P14Rik	0.29796	0.2289
Lgals3	0.47345	0.22915
Snrnp35	-0.16669	0.22918
Paqr9	-0.16116	0.22925
Arrb2	0.30153	0.2293
Ifi27	0.3841	0.22966
Pbld1	0.72183	0.22973
Dcaf4	0.25315	0.22976
Cers5	0.20364	0.23004
Szrd1	0.23456	0.23035
Zfp579	0.36136	0.23046
Thap2	-0.26317	0.23048
Pygb	0.2266	0.23049
Rps12	0.28881	0.23055
Smok2a	-0.2167	0.23063
Cyp1b1	0.22055	0.23064
Foxc1	1.3954	0.2307
Cygb	0.38109	0.23097
Psd	-0.22293	0.23101
Trank1	0.23037	0.23104
LOC100862470	-0.29539	0.2312
Rabl3	-0.1866	0.23137
Plcl1	-0.46759	0.23157
Fhl3	0.48591	0.23161
Bpifb3	-0.36887	0.23173
Gimap6	0.74201	0.23202
Gm20917	0.35198	0.23218
Rnf138	-0.18622	0.23223
Ap4s1	0.25966	0.23333
Adgrg2	-0.93771	0.23335
Pes1	-0.14609	0.23344
Myl9	0.33517	0.23345
Gstp1	0.40702	0.23351
Phpt1	0.28454	0.23364
Wipf2	-0.17405	0.23386
Bmyc	0.32082	0.23393
Hps6	0.4385	0.23405
Lcn2	0.69771	0.23411
2310011J03Rik	0.33827	0.2343
Sox10	-0.37158	0.23438
Cst12	0.32084	0.23455
Ugt1a7c	-0.47615	0.2347
Rhoq	0.52592	0.2347
Pid1	0.55082	0.23479
Slc4a2	0.18249	0.23484
Defb36	0.70975	0.23501
Cyp4f13	0.41105	0.23508
Rad51c	-0.16284	0.23518
Nkx2-4	-0.31488	0.2352
Rasl10a	0.66332	0.23543
Mapkapk2	0.24217	0.23546
Mbp	-0.31202	0.23554
Gadd45b	0.46293	0.23586
Pot1b	0.27727	0.236
Csf2rb	0.58419	0.23627
Gm21996	-0.27845	0.2365
Fads3	0.35425	0.23657
Naf1	-0.23277	0.23686
Fam234b	-0.16281	0.23686
Apobec3	0.37801	0.23712
Elovl1	0.29459	0.2372
Tubb3	0.22802	0.23733
Taf1c	0.30849	0.23736
Arpin	0.70164	0.2376
Tcf25	0.20286	0.23761
Csdc2	0.36491	0.23771
Tsen2	0.43849	0.23795
Gm3435	-0.2849	0.2381
H2-Q1	0.8927	0.2382
Sh3pxd2a	0.32065	0.23823
Irf7	0.4541	0.23824
C1qa	0.40793	0.23827
Txnip	0.17115	0.23839
Sox13	0.30097	0.23883
Nr1h4	1.0045	0.23907
2310039H08Rik	0.27618	0.23909
Pcdhga7	0.76772	0.23935
Rps5	0.26605	0.2396
Sting1	0.59288	0.23975
Mettl5	-0.3618	0.23993
B4galt1	0.20399	0.23995
A930017K11Rik	0.95841	0.23999
Rangap1	-0.15134	0.24015
Anxa13	-0.91603	0.24025
Tob2	-0.21329	0.24033
Dhrs7	0.30459	0.24041
Rell2	0.30142	0.24069
Acin1	-0.15434	0.24118
Klf13	0.35206	0.24132
Atp1a1	0.22227	0.24158
Tafa5	0.59241	0.24184
Tpd52l1	0.25623	0.24187
Slc25a18	0.25116	0.24231
Gm51579	-0.29938	0.24236
Pcolce	0.25541	0.2427
Barx2	1.4144	0.2432
Atrx	0.28044	0.24326
Ces2h	1.0134	0.24338
Sdf2l1	-0.1683	0.24339
Pde4d	-0.31486	0.24343
Lbp	0.34641	0.24371
G6pdx	0.20163	0.24399
4930550C14Rik	-0.19992	0.24475
Sema6c	0.23992	0.24506
Gm15128	0.58643	0.24526
Mettl1	0.30537	0.24531
Vps45	0.24767	0.24535
Fut11	0.31213	0.24546
Gm41291	-0.69163	0.24563
Psma8	-0.13527	0.24574
Tmem176a	0.37457	0.24603
Vps18	0.17486	0.24608
Gm21838	-0.74622	0.24631
Dyrk1b	-0.15142	0.24655
Pcsk1n	0.8137	0.24658
Cmtm8	0.76477	0.24674
Acot13	0.40005	0.24684
Calu	0.17903	0.24704
Ccdc9	-0.20718	0.24709
Igsf8	-0.2238	0.24716
Ppp2ca	0.16059	0.24718
Zfp990	0.92828	0.24724
Naa30	-0.16224	0.24731
Manbal	0.28735	0.24735
Cadm4	0.54701	0.24756
Tmem11	0.2319	0.2477
Speer4c	-0.17571	0.24783
Fstl4	-0.87258	0.24798
Prelid1	0.28717	0.24822
Ncan	0.19773	0.24823
Fstl1	0.31752	0.24823
Kcnq4	-0.48721	0.24829
Lgals2	0.51008	0.24857
Clec3b	0.52626	0.2486
Rasd1	0.24728	0.24863
Arid4a	-0.18374	0.24888
Pycard	0.6914	0.24925
Capn1	0.36543	0.24929
Ebp	0.28956	0.24931
Tcp11l1	-0.29202	0.24948
Oip5	-0.22496	0.24972
Gm973	-0.17167	0.24983
Taz	0.27802	0.25034
Amotl2	0.3684	0.25035
Piga	-0.234	0.2505
Tek	0.43145	0.25075
Galnt15	0.76432	0.25077
Lhfpl4	0.8577	0.25077
Sumf2	0.30611	0.25084
Maged1	0.17213	0.25087
Ccnq	0.25968	0.25098
Cox8a	0.30686	0.25118
Fzd7	0.35923	0.25134
Hmbs	0.24381	0.25146
Dcps	0.20588	0.25152
Wdr33	-0.16592	0.25153
Trp53i11	-0.14313	0.25156
Tmem184a	0.18828	0.25159
Zfp983	0.48961	0.2517
Gm46696	0.84112	0.25206
Unc13a	-0.66489	0.25213
Taf3	-0.16568	0.25235
Polr2l	0.38168	0.25235
Myo5c	0.38898	0.2524
Mertk	0.2631	0.25242
Timm9	0.31509	0.25249
Gm28093	-0.65104	0.25259
Dars2	-0.21378	0.2526
1700040F15Rik	-0.8385	0.25311
Fbxo16	0.45901	0.25346
Cyp11a1	0.2394	0.25351
Btbd35f6	-0.6978	0.25374
Dock5	0.19863	0.25374
Lyrm4	0.25925	0.25379
Ctsl	0.15901	0.25388
Col6a2	0.35466	0.25406
Poglut2	0.32757	0.2544
Arpc3	0.21257	0.25444
Ppp1r15b	-0.16179	0.2545
Psme2	0.34085	0.25465
Zbtb45	0.2782	0.25496
Edem1	-0.17917	0.25504
Gm20807	-2.2808	0.25507
Lhx6	-0.30922	0.2554
Nt5c	0.3191	0.25545
4932429P05Rik	-0.30794	0.25548
Bcan	1.1556	0.25552
Grm7	0.7786	0.25555
Gm3685	0.35308	0.25573
Rassf10	0.61928	0.25575
Aars2	-0.15396	0.25578
Rnd2	0.31483	0.25602
Robo3	0.75941	0.25608
Erbb2	0.34611	0.2562
Rnase4	0.29001	0.2566
Iqca1l	-0.16848	0.25672
Arpc5	0.23185	0.25684
1300017J02Rik	-0.19433	0.25686
Rabl6	-0.12444	0.25712
Sh3tc1	0.54045	0.25729
Gm6588	-0.23866	0.25791
Hoxa3	-0.25726	0.25845
Naprt	0.53539	0.25849
Gm21154	-0.2956	0.2585
Gm20859	3.1508	0.25853
Cdhr2	0.4091	0.25883
Schip1	-0.32524	0.25912
Clic5	0.65347	0.25916
Rassf7	0.22032	0.25929
Gdpd2	0.57487	0.25947
Mn1	0.6745	0.25965
Bysl	-0.14677	0.25969
LOC102634078	0.37594	0.2601
Fam8a1	-0.13776	0.26022
Serpina5	0.17633	0.26022
Tfap4	-0.46467	0.26068
LOC108167340	-0.27011	0.26086
Ugdh	-0.34956	0.26109
Slc35a4	0.20534	0.26111
Scg3	0.49641	0.26143
Cd59b	0.30008	0.26148
Serpinb9	0.33268	0.26154
Serpinb1a	0.34457	0.26156
Ubash3b	0.28419	0.26178
Ddx28	0.27579	0.26206
Npm1	-0.12664	0.2622
Glipr2	0.42217	0.26236
Socs5	-0.17807	0.26248
Ccl24	0.83755	0.26249
Pmm1	0.37827	0.26258
Ppp1r3b	0.63914	0.26277
Ndrg2	0.21062	0.26278
Il2rb	-0.90143	0.26317
Ifit3	0.68359	0.26333
Luzp4	0.32841	0.26345
B3gntl1	0.22046	0.26356
Fam13a	-0.77186	0.26382
Unc13d	0.30264	0.26386
Myl12a	0.25981	0.26396
Aanat	-1.3185	0.26426
4930415O20Rik	0.21129	0.26443
Tnip1	0.27249	0.26466
Adck5	0.31241	0.26493
Myh14	-0.39155	0.26527
Tcfl5	-0.13162	0.26527
Pnn	-0.21217	0.26555
Gm20852	-0.35892	0.26557
Ttc36	0.71383	0.26566
Cnih1	0.2436	0.26582
Atp2b3	-0.37536	0.26626
Psmb10	0.4467	0.26643
Smoc2	0.27579	0.26651
Psap	0.1996	0.26672
Rps6ka3	0.22752	0.26678
Lum	0.45116	0.26682
Inpp5j	-0.29862	0.267
Sat1	0.36176	0.26712
Nr3c2	-0.30052	0.26715
Ahsa2	0.20868	0.26751
Vps13d	0.18365	0.26772
Kifc2	-0.25292	0.26797
Zscan5b	-0.36914	0.26804
Ctdsp1	0.21311	0.26815
Gm52799	-0.96177	0.26817
Ppdpf	0.45726	0.26825
Aox3	-0.21655	0.26826
LOC115485636	-0.44458	0.26887
Meis1	-0.36041	0.26889
Chrna5	-0.28823	0.26893
Arhgap44	-0.18226	0.26894
Clmn	-0.17951	0.26895
Rnf213	0.27888	0.26945
Cept1	0.36035	0.26951
Vamp5	0.40634	0.26956
Zbtb34	-0.2011	0.26967
Mpnd	0.42489	0.26968
Ybx1	-0.11956	0.2697
Ltbp3	0.27024	0.26977
Kirrel	0.28237	0.26989
Dkk3	0.71498	0.27002
3425401B19Rik	-1.1889	0.27019
Map3k10	-0.17874	0.27026
Pde3a	0.78264	0.27045
Ehd2	0.31497	0.2705
Ednra	0.39929	0.27052
Anxa2	0.25477	0.27072
Tex43	0.26233	0.2708
Iqcd	-0.13628	0.27081
Pabpc1	-0.17161	0.27086
Vsig1	-0.13008	0.27096
Cldn34b4	-0.32498	0.27105
Thbs2	-0.69907	0.2711
Rhog	0.30212	0.27126
Gm4869	0.73301	0.27137
Hmga1b	0.30444	0.27142
Adamts3	-0.52938	0.27165
Ptgfrn	0.33239	0.27197
Gm6729	0.25401	0.27201
Slc12a9	0.32734	0.27207
Cyba	0.50915	0.27235
Mrps6	0.29368	0.27235
Flt3l	0.67789	0.2726
Ugt1a6a	-0.39755	0.27288
Tmem44	0.46126	0.2729
Npr1	0.20614	0.27305
Gm3383	-0.2834	0.27334
Dnaaf2	-0.13559	0.27339
Wfdc10	0.35071	0.27341
Dnajb9	-0.17876	0.27342
Cldn11	0.20819	0.27362
Mtus1	0.21289	0.27363
Gm40011	-0.25519	0.27365
Gm20880	1.4903	0.27397
Mmp11	0.3236	0.27424
Ccdc102a	0.70823	0.2745
Gm21560	-0.63787	0.27469
Lnx2	-0.20659	0.27489
Zadh2	0.23337	0.27504
Hnrnpm	-0.12535	0.27531
Fndc9	-0.58736	0.27538
Trak2	0.27063	0.27562
Pakap	-0.61788	0.27567
Il4i1b	-0.26406	0.27592
Prps2	-0.29672	0.27609
Lix1	0.41681	0.27612
Runx1t1	-0.33279	0.27623
Grb14	0.24301	0.27638
Selenbp1	0.22274	0.2764
Zfp667	-0.29497	0.27643
Xlr5c	0.49942	0.27648
Zfp758	-0.2938	0.27656
Cdc20b	-0.2492	0.27663
Pxmp2	0.40284	0.27663
Acta2	0.27593	0.27692
Mtmr11	0.72567	0.27714
Rhbdf2	0.26254	0.2773
Oaf	0.39079	0.27736
Snai2	-0.38935	0.27741
Actrt1	-0.20441	0.27772
Zfp40	0.35144	0.27789
Irf2bp1	-0.23209	0.27796
Wnt3	-0.23138	0.27818
Zdhhc8	0.28918	0.27839
Hip1r	-0.13847	0.27882
Zfp108	0.68893	0.27909
Eif2ak1	-0.16695	0.27921
H4c1	0.23142	0.27963
Tpd52l2	0.23493	0.27983
Faah	-0.13786	0.27984
C1d	0.23728	0.27999
Pqbp1	0.30934	0.28007
Hdhd5	0.20192	0.28013
Sytl2	0.33452	0.28085
Krt23	-0.76783	0.28095
Klf11	-0.2948	0.28097
Pkn1	0.19617	0.28111
Plaat3	0.34891	0.28114
Dtx3l	-0.46286	0.28122
Gbp9	0.66272	0.28123
Zfp383	0.43337	0.28125
4930512M02Rik	-0.48454	0.28133
Cpz	0.58634	0.2814
Smco4	-0.23853	0.28154
Rab23	-0.17318	0.28156
Star	-0.32721	0.28193
Smc1a	0.2492	0.28198
Prm2	-0.20873	0.28203
Sgsm1	0.43454	0.28216
Pik3r5	0.51896	0.28218
Ebf3	-0.28877	0.28223
Smpx	0.26819	0.28255
Caln1	0.4914	0.28261
Atp1b2	0.18328	0.28272
Efcab14	-0.186	0.28288
Irf2bpl	0.30014	0.28293
Polr2e	0.25317	0.28317
Wbp11	-0.174	0.28329
Otud3	-0.15444	0.28343
Gm52435	0.50464	0.28344
Abcd3	0.20737	0.28354
Dmrta2	-0.27518	0.28356
Gm20848	-1.0968	0.28367
Gm14296	0.60976	0.28418
Lhx2	-0.29942	0.28421
Itga7	0.19171	0.28432
C1qtnf7	0.46313	0.28442
Hmgn2	0.20908	0.28445
Vkorc1	0.29249	0.28449
Idi1	-0.2182	0.28457
Myadm	0.21397	0.28482
Gprasp1	0.16037	0.28487
Nedd4l	0.30835	0.28504
Lamc3	0.23837	0.28522
Tiam2	-0.39485	0.28529
Glyctk	-0.16463	0.28533
Grn	0.25839	0.28543
Gm51918	-0.22286	0.2858
Anxa9	0.32528	0.2859
Rhox3f	-0.63526	0.28621
Kl	-0.40853	0.28624
Ifnar1	0.17261	0.2864
Kcng3	0.37196	0.28691
Gm9602	-0.77689	0.28718
Decr2	-0.23284	0.2874
Zc3h4	-0.21735	0.2876
Zfp938	0.30134	0.28762
Ptpn6	-0.42305	0.28765
Tm2d3	0.28742	0.28799
Tmem150a	0.28532	0.28812
Zfp28	0.26248	0.28812
Spats2l	0.5684	0.28829
Efna3	-0.24932	0.28838
Trp53rka	0.31396	0.28839
Galnt9	0.51254	0.28845
Esd	0.23593	0.28848
Slirp	0.25394	0.28852
Olfr23	-0.7898	0.28874
Pax8	2.348	0.28875
Gm28455	1.2975	0.28906
Fam177a2	-0.13425	0.28911
Boc	0.26977	0.2893
Msrb1	0.32764	0.28953
Camk2n1	-0.20493	0.28954
Gnl1	-0.12985	0.28958
Epb41l4a	0.19281	0.28976
Klhl21	-0.22634	0.2898
Mnat1	-0.17751	0.28982
Myl6	0.27041	0.28982
Gm52433	0.37782	0.28991
St3gal4	0.24703	0.28991
Depdc1a	-0.70826	0.28997
Igf1	0.24535	0.28999
2510009E07Rik	0.41275	0.29011
Stk10	-0.20081	0.29012
Casp7	0.37052	0.29014
Syt9	0.36145	0.29015
Dok1	0.65024	0.29024
Tpm1	0.24551	0.29037
Drap1	-0.11529	0.2904
Naaa	0.28065	0.29041
Cmc1	0.30834	0.29086
Kcnj9	-0.11985	0.2909
Lrp1	0.24146	0.29099
Akr1a1	0.18968	0.29114
P2ry14	-0.6274	0.29143
Porcn	0.20704	0.29158
Lrrc8d	0.28584	0.29171
Klhdc8b	0.28059	0.29184
Gcnt1	-0.66314	0.29201
Tipin	0.16359	0.29222
Ptges2	0.23882	0.29241
Lingo3	-1.1066	0.29244
Smyd2	0.28134	0.29248
Tnnt2	0.43856	0.29263
Cbfa2t2	0.16847	0.29275
Cdon	0.38125	0.29281
Rgs19	0.19966	0.29294
Arvcf	-0.22999	0.29338
Gm41885	-0.36175	0.29352
Atp6v0e	0.16436	0.29359
Cog7	-0.13537	0.29364
Nrn1	-0.52249	0.29366
Acacb	0.24337	0.29372
Gm6902	-0.57029	0.2938
Slpi	1.153	0.29393
Dnase1l2	0.31336	0.29394
Hspg2	0.22998	0.2941
Ube2d1	0.24676	0.29445
AW146154	0.43855	0.29458
Gm52441	0.56549	0.29464
Lrp4	0.47112	0.29477
Jtb	0.25793	0.29478
Eif3a	-0.23588	0.29485
Casp8	0.42492	0.29505
Ythdf2	-0.15893	0.2951
Gm4767	-0.44625	0.2951
Gm39972	0.2252	0.29519
Metap2	-0.12039	0.29526
Tmem114	0.36972	0.29534
Elk4	0.3386	0.29538
Arl6ip5	0.28536	0.29542
Pim1	-0.16472	0.29546
Foxh1	-0.16859	0.29549
Zfp52	-0.52849	0.29582
Xlr5b	-0.3963	0.29594
Mrnip	0.20845	0.29604
Zscan26	0.18353	0.29607
Papln	-0.27871	0.29608
Cdc42ep3	-0.17484	0.2961
Maged2	0.16912	0.29616
Pear1	0.34997	0.29617
Gm8005	-0.28739	0.2962
Klhl8	-0.15308	0.29622
Prmt3	0.28525	0.2964
Gm47655	-0.64907	0.29642
Tbx19	-0.18711	0.29643
Naa15	-0.1296	0.29646
Mgme1	-0.25037	0.2966
Slc4a4	-0.63604	0.29676
Tbc1d9b	0.15641	0.29682
Bcap31	0.21531	0.29686
Vps28	0.22279	0.29695
Synpo	0.19605	0.29711
Lpar2	0.16748	0.29719
Sectm1a	0.35107	0.29719
Fbxl8	-0.57505	0.29724
Zfp444	0.26459	0.29728
Pex1	0.23787	0.29751
Bdh1	0.24205	0.2976
Traf7	0.17121	0.2977
Insl3	0.32407	0.2977
Dcakd	0.21263	0.29786
Tsr2	0.26529	0.29793
Brat1	0.16188	0.29796
Pdcd11	-0.22604	0.29798
Gli1	0.36856	0.29829
Ms4a6c	0.4389	0.29849
Frrs1	0.68676	0.29853
Mrps24	0.3179	0.29858
Ctnnal1	0.21938	0.29879
Dok4	0.47747	0.29884
Fntb	0.24371	0.29891
Atp13a2	0.1875	0.29911
Mael	-0.13629	0.29914
Mt1	0.26097	0.29921
Gm21409	-0.33472	0.29929
Tuba1b	0.17874	0.29939
H3c15	-0.45702	0.29943
Pde9a	0.50415	0.29946
Wars2	0.32992	0.29948
Fmod	0.46562	0.29966
Rbpms2	0.35651	0.29968
Acadm	0.18211	0.29968
Mtf2	-0.14914	0.29974
Nfe2l2	0.17638	0.29985
Fra10ac1	0.21012	0.29987
Aoc2	0.33986	0.2999
Zfp672	-0.15585	0.29992
Manba	-0.21381	0.30006
Eif4e1b	1.009	0.30006
Ntrk3	-0.24868	0.30024
Otop1	-0.50452	0.3004
Kcnd3	0.29871	0.30043
Rad51ap1	-0.17532	0.30048
Gfod2	0.29289	0.30091
Romo1	0.28778	0.30106
Frmpd1	-0.19691	0.30107
Man1a	0.51219	0.30112
Gm15107	-0.32516	0.30127
Renbp	0.54653	0.30127
Ccdc96	-0.15344	0.30129
Dcn	0.20626	0.3013
Chgb	-0.20736	0.30131
Aspa	-0.36483	0.30132
Paqr5	-0.15239	0.30139
Nup210	0.23183	0.3015
Slc41a3	-0.12843	0.30159
Scaf11	0.16246	0.30168
Mgarp	0.1955	0.30176
Khk	0.33309	0.30179
Gm21190	-0.18636	0.30201
Zfp414	0.20556	0.30211
Rpl14	0.31195	0.30218
Tada3	-0.14844	0.30226
Pafah1b3	0.26047	0.30237
Sart1	-0.13485	0.30251
Tsks	-0.13602	0.30266
Comtd1	0.38171	0.30287
Capg	0.46041	0.30293
Marcksl1	0.18222	0.30297
Phf5a	0.2617	0.30309
Deaf1	0.18742	0.30334
Plxna4	0.35157	0.30337
Casp6	0.20734	0.3034
Negr1	0.36443	0.30343
Hoxa4	-0.11896	0.30366
Clgn	-0.1234	0.30379
Ddr2	0.29239	0.30385
Sfpq	-0.1311	0.3039
Idnk	0.3436	0.30393
Mtmr10	0.20406	0.30397
Tgfb3	0.26295	0.30398
Ly6m	-0.23544	0.30416
Oat	0.14882	0.30428
Cybc1	0.19656	0.30433
Sdhaf1	0.27578	0.30443
Adamts7	0.28784	0.30448
Akip1	0.20534	0.30472
Ccdc91	-0.16601	0.30473
Cdc42bpb	0.18015	0.30473
Plcb2	0.2412	0.30477
Gm12873	0.76515	0.30486
Tlcd4	-0.16159	0.30489
Ndufb4c	0.21721	0.30505
Tmem135	0.2085	0.30511
Nrip3	0.26494	0.30515
Irf2	-0.17565	0.30516
Zfp101	0.41613	0.30516
Plxnb1	0.20507	0.30524
Pgpep1	0.30061	0.30527
Tuft1	-0.21779	0.30536
Gimap3	0.76326	0.30538
Tshz1	-0.20669	0.30539
Zdhhc3	0.17341	0.30546
Zfp955a	-0.2523	0.30549
Wdr92	0.16388	0.30552
Arxes1	0.73907	0.30553
Gyg	0.31447	0.30559
Maoa	-0.23079	0.30565
Ptpn22	-0.53803	0.3057
Smoc1	0.17885	0.30583
Tmem186	-0.15615	0.30592
Abracl	0.35339	0.30596
Rpgrip1	-0.12743	0.30599
Abca3	0.27927	0.30606
Fbxl7	-0.52104	0.30613
Tom1l2	0.15763	0.30621
Rbpms	0.19862	0.30624
Shfl	0.39702	0.3064
Ntrk1	-0.59245	0.30654
S100a1	0.33539	0.3066
Limd1	-0.14702	0.30662
Prim1	0.2431	0.30663
Grpel1	0.18668	0.30667
Ankrd17	0.20389	0.30672
Fam199x	-0.41908	0.30681
Rbm3	0.15916	0.30707
Ly6e	0.53097	0.30708
Pnp2	0.23622	0.30714
Prr12	-0.26491	0.30725
Zfp703	0.23249	0.3073
Rhob	0.23101	0.30754
Speer4b	-0.21681	0.30759
Taf15	-0.19247	0.30767
Wsb2	0.13268	0.30775
Gm21127	-0.62227	0.30777
Alad	0.23703	0.30785
Azin2	-0.19202	0.30793
Ackr3	-0.23907	0.30798
Mta1	-0.11666	0.30799
Iah1	0.29424	0.30801
Rnf180	0.22692	0.30841
St3gal1	0.29673	0.30842
Gm43305	-0.34396	0.30846
Calm1	-0.11876	0.30886
Chrna9	-0.30695	0.30886
Il10rb	0.20884	0.30896
Parvb	0.21656	0.30901
Clec4a2	-0.29944	0.30908
Coa4	0.1796	0.30924
Spc24	-0.22656	0.30968
Insc	0.44212	0.30975
Efnb1	0.26699	0.3098
Cabs1	-0.14146	0.30989
Mpst	0.35935	0.30993
Fh1	0.14374	0.3102
Bloc1s1	0.25566	0.31059
Prdm8	-0.21027	0.31076
Ckap4	-0.14649	0.31078
Eif4h	-0.14362	0.31083
Zdhhc24	-0.27283	0.31089
Rhou	0.22989	0.3109
Fbxl22	0.59034	0.31104
Slc22a4	0.58321	0.31122
Tns2	0.23305	0.31127
Armc1	0.18564	0.31149
Nudt3	-0.13882	0.31162
Ubb	-0.13104	0.31175
Ttc27	0.15203	0.31193
Slc15a1	-0.56912	0.31217
Hmx1	-0.19419	0.31261
Tspan13	-0.20372	0.31274
Cln8	0.32734	0.3129
Gm52429	-0.27508	0.3129
Adam33	0.49811	0.31291
Gal3st3	0.35208	0.31305
Fam114a2	-0.14629	0.31318
Vmn2r58	-0.58498	0.31318
Gm21953	-0.33748	0.31334
Pbxip1	0.19411	0.31335
Pcdhga10	-1.0039	0.31338
S100a16	0.41433	0.31346
Speer4e	-0.21134	0.31352
Ptpru	0.27901	0.31364
Olfml3	0.18859	0.31367
Ubtf	0.16725	0.31369
Lilrb4a	0.46265	0.3137
Adgre1	0.35671	0.31376
Golph3	-0.15693	0.31396
Cmtr2	0.34737	0.31397
Pnldc1	0.21783	0.31397
Strada	-0.11784	0.31397
Pnpla1	-0.40556	0.31403
Efemp1	0.35974	0.31407
Ssbp3	0.15829	0.31414
Atp6v1g2	-0.2094	0.31416
Mrpl33	0.24255	0.31425
Clcn1	-0.50542	0.31445
Cactin	-0.16896	0.31449
Muc1	-0.17427	0.31465
Gm36789	-0.42495	0.31477
Vac14	0.19298	0.31484
Hgs	-0.1314	0.31487
Gm20883	-0.97631	0.31511
Ros1	0.48552	0.31521
Kcnj8	0.714	0.31521
Efcc1	0.37241	0.31559
Cyb561d2	0.23696	0.31562
Il13ra1	0.4808	0.31564
Gata6	-0.20325	0.31567
Slc5a9	-0.49384	0.31574
Ubash3a	0.47558	0.31614
Heyl	0.44987	0.31622
Dyrk4	0.16692	0.31652
Parp6	0.14928	0.31661
Fmo5	0.42782	0.31664
Trim12a	0.37522	0.31669
Uap1l1	0.39102	0.31708
Gm4922	0.17314	0.31714
Nrarp	-0.31665	0.3173
Meiob	-0.15806	0.31736
Lipo3	-0.26638	0.31741
Car15	0.29545	0.31742
Acbd3	-0.1727	0.31746
Agpat4	0.25299	0.31747
Ccdc130	-0.13107	0.31797
Lrp5	-0.23023	0.318
Vamp8	0.35264	0.31802
Cntfr	-0.21477	0.31803
Brd3os	0.28214	0.31815
Zfp930	0.43771	0.31865
Grb7	-0.22242	0.31883
Gm20882	-1.1381	0.31898
Dnase2a	0.53139	0.31907
Tmprss12	0.18494	0.31949
Xlr3c	0.35083	0.31949
Grb2	0.2174	0.31951
Cpne7	-0.6371	0.31956
Kbtbd2	-0.18485	0.31959
Ccndbp1	0.21064	0.31983
Prmt2	0.26241	0.32004
Cntnap2	-0.16909	0.32013
Gm648	0.30255	0.32026
Ccdc122	-0.20705	0.32031
Ndufv3	0.2433	0.32057
Pcdh10	-0.54322	0.32063
Wfdc6a	0.23759	0.32069
Txndc2	-0.1316	0.32069
Map3k9	-0.23316	0.32077
Itgb3	0.45045	0.32083
Zfp146	0.18657	0.32107
Ksr1	0.23922	0.32108
Ap3m2	0.1856	0.32115
Wbp4	-0.13234	0.32116
Arhgef4	0.49688	0.32125
Slc22a18	-0.1687	0.32129
Pitpnm1	-0.15594	0.32136
Adam10	0.1869	0.32139
Psma7	0.23235	0.3214
Asnsd1	-0.12909	0.32153
Hnrnpu	-0.11946	0.32162
Rhod	0.30657	0.32185
Cnpy2	0.32501	0.32216
Top2a	-0.10574	0.32222
Pabpc6	-0.15577	0.32224
Dus3l	-0.15155	0.32233
Flywch1	-0.11889	0.3224
Hoxb5	-0.68948	0.32247
Pax9	-0.23393	0.32266
Rpp25	0.64511	0.32267
Als2cl	0.29	0.32273
Fdxacb1	0.22688	0.32276
Larp1b	-0.11439	0.32288
Plekhd1	-0.18295	0.32317
Uxs1	0.15276	0.32319
Nps	-0.39682	0.32321
Mmd2	0.16316	0.32333
Mpv17l2	0.33521	0.3234
Pstk	0.34207	0.32354
Otud7a	-0.22096	0.32377
Upk1a	-0.63628	0.32387
B4galt4	0.34299	0.32407
Ankrd22	-0.40468	0.3241
Wdr60	-0.13271	0.32433
Arntl2	-0.51236	0.32443
Fkrp	-0.25197	0.32453
Stom	-0.14463	0.32458
Drd4	0.24618	0.32471
Zfp91	-0.13772	0.32476
Tspo	0.33135	0.32477
Cish	0.34852	0.3249
Shroom3	-0.14465	0.32492
Pmp22	0.31609	0.32507
Hoxb3	-0.19836	0.32533
Vps35l	0.14895	0.32535
Gba	0.19659	0.32536
Rab5if	0.20965	0.32542
Dnajb6	-0.12324	0.32546
Ddx3x	0.21604	0.32553
Limch1	-0.19848	0.32568
LOC624931	-0.44004	0.32575
Fkbp9	0.16738	0.32577
Ada	0.35912	0.32585
Ppp3ca	-0.18273	0.32596
Kif1a	0.15325	0.32617
Hs6st2	-0.45143	0.3262
Bloc1s4	-0.17396	0.32621
Ptgds	0.21041	0.32624
Pacrg	-0.13006	0.32631
Cacna1e	-0.3899	0.32653
Xaf1	0.33299	0.32672
Syngr2	0.20541	0.32689
Ttc7b	0.19881	0.32691
Rhebl1	0.43589	0.32695
Nubp1	0.17531	0.32698
Tfg	-0.14499	0.32701
Cpox	-0.3403	0.32702
Igfbp6	0.24946	0.32715
Trim55	-0.63411	0.32715
Chkb	0.15848	0.32722
Pcdhgb5	-1.2908	0.3273
Golt1b	0.1603	0.32731
Tmem126b	-0.37238	0.32752
Cep83	-0.16758	0.32759
Reep2	0.20652	0.32762
Dscaml1	0.17021	0.32778
Klhdc2	-0.12442	0.32844
Hrct1	0.6333	0.32859
Psip1	-0.14536	0.3286
Fgfr1	0.18922	0.32864
Yaf2	-0.19129	0.32867
Foxg1	-0.34452	0.32876
Gm29667	0.51619	0.32877
Tmem86b	-0.17961	0.32884
4931417E11Rik	-0.14362	0.3289
Kcnq3	-0.23965	0.32906
Hpca	0.27614	0.32908
Gtpbp10	-0.25329	0.32919
Il4i1	1.0317	0.3292
Plk1	-0.16652	0.32923
Siva1	0.30063	0.32935
Elmo2	0.17009	0.32939
Egr3	-0.18964	0.3294
G2e3	-0.18646	0.32946
Gm10408	-0.4331	0.32953
Gata2	-0.14457	0.32958
Swsap1	0.26666	0.32968
Gm36028	0.49848	0.32972
Icam1	0.37692	0.32999
Hebp1	0.29964	0.33009
Oscar	-0.37393	0.3301
Akirin2	-0.12152	0.33026
Gm40848	-0.46589	0.33028
Gm8126	-0.22526	0.33033
Spef2	-0.1357	0.33036
Pus1	-0.29595	0.33053
Ppm1l	-0.19018	0.33064
Itgb5	-0.15633	0.33064
Cemip	-0.19785	0.33065
Sh2b2	-0.31814	0.33069
Smarca1	0.20297	0.33076
Lrrtm3	-0.4905	0.33084
Cd34	0.21946	0.33107
P2rx2	0.14532	0.33126
Cdc34	-0.14238	0.3313
Tedc2	0.26782	0.33148
Loxhd1	-0.19843	0.33154
Ssu72	0.21792	0.33165
Champ1	-0.21837	0.33169
Alox5ap	0.52883	0.33171
LOC108167368	0.43649	0.33181
Tmem8b	-0.16816	0.3319
Akr1cl	0.20715	0.33194
Btbd35f20	-0.51071	0.33203
Qrsl1	0.18268	0.33204
Lipt1	0.20985	0.33207
Lztfl1	-0.14265	0.33214
Eppin	0.25425	0.33226
Gm19410	-0.41617	0.33274
Gm6710	0.4411	0.33286
Lrwd1	-0.12472	0.33296
D130043K22Rik	-0.41061	0.33315
Gata4	0.16082	0.33342
Mgat4b	0.22296	0.33343
Hnrnpul1	-0.21113	0.33361
Ano6	0.21779	0.33371
Slc4a11	0.43809	0.33386
Parp14	0.33503	0.33388
Ccdc136	-0.13981	0.33396
Mrpl58	0.33086	0.33405
Lpin3	0.22265	0.33406
Osgin1	-0.11402	0.3341
Mex3b	-0.12397	0.33411
Bms1	-0.12709	0.33414
Gdf10	0.81729	0.33419
Slc35a2	0.21197	0.33424
Des	0.27761	0.33447
Spdye4a	-0.22849	0.33486
Eps8l3	-0.14388	0.33502
Rrp1	-0.12244	0.33528
Mettl17	0.20728	0.33531
Rpl21	0.24602	0.33534
Tmem50a	0.28191	0.33547
Pold4	0.28404	0.33576
Wdr89	0.32934	0.33612
Wfdc17	0.46473	0.33616
Rab12	0.17091	0.33626
Septin9	0.16249	0.3363
Selenoo	0.16892	0.33638
Gm272	0.26876	0.3364
Gnptg	0.17488	0.33671
Ric8a	0.18281	0.33684
Cdkn2c	-0.12886	0.33684
Map1lc3b	0.18017	0.33685
Mms22l	-0.18799	0.33698
Sapcd2	0.62931	0.33735
Adgrd1	0.27928	0.33766
Plpp6	-0.14904	0.33776
Fadd	0.20733	0.33789
Slc17a7	-0.15267	0.33854
Wdr17	0.23284	0.33856
Fes	0.52023	0.3386
Ifi207	0.47776	0.33872
Gm38702	0.5562	0.33877
Serpinf1	0.27444	0.33886
Zfp692	0.21287	0.33898
Cryl1	0.27364	0.33902
Gpr146	0.40229	0.33903
Hap1	-0.16094	0.33915
Zfy1	-0.30129	0.33916
Ttc7	-0.15425	0.33929
Zdhhc6	0.14841	0.33978
Zw10	-0.1403	0.3398
4930522L14Rik	0.56946	0.33981
Hddc2	0.35414	0.33983
Ssbp1	0.19574	0.34
Stk32c	-0.34063	0.34008
Kiss1	-0.59412	0.34014
Gga1	-0.11242	0.34019
Kcnk10	-0.60965	0.34021
Macc1	0.44981	0.34049
Aebp2	-0.14457	0.34057
Tmem19	0.19722	0.34068
Ewsr1	-0.17339	0.34095
Smc4	-0.11326	0.34096
Krt18	0.76831	0.34098
Gm29804	-0.33437	0.34123
Plch2	0.35594	0.34128
Klk1b4	-0.48837	0.34151
Zfat	-0.18985	0.34152
Kcnq2	-0.21533	0.34168
Hs1bp3	0.34581	0.34183
Endod1	0.23977	0.34184
Slc25a42	0.22663	0.34184
Fcgbp	-0.57266	0.34185
Mfap3	0.17968	0.34186
Gatad2b	-0.13775	0.34189
Echs1	0.17477	0.34207
Mier1	0.13171	0.34213
Csad	-0.18997	0.34233
Rlbp1	-0.54334	0.34235
Zfp623	0.27009	0.34235
Fuca1	0.20391	0.34237
Pag1	0.21463	0.34266
Plcb4	0.15488	0.34275
Mpo	0.32721	0.34301
Abcc5	0.20891	0.34318
Unc45a	0.18637	0.3432
Dlg2	-0.16875	0.34367
Shroom1	0.50956	0.34377
Ess2	0.14367	0.34392
Mcoln1	0.19067	0.34393
Tmem117	-0.42753	0.34399
Gm14632	1.115	0.34399
Fastk	-0.1157	0.34413
Fcgr2b	0.3123	0.34438
Ppp1cc	-0.28103	0.34447
Bod1l	0.12282	0.34448
Qdpr	0.20349	0.34475
Kcnk1	0.2828	0.34478
Deptor	0.28454	0.34481
Pde6d	-0.12191	0.34488
Mrps35	0.23414	0.34489
Zc2hc1b	0.2206	0.34498
Gas7	0.15475	0.34517
Zfp90	0.28335	0.34522
Snapc2	0.22057	0.34522
Cfhr1	-0.30347	0.34538
Dsel	-0.34516	0.3454
AU021092	0.20784	0.34541
1700025G04Rik	0.21631	0.34544
Trib2	0.46624	0.34558
Gfm2	-0.1551	0.34567
Lyn	0.44826	0.34587
Tbc1d4	0.28376	0.34599
Fxyd6	0.19395	0.3461
Tango6	0.20389	0.34651
Lox	0.47951	0.34686
Exoc3l	0.26202	0.34689
Rhov	-0.16444	0.34691
C4a	-0.27976	0.34697
Ttyh1	0.15777	0.34707
Rnf24	0.11641	0.34717
Snx12	0.23405	0.34739
Knop1	-0.14645	0.34741
Slc16a3	0.33503	0.34741
Gm41099	-0.61007	0.34759
Ccdc192	0.19741	0.34761
Lzic	-0.14708	0.34772
Zfp711	-0.19613	0.34779
Gsdmd	0.28666	0.34842
Caskin1	0.18641	0.34846
Mmp19	0.38799	0.3486
Nek2	-0.16878	0.34865
Atpif1	0.23012	0.34882
Glmp	0.26381	0.34889
Bmp8a	0.31731	0.34891
2610008E11Rik	0.23233	0.34895
Rps6-ps4	0.2122	0.349
Sema5a	0.20199	0.34905
Sh2d5	0.34097	0.34927
Ttc25	-0.12564	0.34937
Micu2	0.14584	0.34947
Mfap2	0.74209	0.3495
Hif1a	0.23644	0.34963
Nrg4	0.80698	0.34981
[truncated: 13,643 more rows]
