# Supplementary material for: The KIF6‐RBP Complex Orchestrates mRNA Transport Required for Sperm Flagellar Assembly
Source: Adv Sci (Weinh). 2026 Jun 25:e76263. Online ahead of print. doi: 10.1002/advs.76263 (PMC13335463; doi:10.1002/advs.76263)
Supplement: Supplementary file 3 — Supporting File 3: advs76263‐sup‐0003‐DataFileS2.xlsx. [file ADVS-9999-e76263-s009.xlsx]

## Sheet: Data S2
Data S2. Proteomics analysis of testes from Kif6+/+ and Kif6M1/M1 mice
Gene name	log2 fold change	P.Value
Dync1h1	0.152118	0.395051
Alb	-0.272014	0.254229
Akap12	0.0567736	0.752112
Ahnak	-0.0179749	0.908473
Myh11	-0.210839	0.204984
Sptan1	0.232016	0.194486
Sptan1	3.73325	0.0296066
Hsp90aa1	-0.088122	0.54685
Cltc	-0.0763603	0.644601
Tln1	-0.0600931	0.733759
Vcp	-0.168746	0.344458
Hsp90b1	-0.0776613	0.632477
Hsp90ab1	-0.115779	0.474668
Hspa5	-0.230472	0.269037
Fasn	-0.0351821	0.849825
Ipo5	-0.213133	0.220455
Aldh1a1	-0.142374	0.576849
Eef2	-0.145957	0.40077
Piwil1	-0.085284	0.679591
Gcn1	0.175029	0.261684
Tdrd6	-0.0583471	0.743059
Hspa4	-0.14283	0.38804
Dync2h1	-0.367251	0.0906091
Ubr4	0.0806176	0.612766
Eprs1	-0.104833	0.548808
Pkm	0.086216	0.592246
Pdia3	-0.0961877	0.58141
Ldhc	0.0688157	0.705459
Tuba3a; Tuba3b	-0.25144	0.208477
Hspa2	-0.231156	0.18562
Trim28	-0.054258	0.720644
Cct2	-0.0766832	0.613498
Tpp2	-0.0370721	0.804044
Sptbn1	-0.307179	0.135764
Eef1a1	0.177114	0.423504
Hspa4l	-0.241248	0.16877
Tubb4b	-0.569094	0.0307883
Tubb5	-0.734526	0.00789696
Hyou1	0.141584	0.44987
Dnah8	0.186878	0.276637
Kiaa1210	0.141598	0.416066
Hspa8	-0.359106	0.0809792
Tuba1c	0.115725	0.558583
Cand1	-0.0276056	0.853709
Me1	-0.193045	0.320825
Aco2	-0.106167	0.55306
Atp5f1b	-0.204829	0.221194
Myh10	0.0272482	0.889665
Dctn1	0.278341	0.19795
Edc4	-0.20961	0.275495
Macf1	0.367734	0.0585883
Prpf8	-0.154739	0.323418
Vcl	0.277811	0.131122
Clgn	0.00621708	0.974909
Snrnp200	0.0418678	0.794353
Tubb3	-0.219134	0.501235
Tuba4a	-0.0250127	0.89794
Uba1	-0.0529012	0.771063
Hspd1	0.0449175	0.768359
Calr	0.276404	0.309732
Pdia6	-0.048101	0.770064
Huwe1	-0.130352	0.522926
Myh9	-0.290526	0.275611
Actb	-0.0277162	0.885874
Tuba8	-0.461008	0.0503004
Cct5	-0.155406	0.342488
Dnah17	-0.0745121	0.7116
Cct3	-0.155186	0.304558
Tkfc	-0.496429	0.0337397
Tcp1	0.110558	0.549207
Acaca	0.0321207	0.843943
Nasp	-0.091366	0.562989
Usp9x	-0.0445793	0.77171
Eftud2	-0.0875015	0.588357
Cct7	-0.136356	0.407447
Vps13a	0.0532886	0.842281
Sf3b1	0.26193	0.228178
Numa1	0.0909578	0.546751
Tubb4a	-3.16403	0.0732891
Gdi2	-0.0530841	0.739407
Vars1	0.157465	0.463505
Ckap5	-0.0781125	0.684179
Copa	0.0313399	0.853651
Flna	0.0693291	0.718387
Gstm2	-0.650224	0.128588
Hnrnpa2b1	0.335587	0.172276
Fkbp4	0.0421795	0.777667
Pgk2	-0.293896	0.234484
Hadha	0.0181103	0.947425
Pgam1	0.0111453	0.951099
Pabpc1	-0.350909	0.234257
Ybx2	1.56795	0.0727824
Cct8	-0.00595931	0.971289
Ap2b1	-0.153642	0.46691
Dnm1l	-0.0381916	0.822864
Tf	0.124976	0.740771
Gstm1	-0.209328	0.505348
Tubb2b	0.0716563	0.882323
Tubb2a	0.32719	0.27998
Tpr	-0.100251	0.714214
Actn4	-0.24933	0.281023
Map1b	-0.190217	0.312929
Psmd1	-0.143086	0.402337
Tkt	-0.539439	0.0701138
Kpnb1	-0.00260841	0.986995
Eif4g3	0.128959	0.53859
Eif4g3	0.10752	0.588906
Usp7	-0.093294	0.585574
Map4	0.0726406	0.757131
Dnah3	-0.132599	0.645944
Aldh2	0.142785	0.488879
Eif3a	-0.273781	0.233355
Aldh1a7	-0.118526	0.603109
Abat	0.196238	0.349659
Xpnpep1	-0.114073	0.540602
Ddx4	-0.19659	0.248485
Hspa1l	-0.301552	0.217528
Uggt1	-0.129423	0.545527
Cct4	-0.0420272	0.787779
Usp5	-0.219307	0.238799
Atp2a2	0.0443464	0.813363
Ldhal6b	0.287427	0.337562
Cad	0.129088	0.426221
Prep	-0.113461	0.55295
Hbb-bs	-0.153186	0.694311
Ephx1	-0.629165	0.0921393
Odf2	-0.405908	0.0951095
Piwil2	0.244131	0.150734
Aldh1l1	0.258942	0.488109
Pcm1	-0.0296496	0.857091
Xpo1	-0.00240433	0.987716
Gart	-0.0201289	0.920168
Atxn10	0.0979217	0.612217
Epb41l2	0.383246	0.066083
Atic	0.0842437	0.628011
Gapdh	-0.198249	0.477178
Iars2	-0.114033	0.505506
Khsrp	0.235589	0.246656
Vps35	-0.0287107	0.853502
Trip12	-0.0212469	0.892006
Epb41l2	-4.645	0.0527729
Eif3b	-0.287913	0.111029
Anxa2	-0.101718	0.671025
Hsd17b4	0.0849673	0.689409
Sdha	0.24414	0.423515
Uba2	-0.0107849	0.948005
Psmd2	-0.382848	0.137961
Rrbp1	0.921825	0.01372
Crybg3	0.0163397	0.92109
P4hb	-0.240933	0.172238
Cyp17a1	-0.646749	0.110929
Fxr1	-0.235265	0.262128
Mdn1	-0.0417873	0.811524
Cse1l	-0.0958407	0.588654
Actn1	-0.225286	0.251135
Btaf1	-0.122779	0.544938
Usp47	-0.0670083	0.673179
Eno1	-0.0265598	0.897138
Acta2	-0.217524	0.368656
Plec	0.423746	0.137523
Immt	0.237374	0.238031
Wdr35	-0.250425	0.186693
Fbp1	-0.245742	0.201579
Atp1a1	0.187931	0.288031
Ganab	-0.123147	0.429718
Akap4	-0.170253	0.331698
Nrdc	-0.198714	0.28005
Lars1	-0.130212	0.417471
Pgk1	-0.284535	0.210075
Ppp1cc	0.0447203	0.817182
Kif5b	0.147061	0.472955
Hspa9	-0.165739	0.362592
Hba-a1	-0.123944	0.470769
Mdc1	0.100952	0.593906
Ppp2r1a	0.00229885	0.988553
Rpn2	-0.00807198	0.967267
Psme4	-0.0522034	0.787421
Ppm1g	-0.368935	0.119076
Gstm5	-0.0191745	0.954408
Hnrnpk	0.311867	0.0952747
Lrpprc	-0.0182766	0.90936
Hnrnpl	-0.0664036	0.741032
Sf3b3	0.0478415	0.817141
Upf1	-0.279422	0.176988
Ecpas	0.00280873	0.986467
Eif4g1	-0.0820439	0.664404
Ift172	-0.160724	0.438457
Hnrnpk	-7.65028	0.052721
Eif4a1	-0.146777	0.42508
Thop1	-0.0348941	0.83033
Gstm7	-0.280557	0.25124
Parp1	-0.0755426	0.683611
Cfap36	-0.0980957	0.635176
Pdcd6ip	0.239859	0.148007
Psmc3	-0.23839	0.159181
Cul3	-0.0252106	0.864424
Dhx9	-0.323712	0.1467
Psip1	0.29592	0.289285
Ddx1	-0.0318652	0.849447
Ttc21b	-0.133176	0.425494
Rpn1	-0.546635	0.127627
Copb1	-0.293457	0.134156
Rtcb	-0.0363613	0.885457
Acadl	-0.0264553	0.907631
Dars1	0.022671	0.888384
Iqgap1	0.0323847	0.847447
Dnajc13	-0.304697	0.120503
Ppp1cb	-0.329688	0.506297
Snd1	-0.10836	0.538618
Acaa2	-0.696149	0.0292511
Vim	0.137528	0.586975
Ap1b1	-0.841659	0.0230515
Cct6a	0.0756954	0.614648
Atp5f1a	-0.00853297	0.957499
Ywhae	0.0974432	0.537103
Spata20	-0.566774	0.0282025
Stk31	-0.0092801	0.961028
Ppa1	-0.230095	0.198822
Gmps	0.210718	0.269411
Aldoa	0.0514847	0.823862
Eps15	-0.0578104	0.716285
Psmc5	-0.176736	0.251915
Ldhb	-0.237628	0.418108
Hk1	-0.251594	0.139486
Prdx1	-0.00537265	0.976734
Cpt2	-0.22795	0.249174
Eif5a	-0.523073	0.0324454
Dpysl2	-0.166077	0.333614
Hnrnpa3	-0.183346	0.385465
Irgc1	-0.479077	0.168518
Canx	-0.0711843	0.711563
Phgdh	0.129489	0.513198
Uchl1	0.596822	0.163574
Ddb1	-0.110966	0.549633
Uba6	-0.0630261	0.689293
C3	-0.492733	0.0295858
Sucla2	0.154291	0.380049
Ywhaz	0.454726	0.0442233
Pcbp1	0.102831	0.493638
Myo7a	-0.0162477	0.930375
Acsbg1	-0.0249463	0.923919
Ndufs1	0.105771	0.480519
Top2a	0.350985	0.154992
Bag6	-0.397389	0.0759307
Septin9	0.678701	0.0435395
Serpina3k	0.0506265	0.783012
Idh1	-0.309785	0.110134
Mdh2	-0.147965	0.463444
Ap2a1	-0.0117734	0.938704
Ehd1	0.00726525	0.966877
Cap1	0.486213	0.106164
Cabs1	-0.365789	0.0689805
Aldh6a1	-0.358568	0.18779
Cfl1	-0.771353	0.048085
Ahcy	-0.22742	0.247926
Ywhaq	0.537027	0.0118454
Pdha2	-0.513317	0.0280385
Cgn	0.159871	0.415103
Pdia4	-0.210537	0.262486
Epb41l3	-0.957056	0.00319468
Akap3	0.274989	0.315479
Hdac6	0.0232998	0.913927
Oxct2b	-0.141559	0.548641
Aldh1a2	-0.0680718	0.645626
Pebp1	-0.350107	0.139296
Supt5h	0.151176	0.370691
Opa1	0.1317	0.586386
Tns1	0.036634	0.831058
Dpysl3	-0.214906	0.299017
Stim1	-0.0503431	0.762716
Eif4a2	0.0443749	0.825216
Acat1	0.00157025	0.993761
Acaa1a	-0.356463	0.254072
Pfas	-0.148596	0.440085
Hdlbp	-0.154989	0.334426
Ppp6r3	0.116159	0.496216
Rnh1	0.00742394	0.969873
Oat	-0.354721	0.0987798
Npepps	-0.0911201	0.624423
Epb41l3	0.12247	0.502446
Hmgcs2	0.314608	0.0841983
Pdilt	-0.0891054	0.642702
Mybbp1a	-0.184959	0.321391
Pask	-0.347935	0.164985
Stip1	-0.0634383	0.710313
Ppp1ca	0.445355	0.0953908
Ssh2	-0.22401	0.26582
Napa	-0.375153	0.0611894
Col12a1	0.469666	0.189174
Ybx3	0.168027	0.434506
Aldh1b1	-0.219557	0.327942
Ccar2	0.177517	0.374397
Qars	-0.297828	0.546254
Ruvbl1	0.0194982	0.899452
Dpp3	-0.0463055	0.794135
Eea1	0.273959	0.160009
Pfkp	-0.607605	0.0374318
Tubb6	-2.73069	0.113392
Farsa	-0.0353269	0.843308
Sfpq	-0.598653	0.0239412
Adh5	-0.258741	0.359399
Pcx	-0.231474	0.176228
Acly	0.0795064	0.669156
Pfkm	-0.185543	0.356854
Ttll12	-0.161357	0.410538
Cops4	0.132499	0.384618
Ctps1	0.671041	0.142537
Dnajc3	-0.282902	0.0874211
Ace	-0.25134	0.182474
Ppp1r7	-0.185596	0.293082
Rars1	-0.3268	0.0899962
Hnrnpa1	-0.0670557	0.821136
Eef1g	0.193877	0.414466
Nup93	-0.0175696	0.913714
Pfkl	-0.295735	0.128075
Lonp1	0.096931	0.5841
Pabpc6	-1.20538	0.0115737
Lta4h	-0.242243	0.322822
Uso1	-0.10893	0.523164
Dld	-0.0391269	0.822262
Hk2	0.207105	0.276689
Rsph1	0.350143	0.130294
Pcbp2	0.114133	0.716458
Cat	0.491861	0.143285
Ilf3	-0.239639	0.280955
Ogdh	-0.404103	0.116735
Ccdc136	-0.138057	0.702679
Pcbp2	0.153872	0.329442
Shcbp1l	-0.228775	0.42268
Atp6v1a	-0.171508	0.325562
Npm1	-0.444018	0.134018
Prdx6	-0.0631221	0.743917
Chd4	0.0617265	0.705394
Pdhb	-0.253213	0.268668
Selenbp1	-0.0518444	0.816919
Mpi	-0.23777	0.169499
Scrib	-0.266937	0.261187
Pgam2	0.0897676	0.736264
Usp4	-0.742233	0.00867291
Atp1a4	0.124835	0.586837
Etfa	-0.162193	0.480985
Eef1d	-0.102458	0.584023
Atp2b4	-0.0145836	0.932215
Atp2b4	-5.81937	0.0528298
Psmd11	0.0528005	0.763381
Glg1	0.030891	0.890903
Dpysl4	0.0450849	0.801233
Dnm2	-0.299308	0.106211
Mars1	0.0155826	0.931163
Slc3a2	-0.233219	0.349634
Ncbp1	-0.102647	0.556612
Uba1y	0.020686	0.908734
Usp19	0.054389	0.755847
Ppa2	-0.422639	0.0354909
Acadvl	-0.118647	0.537364
Pla2g6	-0.371333	0.0698654
Pzp	0.566125	0.0855177
Dpep3	0.112951	0.546628
Psmc1	0.0136874	0.94118
Rtn4	0.179741	0.495801
Myo6	0.0588112	0.693202
Psmc2	0.105225	0.54731
Akr1cl	-0.262728	0.3413
Nsfl1c	-0.341628	0.0990705
Adsl	-0.711753	0.0227201
Pgd	0.107432	0.548336
Iars1	-0.193838	0.288688
Ddx5	0.074719	0.628529
Rab14	0.124925	0.495333
Tpi1	0.187206	0.304742
Armt1	-0.21926	0.438941
Rnf17	0.120382	0.46165
Septin2	-0.0902959	0.613613
Hnrnpm	-0.333113	0.0841462
Rpl4	-0.341243	0.302431
Tpm2	0.0690774	0.678544
Ift122	0.0120883	0.946385
Acrbp	-0.582667	0.022722
Atr	-0.349862	0.289859
Gsn	0.00713505	0.968999
Ppp1cc	0.981545	0.142586
Sec23ip	-0.000426251	0.998084
Mprip	-0.512565	0.0163036
Ogdhl	-0.439687	0.133261
Pitrm1	-0.699446	0.0110315
Ranbp2	0.181369	0.361886
Psmc4	-0.0828348	0.631535
Gm20390	0.341255	0.367188
Golga4	0.17299	0.298757
Syne2	0.0458029	0.799226
Aldoart1	-1.36984	0.274571
Sars	0.0757201	0.682518
Bhmt	0.012911	0.963288
Kpna2	0.362294	0.0824199
Copb2	-0.0268276	0.867939
Dlat	-0.152699	0.368297
Acsf2	-0.202122	0.362928
Pcca	0.168057	0.470981
Pdia5	-0.043535	0.863247
Atp1a2	-0.0159849	0.924162
Glul	-0.489345	0.115112
Ddx39b	0.175551	0.465899
Copg2	-0.111575	0.482925
Ipo4	0.0752133	0.737373
Plaa	-0.0871729	0.597563
Pdxdc1	-0.0857733	0.602699
Lrpap1	0.0370029	0.826248
Ruvbl2	-0.0964038	0.705055
Eif2s1	0.359944	0.412904
Trim36	-0.397267	0.105602
Calu	0.288366	0.230566
Uba3	0.0876907	0.608594
Hspa1a	-0.125104	0.709652
Eif2s3x	0.226032	0.349928
Immt	-0.139237	0.704508
Tsks	-0.026348	0.893778
Matr3	-0.679513	0.0387112
Tdrd7	-0.0235993	0.887787
Syap1	0.302241	0.233652
Mcm3	-0.794353	0.23872
Calu	-0.0957848	0.579077
Aldh7a1	-0.0771824	0.768132
Wdr62	-0.224235	0.281919
Nucb1	0.30619	0.163819
Sod1	-0.1825	0.249955
Birc6	-0.0469066	0.813063
Sart3	-0.189051	0.387478
Ift140	0.202061	0.508103
Mug1	0.248367	0.341046
Abcf1	-0.175666	0.451769
Hnrnpll	-0.00605567	0.967586
Txnrd3	-0.194139	0.394445
Prkaca	0.10471	0.50429
Sord	-0.168746	0.517405
Pabpc2	-0.0307721	0.908919
Ddx39a	-0.583188	0.0774554
Ap2a2	-0.170097	0.327819
Eif3c	-0.04042	0.785128
Prpf19	-0.078654	0.645521
Aars1	-0.297559	0.132162
Ddx17	0.0877143	0.577674
Uqcrc2	0.396059	0.233563
Git1	0.488739	0.137457
Ckap4	0.066646	0.893203
Pgm1	0.0388233	0.807001
Dync1i2	0.210036	0.380959
Cdc42bpb	-0.0762174	0.706558
Ift122	-1.35025	0.24807
Park7	-0.790041	0.00952827
Aco1	0.147931	0.333495
Scfd1	-0.20168	0.27999
Pccb	0.119852	0.487426
Erp44	-0.0941487	0.637113
Pa2g4	-0.271304	0.255121
Ncl	0.395926	0.12138
Impdh2	0.130981	0.455457
Eif2s3y	0.0827988	0.627655
Rpl7a	0.0282633	0.890246
Bag5	-0.497765	0.0140103
Dnaaf1	-0.137964	0.58068
Ybx1	0.904514	0.171584
Sae1	0.13905	0.597985
Vapa	-0.067399	0.695972
Sec23a	-0.151027	0.533883
Atxn2l	0.169096	0.346109
Fdxr	0.0875939	0.744151
Abhd6	-0.108165	0.686388
Col22a1	0.0434141	0.907842
D1Pas1	-0.393767	0.204969
Actl7b	-0.425515	0.0446515
Psmc6	-0.102174	0.535305
Cul5	0.278712	0.14921
Rack1	-0.112291	0.480728
Ssb	0.156285	0.503708
Tpm3	0.275395	0.223997
Eif2s2	-0.0572553	0.762524
Csnk2a1	-0.192248	0.459852
Acaa1b	-1.08984	0.0498183
Eef1d	5.08052	0.0526255
Prmt1	0.246805	0.147174
Pafah1b1	-0.104316	0.554466
Vcpip1	0.479624	0.0473109
Psme1	-0.0334396	0.858536
Pygb	0.133101	0.430757
Gfpt1	-0.113561	0.563482
Slc2a3	0.166346	0.485901
Fabp9	-0.7295	0.00256039
Syncrip	-0.224922	0.283731
Basp1	0.537092	0.0389927
Nudc	-0.100968	0.623213
Cdc5l	0.0466416	0.789986
Eefsec	0.307048	0.116476
Sugt1	0.0770295	0.628076
Uqcrc1	0.0175414	0.917726
Eif3l	0.0677827	0.717104
Lap3	-0.429509	0.0640052
Ptpn23	0.0476955	0.774541
Impa1	0.230562	0.247755
Wdr19	-0.344586	0.0806217
Pgp	0.0754024	0.704839
Rai14	-0.129698	0.562432
Hibadh	-0.27179	0.248289
Hsd17b10	0.181824	0.393468
Cyp11a1	-0.403747	0.126938
Smcp	0.213146	0.59178
Ptbp2	-1.10393	0.0546149
Nomo1	0.052293	0.74498
Rplp2	0.0708109	0.648791
Tufm	-0.0263797	0.88239
Clu	0.117362	0.49728
Abce1	-0.253416	0.178469
Eif3e	-0.312536	0.113833
Crat	-0.256903	0.1553
Ccdc39	-0.0586405	0.780212
Dhx15	-0.132443	0.453126
Akr1b1	-0.731182	0.0956433
Hnrnpul1	-0.0788774	0.705828
Fh	-0.410781	0.122487
Gstm6	-0.414341	0.0689941
Cct6b	-0.141245	0.422944
Etfb	-0.0377397	0.864687
Ppp2r1b	0.0875675	0.58202
Acads	-0.300414	0.360663
Lmna	0.0187048	0.929386
Sf3a1	-0.178773	0.30447
Gnb1	0.547594	0.0254535
Nup98	0.149621	0.427341
Atp2b1	0.457804	0.584366
Golga5	-0.274373	0.21353
Gpd1	0.0381586	0.864572
Rsph6a	-0.645519	0.0209129
RTRAF	-0.280482	0.191317
Rpsa	0.254483	0.320191
Sbno1	-0.062703	0.712846
Tpm3-rs7	0.0968821	0.558951
Espn	-0.490809	0.299469
Appl2	-0.0247464	0.919327
Hars1	0.140634	0.499864
Bcat2	0.253375	0.330989
Lancl1	-0.0247589	0.890673
Nap1l1	-0.479959	0.0423103
Psmd12	0.273789	0.595667
Prmt5	0.00908175	0.957912
Gk2	-0.15969	0.369785
Csl	-0.172532	0.332489
Gpi	-0.69591	0.163699
Wdr1	-0.364621	0.0974244
Gbf1	-0.0500041	0.763879
Golga3	0.216098	0.270364
Pcmt1	-0.333148	0.0785794
Uchl3	0.0595286	0.739551
Acox1	-0.318202	0.312988
Ldha	-0.282297	0.1087
Shmt1	-0.180824	0.300437
Txndc2	-0.56997	0.0258421
Atp6v1b2	-0.108322	0.549162
Tktl2	0.0992695	0.72795
Dnah12	-0.0384737	0.845945
Mtrex	0.126519	0.523302
Acin1	0.128009	0.472519
Cryz	-0.112315	0.518745
Dctn2	0.0955892	0.605172
Gspt1	-0.152982	0.383715
Plg	0.108274	0.550332
Rnpep	-0.0499225	0.789838
Anxa6	0.0160808	0.935143
Acsl6	-0.110666	0.52869
Dis3	-0.275001	0.284316
Isoc2a	-0.280776	0.350125
Itpa	-0.301574	0.1663
Stx12	-0.523465	0.0753664
Kars	-0.073743	0.695824
Tjp1	-0.189017	0.474071
Hnrnpu	-0.412347	0.125085
Nup155	0.709167	0.14001
Ndufa9	-0.116582	0.586632
Anxa6	-0.214554	0.351749
Psmd6	-0.208182	0.615059
Idh2	-0.0688559	0.744909
Me2	0.187303	0.386407
Lancl2	0.074687	0.758827
Ass1	-0.459976	0.294647
Rcn2	0.13726	0.363246
Prrc2a	-0.306594	0.141347
Asb9	-0.329379	0.211664
Fabp9	-0.251079	0.159999
Lztfl1	0.0808095	0.63129
Nme1	-1.1132	0.137507
Larp1	0.151872	0.618642
Mccc1	-0.273237	0.255302
Gkap1	0.379805	0.411542
Ap3b1	-0.211941	0.342287
Cog5	0.153822	0.744987
Sh3d21	-0.0194566	0.943624
Gamt	-0.530872	0.116718
Larp7	-0.167592	0.36213
Mtor	-0.0633971	0.810998
Adk	0.286563	0.512231
Psma1	-0.065299	0.70931
Sec31a	-0.0203439	0.899662
Csnk2a2	-0.095415	0.540777
Asrgl1	-0.423336	0.0348169
Efhd2	-0.123666	0.484835
Fxr2	-0.28026	0.704156
Fubp1	-0.181089	0.526533
Ap1m1	-0.136525	0.629795
Nsf	0.131551	0.429396
Odad2	-0.193188	0.478062
Glud1	-0.161166	0.361636
Smc3	-0.108553	0.561393
Eif4g2	-0.122014	0.543802
Cep72	0.0675365	0.82684
Eif5b	-0.359497	0.277601
Usp14	0.00478283	0.983583
Cyrib	0.352938	0.154979
Lrrc46	-0.315894	0.102041
Smchd1	0.13098	0.558333
Hpx	0.507976	0.0169934
Flnb	-0.0827626	0.726407
Manf	-0.502626	0.0235977
Xpo7	-0.152984	0.522149
Msto1	-0.149035	0.356496
Mia3	0.432361	0.0476943
Mapre1	0.380275	0.0454498
Cops2	-0.0589644	0.71559
Ndufv1	-0.197264	0.32791
Acox3	0.000704177	0.997759
Ddx3x	-0.123042	0.586708
Ropn1	-0.43991	0.135765
Ciapin1	-0.441724	0.0392286
Actr3	-0.237585	0.164706
Mccc2	-0.0749172	0.699991
Dpysl5	-0.0542443	0.747114
Rpl10a	-0.213233	0.223987
Afg3l2	-0.15494	0.487108
Hagh	-0.121897	0.493635
Dync1li1	0.0373847	0.796952
Sec22b	-0.204041	0.269289
Naglu	-0.104754	0.566826
Ilf2	-0.108959	0.550327
Prune1	-0.254614	0.160869
Strap	0.207256	0.307711
Ywhab	0.260507	0.257192
Magea13	0.0325227	0.865837
Ckb	-0.162769	0.416338
Wdr54	-0.810774	0.0392086
Man2b2	-0.057937	0.743568
Eif5	-0.11801	0.480726
Txndc5	-0.0364372	0.838501
Atp5pd	0.388241	0.102399
Ift74	0.727469	0.18453
Dnaja1	0.179628	0.505239
Dnaaf5	-0.27383	0.369267
Faf2	-0.438171	0.0794557
Syce1	-0.429962	0.0752179
Q3U367	0.0567598	0.71381
Ap3d1	-0.0646863	0.777362
Hmgb1	-0.0394889	0.880124
Mcm7	0.145814	0.363577
Glrx3	0.329376	0.114837
Ctnnd1	-0.0560038	0.751715
Ptgr1	0.383132	0.104956
Nae1	0.0533755	0.716684
Gykl1	-0.220927	0.306929
Arih1	0.0227153	0.88882
Sf3b2	0.145236	0.381902
Itpr1	0.162102	0.347088
Cyb5r3	0.271797	0.178655
Vdac2	-0.0128022	0.943971
Ube2o	0.00220211	0.988812
Cog4	-0.413409	0.0667216
Cp	-0.344674	0.0974035
Scrn2	-0.0601125	0.832088
Ola1	0.205656	0.190046
Nln	0.127291	0.492523
Snx2	0.102001	0.556772
Ngly1	-0.316951	0.165224
Arl3	-0.43407	0.108509
Carmil1	-0.477436	0.0561036
Capzb	0.117644	0.466411
Lrp1	-0.27911	0.253915
Ipo7	-0.0648238	0.741504
Rpa1	-0.0993754	0.559315
Hspbp1	-0.213206	0.32421
Gstm1	-2.92189	0.0529794
Pgm3	-0.00973142	0.97011
Fhl4	-1.76579	0.0118377
Psmd13	0.122173	0.54726
Ddost	0.0702356	0.740761
Gpd2	-0.303941	0.15365
Trap1	0.21746	0.201728
Chdh	0.459436	0.162725
Sec24c	-0.651862	0.0158486
Rps3	-0.0728448	0.628646
Dnajb11	0.589057	0.157356
Apex1	-0.44692	0.137838
Tbcel	0.0092714	0.95903
Acot9	-0.128585	0.689916
Pgls	-0.121306	0.735093
Cfap52	0.225331	0.240173
Pabpc4	-0.953269	0.0786098
Acadsb	0.505282	0.0241763
Psmd3	0.117851	0.460955
Usp24	-0.235575	0.173991
Nploc4	-0.321074	0.119561
Aifm1	0.293406	0.172137
Gps1	0.0334288	0.835549
Hook1	-0.353179	0.083504
Prdx2	-0.016947	0.94262
Ero1b	0.366987	0.152585
H1-1	0.796808	0.0930169
Rab3gap1	0.453253	0.0727917
Eif3m	-0.169252	0.350916
Gspt2	0.174071	0.62812
Crabp1	0.414678	0.0549482
Dnaja2	0.0618942	0.691594
Api5	-0.0940377	0.644842
Ugt1a7	0.131243	0.453431
Aimp1	-0.172472	0.32417
Etfdh	0.00193872	0.991341
Uggt2	-0.441186	0.144192
Heatr5b	-0.145787	0.580827
Pcbp3	0.106447	0.589894
Cnot1	-0.105033	0.657846
Ywhah	-0.0378262	0.918611
Psmd5	-0.272902	0.125794
Snx1	-0.32105	0.120748
Ube2l3	0.0663576	0.659629
Yars1	0.0551193	0.82149
Apoa1	-0.0813625	0.691533
Dync1li2	-0.223363	0.192101
Psmd4	-0.0626145	0.789069
Metap1	-0.108243	0.560738
Tomm34	-0.0803076	0.640167
Prps1l3	0.248076	0.208067
Psme3	0.118665	0.431913
Ddx21	-0.164585	0.328658
Psmb3	-0.0236322	0.891135
Ranbp1	-0.00788215	0.964729
Prmt7	-0.0476081	0.837921
Cndp2	-0.0514094	0.751846
Diablo	-0.664446	0.00890801
Isyna1	0.0403532	0.794372
Cdk2	0.0238295	0.903001
Suclg1	0.0709545	0.683047
Mcm5	0.148906	0.526941
Nap1l4	-0.424678	0.0667901
Gc	-0.028072	0.874965
Ubqln1	-0.667772	0.0229021
Cog1	-0.143841	0.464103
Rdx	0.146614	0.386358
Ccar1	-0.224479	0.223926
Prkar1a	0.154075	0.552912
Rab2a	-0.0121028	0.936999
Ufl1	-0.556467	0.0419048
Pacs1	-0.265713	0.132159
E9Q3Y7	0.351878	0.19156
Tpm1	0.253221	0.354703
Capza1	0.217905	0.250035
Tmpo	0.269364	0.102472
Rangap1	0.27631	0.337067
Pbp2	-0.325377	0.154567
Erlin2	-0.161613	0.738493
Arhgdia	0.169269	0.364519
Lrrc40	-0.185881	0.31699
Hadhb	-0.0643041	0.812588
Stat1	-0.447172	0.0507635
Adam2	-0.353835	0.109335
Scml2	0.3046	0.0710079
Dnaja4	-0.205645	0.250467
Mthfd1	-0.278931	0.372745
Ugt1a6	-0.193155	0.524698
Atg7	-0.0917273	0.643486
Bpnt1	-5.92862	0.0526844
Rpl8	-0.382619	0.0991756
Art3	0.062008	0.767861
Tdrkh	-0.129226	0.39654
Mogs	0.0377294	0.821441
Ak2	-0.568416	0.0183206
Plbd2	-0.0437012	0.8033
Ppia	-0.809469	0.0248055
Got2	0.0453764	0.887125
Cul2	0.230225	0.40739
Ugp2	1.00245	0.00489148
Rps12	-0.0856853	0.640331
Rbbp4	-0.383462	0.114906
Dnajc7	-0.356495	0.0587562
Tdrd1	-0.0188218	0.895694
Relch	-0.116553	0.539274
Prkar2a	-0.412173	0.0964298
Capza2	0.0642561	0.709547
Ythdc2	-0.149603	0.607552
Niban1	-0.307085	0.375449
Gnb2	-0.00434939	0.978735
Ap1g1	-0.424852	0.281253
Arcn1	-0.0947	0.57478
Espn	0.0940493	0.588637
Get3	0.0507271	0.756255
Zbed5	0.901017	0.00385683
Ehd2	0.15415	0.480611
Snx27	-0.211815	0.186709
Pde1c	-0.0360637	0.842643
Plekho2	0.182823	0.279438
Hnrnpf	-0.943408	0.0143717
Spesp1	-0.255925	0.200341
Nectin2	0.0794347	0.639862
Zmynd10	-0.345034	0.0947973
Psma6	0.0871604	0.795714
Rpl3	0.132539	0.684108
Ccdc40	-0.0618051	0.841763
Spaca9	-0.0765507	0.682745
Cacybp	-0.484428	0.147252
Nt5c2	-0.452424	0.204056
Otub1	0.13004	0.446905
Safb	-0.342667	0.160129
Cs	-0.0150157	0.919821
Csrp1	-0.171924	0.456799
St13	-0.0191028	0.91275
Ubr2	0.289255	0.202509
Eif3i	0.15426	0.433973
Cstf1	-0.927815	0.016678
Add1	-0.00183556	0.990759
Cul9	-0.457369	0.0434681
Paics	-0.220129	0.375487
Cars1	-0.0945317	0.540625
Sirt2	-0.368934	0.122234
Hdhd5	0.41898	0.26026
Hnrnph1	-0.659495	0.296405
Txnl1	0.124004	0.44465
Ube4b	-0.446947	0.112367
Mcm4	-0.101343	0.619454
Gpt2	-0.446161	0.223696
Smarca5	0.576359	0.143693
Tom1	-0.0241442	0.887839
Gatm	0.213567	0.585251
Tnpo3	-0.157015	0.506291
Cycs	-0.78891	0.0612694
Klc2	0.155497	0.316013
Fyco1	-0.0200447	0.962118
Spag9	-0.334151	0.0690235
Cul4a	-0.302166	0.138653
Prdx4	-0.253989	0.147949
Zp3r	-0.275435	0.203244
Tln2	0.0509553	0.85761
Abcd3	0.101353	0.691806
Myg1	0.0279662	0.891594
Gdi1	-0.0932377	0.646012
Cul4b	0.384826	0.0426938
Zng1	-0.00506829	0.97486
Gnai2	0.0446401	0.840322
Serbp1	0.251035	0.191863
Amdhd2	-1.29234	0.189856
Tgm2	-0.287149	0.0956228
Rps3a	-0.435983	0.296694
Eef1b	-0.173661	0.481288
Letm1	-0.240634	0.239683
Tst	-0.115267	0.630505
Fabp5	-0.493272	0.218133
Lyar	0.549952	0.0783201
Cdv3	-0.121113	0.601658
Nup62	0.0287282	0.8729
Rplp0	-0.102426	0.528917
Tardbp	-0.076508	0.694601
Ppp1r12a	0.239125	0.340224
Polr2a	0.29194	0.199037
Ahcyl2	0.360334	0.191399
Itgb1	-0.128327	0.494638
Gstm4	2.13251	0.0245947
Gtf2i	0.0980793	0.609625
Fkbp1a	-1.62098	0.0242071
Gstt3	-0.303217	0.112848
Psmb4	-0.0899447	0.828688
Trnt1	-0.28128	0.229361
Ppm1b	-0.442298	0.0563377
Etf1	0.0878279	0.56796
Farsb	0.270047	0.120355
Phb1	0.124091	0.487434
Eif1	0.063573	0.750758
P17225	-0.892736	0.0516339
Tekt4	0.0957785	0.661643
Bsg	-0.472614	0.0301547
Herc4	-0.0169247	0.970225
Vamp3	-0.103435	0.494785
Lmnb1	-0.262009	0.159269
Clic1	0.00556015	0.983166
Pdhx	-0.122414	0.420347
Tbc1d15	0.363125	0.0959917
Mcm6	0.340379	0.392999
Idh3g	-0.634564	0.105887
Vdac3	-0.0162491	0.931627
Cdk1	0.372643	0.181261
Psma4	-0.380956	0.172492
Actr1a	-0.395997	0.215921
Sh3gl1	0.105721	0.515988
Ppp1r2	0.395264	0.150367
Esd	0.430268	0.0427834
Pgm2l1	0.0466016	0.773651
Nampt	0.0475204	0.784658
Hmgb2	0.549542	0.430448
Ppm1a	-0.0643434	0.728463
Cyfip1	-0.206355	0.308685
Cog7	-0.0097569	0.949683
Metap2	0.627314	0.0742164
Plin3	-0.122115	0.449968
Srpk1	-0.13414	0.63265
Ppib	-0.0760468	0.710497
Acadm	0.232176	0.392116
Mrc1	0.529461	0.056087
Sh3glb1	0.254965	0.466073
Ppp5c	0.0276576	0.897127
Ift70a2	-0.0431977	0.86247
Ranbp3	0.468132	0.143129
Sfxn3	0.0503459	0.812884
Gpc4	-0.067284	0.759263
Dhx30	-0.0840583	0.674683
Cavin1	0.0387896	0.795619
Tnpo2	0.284637	0.373579
Oplah	-0.569943	0.0195941
Vps26a	0.179962	0.446968
Gstk1	-1.06317	0.0334639
Gnpda1	-0.358841	0.0508535
Hsdl2	-0.603129	0.154052
Osbp	0.32019	0.274302
Rap1b	0.298754	0.169075
Mov10	-0.153103	0.579338
Taldo1	-0.017362	0.922573
Idh3b	-0.403984	0.0658778
Anxa4	-0.244075	0.268563
Prdx5	-0.0309516	0.841023
Septin14	-0.296791	0.214182
Anln	0.338967	0.226059
Uchl5	-0.0884208	0.61423
Polr2b	0.0534903	0.771025
Ppp1r11	0.085371	0.875662
Emc1	0.178598	0.387774
Tdrd9	-0.0146585	0.947552
Tpm1	1.53108	0.041146
Bpnt1	-0.532659	0.0220442
Gsk3a	0.269102	0.47045
Asns	0.0591547	0.746678
Rpl7	0.133503	0.394504
Ddhd1	-0.590855	0.0287356
Afdn	-0.000881583	0.996543
Fam114a2	-0.0475519	0.743721
Clip1	-0.233804	0.236809
Eps15l1	0.699221	0.0485233
Calcoco1	-0.0531556	0.801527
Eif3f	-0.756419	0.102387
Fahd2a	-0.175205	0.402373
Cops3	-1.28602	0.000527144
Pspc1	-0.175938	0.374559
Osbpl11	0.0499084	0.826632
Grhpr	0.27134	0.297928
Spag4	-0.265192	0.219476
Ivd	0.195213	0.300513
Mtr	0.0619485	0.744722
Actl6a	-0.87654	0.0586964
Pmpcb	0.473376	0.103071
Septin7	-0.314178	0.137857
Psmd7	-1.23301	0.0146599
Ubxn1	0.286583	0.221626
Cops6	-0.428626	0.0556114
Lrrc47	0.33769	0.188144
Psap	0.34593	0.0556679
Ndufs3	0.0970179	0.526177
Akr7a2	-0.730314	0.0582697
Rpl6	-0.0151695	0.96697
Cog2	-0.30952	0.331207
Adpgk	-0.00442766	0.984406
Rpl12	0.406771	0.0905678
Nudt16l1	-0.126422	0.451005
Plxnb2	-0.430269	0.027847
Dazap1	-0.0160677	0.931787
Nars	0.0420826	0.908074
Mtch2	-0.0939708	0.674856
Pds5a	0.466936	0.37451
Sh3gl3	0.0924756	0.5671
Dctn4	-0.150957	0.475112
Cdkn2aip	0.195519	0.309394
Ech1	-1.10315	0.0578332
Atox1	-0.315627	0.23725
Q9CPR4	0.306609	0.408663
Agps	0.251741	0.5805
Ero1a	0.140191	0.417536
Akr1b8	-0.335696	0.221405
Timm44	-0.318648	0.0793159
Ift80	-0.304131	0.109293
Ddx3y	0.29756	0.254254
Fermt2	-0.245925	0.149119
Pdpr	-0.0897869	0.625122
Thnsl1	-0.416111	0.0661731
Trappc8	-0.951113	0.118209
Atp5pf	-0.228975	0.166935
Ankrd36	0.932031	0.21662
Cbr1	-0.537879	0.0217582
Ift22	0.0782491	0.770924
Ahsg	0.0561064	0.825404
Cyb5r1	-0.648537	0.0720514
Srrm2	0.193352	0.553696
RtcA	-0.229583	0.223008
Prkra	0.347424	0.138531
G3bp2	-0.146213	0.387842
Mtarc2	-0.109011	0.684971
Fgb	0.204557	0.448191
Pdcl2	-0.177737	0.461854
Rab11b	0.40877	0.476506
Ints3	0.00693081	0.971753
Hnrnpr	-0.341883	0.162134
Hsd3b6	-0.0444388	0.927485
Wdr12	-0.117349	0.49694
Slc25a5	-0.377177	0.312792
Mtap	0.0605507	0.803363
Vps4b	-0.0621765	0.750634
Ighg2b	2.16351	0.000236063
Ndufa10	-0.0874167	0.595312
Trip13	0.056743	0.735503
Lman1	-0.460957	0.0935132
Agfg1	0.06366	0.684414
Hint1	0.138429	0.590729
Hacd3	-0.272789	0.325144
Eif3d	0.13958	0.694368
Cyc1	-0.0343016	0.841924
Blvra	0.239087	0.206118
Slmap	0.479098	0.106293
Sycp3	-0.322393	0.318471
Tcp11	-0.287579	0.300637
Nsun2	0.327623	0.158735
Prpsap2	0.0100263	0.979345
Ddx42	0.353716	0.160587
Fus	0.0989077	0.557473
Fgg	0.451589	0.121917
Fkbp3	-0.10273	0.728039
Cul1	0.220533	0.204879
Exoc7	0.132759	0.495567
Cstf3	0.248823	0.138628
Bub3	-0.128841	0.504299
Tars1	-0.133798	0.418074
Akr1a1	-0.29369	0.193331
Sf3a3	-0.281963	0.132627
Allc	-0.155661	0.50804
Cyth2	-0.0451216	0.794272
Hadh	-0.16974	0.485117
Cald1	0.589351	0.0896863
Umps	-0.302446	0.316523
Cabyr	-0.223667	0.450792
Sepsecs	-0.556351	0.0520511
Pbk	0.0325398	0.866563
Slc27a6	0.0682013	0.718007
Atp13a1	-0.20198	0.25849
Chchd6	0.04245	0.825933
Chordc1	-0.450071	0.0533878
Suclg2	0.128529	0.560636
Ndufs2	0.0682275	0.66799
Slc25a31	-0.157004	0.373647
Zw10	-0.227146	0.207888
Ddx46	0.504741	0.0744168
Arsa	-1.22581	0.0176148
Mthfd1l	0.00694379	0.976314
Gstp1	-0.567095	0.107789
Echs1	0.128187	0.565134
Gcna	1.75631	0.111686
Cstf2	0.386939	0.247666
Ctsd	-0.475473	0.0985174
Vdac1	0.13189	0.500541
Plb1	-0.390297	0.0938971
Plcd1	0.10175	0.671219
Fga	0.482857	0.107565
Actbl2	-0.446001	0.352051
Rpap3	0.308639	0.125367
Ide	-0.233091	0.171489
Stat3	0.169622	0.349573
Lman2	0.118365	0.443879
Glod4	-0.103218	0.605115
Ralgapb	0.317814	0.146841
Lnpk	0.0640505	0.698716
Prxl2a	-0.375309	0.255606
Stxbp2	-0.363547	0.20749
Ap3m1	-0.0512063	0.785122
Psma3	0.117034	0.555099
Prkcsh	0.606015	0.0451193
Samhd1	-0.012464	0.956848
Rab18	-0.0298537	0.845516
Ewsr1	0.117675	0.695928
Acbd3	0.0908784	0.762738
Naa25	-0.201556	0.408307
Vcam1	-0.100213	0.559643
Decr1	-0.112374	0.569826
Rpl10	-2.19495	0.000196279
Caprin1	0.133233	0.574879
Cadm1	-0.200672	0.263974
Gstt2	-0.145412	0.396876
Psma8	-0.0624929	0.80218
Slc25a4	-0.44824	0.176251
Add3	0.140923	0.450577
Msn	0.198345	0.52167
Capns1	0.0963581	0.611818
Acsl3	-0.194018	0.299646
Fip1l1	-0.399379	0.126502
Lcp1	0.55384	0.0164892
Pcna	0.226976	0.250608
Arih2	-0.266915	0.245747
Ankrd13a	0.0297474	0.892182
Gpx4	-0.40196	0.045173
Dnm3	-0.00324274	0.983739
Spr	-0.187269	0.399979
Wbp11	-0.0461463	0.840076
Hspb1	0.0117849	0.947662
Htt	0.293446	0.295495
Tmpo	0.166995	0.363445
Rps2	0.594699	0.0383082
Ppp4r1	-0.121601	0.598071
Saysd1	1.0012	0.0713761
Mtpn	-0.0506183	0.827674
Sec23b	0.0178259	0.922015
Hsd3b1	-0.0242145	0.945706
Rab7a	-0.0880366	0.652008
4930544G11Rik	-0.386889	0.111562
Mex3d	-0.0788696	0.711645
Wars1	-0.347572	0.0914515
Psat1	-0.0582824	0.837599
Ubap2l	-0.0382757	0.841002
Por	-0.705263	0.0153831
Cc2d1b	-0.035412	0.914374
Rasa1	-0.136475	0.423658
Clint1	0.193261	0.359186
Nedd4	-0.0455958	0.84816
Nucb2	0.307061	0.148243
Kpna4	-0.374681	0.396439
Dnajc2	0.083847	0.644414
Lig3	-0.169274	0.325885
Rpgr	0.882533	0.175266
Atp5pb	-0.505132	0.045367
Snx3	0.262629	0.194634
Tnpo1	-0.0132636	0.967519
Tex101	-0.358327	0.174475
Cops5	-0.721264	0.0162856
Gatd3	-0.173899	0.433249
Calm2	0.0712853	0.865767
Psmb1	1.12417	0.151422
Cfh	0.187327	0.350928
Acsl1	-0.0388589	0.815995
Mcm2	-0.60729	0.0832025
Hmox2	-0.744167	0.00328774
Pgrmc1	0.126904	0.592888
Prpf6	0.253482	0.235731
Spag9	0.604971	0.160487
Amhr2	-0.171329	0.389844
Golga2	-0.0319303	0.890274
Kpna3	0.102255	0.636123
Ube2k	-0.147949	0.377881
Nxn	0.137429	0.493276
Nmt1	-0.0427943	0.868859
Adad1	0.133033	0.536036
Glmn	0.0494275	0.80281
Rbp1	-0.220616	0.440221
Lig1	-0.268013	0.233683
Rbm17	-0.0481933	0.829602
Efemp1	0.188434	0.359119
Ywhag	0.32397	0.160094
Tpmt	1.07992	0.0686977
Picalm	0.240872	0.307694
Atl3	-0.26229	0.311708
Snrpd1	-1.14979	0.0758272
Ddx6	-0.0920583	0.649454
Nup205	-0.168021	0.346322
Hibch	0.166235	0.508005
Sccpdh	0.253976	0.422283
Cstf2t	0.0220629	0.921522
Vps13c	0.118819	0.430789
Znrd2	-0.339042	0.0531235
Ube4a	-0.11645	0.472157
Tomm70	-0.215699	0.319092
Acat2	-0.949476	0.0704834
Nup188	0.230202	0.676052
Rbm27	0.12618	0.656615
Mapk1	-0.409676	0.238432
Vapb	0.0623441	0.699531
Il4i1	0.56639	0.115485
Ppt1	-0.587184	0.0909218
Ralb	-0.00251696	0.993286
Fam98a	0.194674	0.457124
Serpinb1a	-0.653156	0.10168
Rab2b	0.00119724	0.995501
Trappc11	0.135566	0.597025
Ranbp17	-0.295683	0.202752
Ube3a	-0.376236	0.149819
Myl6	0.121078	0.58147
Anxa5	-0.104924	0.639199
Nckap1	0.0382355	0.910998
Ift81	-0.00563373	0.982819
Armc3	-0.0362532	0.859981
Pdk3	-0.440954	0.309596
Eif3h	-0.485796	0.0640657
Tbca	0.413534	0.0437163
Dnali1	0.258295	0.734421
Pmpca	0.100269	0.695872
Adss2	-0.199599	0.565285
Nck1	-0.423704	0.0268727
Sfxn1	0.00950168	0.9836
Srrt	0.685738	0.1722
Zpbp	-0.31375	0.0796064
Nup107	0.231972	0.207642
Psma5	-0.475233	0.0360272
Supt6h	0.991607	0.0262577
Rhoa	-0.00628984	0.980749
Kif3b	1.45365	0.00463533
Xpo5	-0.346865	0.354425
Sil1	0.989074	0.180298
Gapdhs	-0.15831	0.498123
Nup133	-0.0381374	0.855281
Kif13b	-0.208936	0.323325
Ahcyl1	2.19782	0.0584604
Asl	-0.117401	0.576145
Hnrnpdl	-0.0567772	0.784512
Puf60	0.203005	0.308056
Srprb	-0.110357	0.787932
Cdh2	0.158457	0.454108
Gpat2	0.405901	0.319546
Map2k2	-0.025509	0.924927
Mlec	-0.138549	0.718911
Cpsf2	0.140858	0.422202
Ak1	-0.342576	0.118976
Nans	-0.0602497	0.747303
Spag17	-0.018329	0.965953
Exoc4	0.0529064	0.817733
Vat1	0.0513552	0.815205
Fscb	-0.0701778	0.756373
Eif3j2	0.459736	0.232973
Slc25a3	0.444228	0.318956
Tollip	0.0214138	0.887234
Aldh3a2	-0.115891	0.505171
Copg1	-0.00460727	0.989863
Ppp2r2a	0.288737	0.65168
Ahsa1	-1.0892	0.0074186
Acot7	-0.385448	0.204311
Tbcd	0.410798	0.0764996
Hat1	-0.198486	0.377238
Man2a1	0.278078	0.150156
Ankrd17	-0.140546	0.512187
Atp6v1h	0.293935	0.489307
Upf2	-0.282384	0.130708
Kng1	0.14803	0.561424
Fabp3	0.602498	0.202493
Stk4	0.13461	0.506855
Rab21	0.196447	0.365272
Rnmt	0.0957046	0.669608
Cfap298	0.175774	0.563999
Ptges3	-0.319734	0.168968
Wdr7	-0.046741	0.894235
Zc3h14	0.958449	0.187362
Art3	-0.640932	0.0588023
Trafd1	-0.176724	0.280034
Naa15	0.379115	0.12478
Aspscr1	0.171188	0.489071
Arpc1b	0.0911521	0.660984
Twf1	-0.170743	0.458168
Cog6	-0.145269	0.460309
Rabepk	-0.0168171	0.936999
Nagk	-0.157225	0.385145
Qdpr	0.0184457	0.905608
Rab1a	-0.298833	0.218758
Tpt1	-0.0983041	0.875708
Iqgap2	0.113585	0.517407
Drg2	-0.0393751	0.865439
Fam169a	0.0207897	0.905918
Ercc3	-0.602054	0.0472123
Smpd4	-0.333468	0.311696
Psme2	-0.156061	0.45365
Sparc	0.0970336	0.693341
Adprh	-0.628294	0.110596
Fech	0.0782712	0.723747
Phb2	0.124959	0.413489
Eno3	-0.379328	0.280601
Eif4a3	0.165691	0.538543
Apeh	-0.206263	0.392374
Drc1	-0.193199	0.386857
Ap2m1	-0.645457	0.0286091
Osbpl8	-0.0970636	0.584752
Mdp1	0.103556	0.564573
Prpsap1	-0.323122	0.234849
Nmt2	-0.175286	0.431941
Pofut2	-0.293167	0.225463
Skic8	-0.254461	0.526816
Eif3g	-0.034838	0.880107
Gsr	0.415228	0.433774
Hnrnpab	-0.0282513	0.864835
Strn3	-0.220432	0.585098
Ctnnb1	-0.351942	0.0632469
Eif2a	-0.162739	0.450734
Acss1	-0.857117	0.0443175
Naxd	-0.0194678	0.919379
Aldh2	-0.289613	0.642214
Smarcc1	-0.323121	0.146585
Rpl9-ps6	-0.064964	0.73866
Man2c1	-0.839181	0.00792648
Atp5f1c	0.336402	0.0531656
Golgb1	0.205596	0.430579
Hspa12a	-0.00149773	0.99442
Larp1b	-0.546634	0.0760754
Wnk1	0.258785	0.229429
Clmn	-0.650152	0.0721039
Sbf1	-0.425347	0.145198
Efl1	-0.169575	0.396391
Ncln	0.135081	0.445505
Hspe1	0.0591772	0.834871
Psmd9	-0.11551	0.544363
Dnah7c	0.203747	0.469522
Hspa14	0.308405	0.125577
Psmg1	-0.999952	0.0948256
Prdx3	0.0220944	0.923545
Ddah1	0.100363	0.576821
Gnpda2	-0.138215	0.562983
Stxbp1	-0.357044	0.124734
Elp1	0.0800962	0.765858
Ddx23	-0.14534	0.442395
Ppid	0.020606	0.894038
Hnrnpc	-0.219061	0.434425
Scp2	0.425676	0.45234
Prr27	-0.423117	0.199645
Ipo11	-0.234799	0.445548
Ube2n	0.00243712	0.988126
Fhl1	0.483508	0.106298
Rps6ka3	0.421326	0.194243
Ptpn11	0.122005	0.626206
Lpp	-0.268653	0.209231
Rab10	0.14243	0.439395
Dido1	0.972606	0.159678
Exoc2	-0.0138838	0.937415
Lrrfip2	0.344984	0.108511
Bola2	-0.375978	0.0501328
Rabggta	-0.012377	0.932425
Smarcc2	-0.551862	0.0396773
Lss	0.114942	0.58678
Arf3	-0.165196	0.682422
Mapk3	0.0792234	0.679728
Tagln	-0.538963	0.178899
Actr10	-0.157165	0.40551
Hprt1	0.0836867	0.633227
Map1s	0.103578	0.668588
Dnah1	-0.258149	0.36196
Gls	0.518544	0.293181
Ctnna1	-0.346693	0.137306
Msh2	-0.149491	0.505482
Cd109	-0.898408	0.0187407
Ppp2cb	-0.64685	0.0431567
Anp32e	0.183913	0.564448
Shtn1	0.024054	0.934326
Spcs2	-0.531965	0.161736
Sdf4	-0.523252	0.0509069
Apoa4	-0.149015	0.582997
Cyb5a	-0.214284	0.37602
Aak1	-0.193009	0.347174
Arf4	-0.106231	0.54138
Sh3bgrl	0.0551993	0.760835
Gna11	0.13806	0.521015
Katnb1	0.306854	0.077838
Myef2	-0.400516	0.0514955
Mrps36	-0.237959	0.388778
Pdcd4	-0.55005	0.0246155
Spata19	-1.66597	0.0513943
Cope	-0.290535	0.30029
Ropn1l	0.0436137	0.806695
Rb1cc1	-0.00739528	0.977654
Nenf	-0.249825	0.351969
Lamb2	-0.576461	0.122215
Pbdc1	0.37337	0.0556941
Ppp1r12c	-0.0275854	0.933906
Srpk2	-0.348253	0.158586
Tdrp	-0.101124	0.647505
Nup54	0.0060074	0.971846
Htatsf1	-0.540638	0.205681
Gsta4	1.04098	0.0736571
Rbm14	-0.0645646	0.837106
Tbcc	-0.593573	0.0224283
Srp72	-0.05922	0.755225
Anxa11	-0.138835	0.507371
Dnpep	0.141248	0.868379
Tekt1	-0.088104	0.671123
L2hgdh	0.0391068	0.817085
Eml4	0.192861	0.380158
Tcam1	0.0319221	0.900467
Asah1	-0.771366	0.226411
Espl1	-0.523077	0.599204
Wdr11	0.143887	0.524947
Stk24	0.61028	0.0243423
Carhsp1	0.260793	0.190614
Cmpk1	0.0751969	0.641569
Slc25a13	0.00481229	0.98432
Spaca1	-0.417989	0.0984509
Pdlim1	-0.266516	0.444289
Rrm1	0.0177048	0.90722
Mcat	-0.228089	0.271043
Fads2	-0.0980516	0.674769
Ces1d	-0.136405	0.557506
Elac2	0.340039	0.0760307
Ogfr	1.30106	0.0488
Nfs1	0.439255	0.163557
Grn	1.0986	0.41583
Prpf3	0.0737589	0.781851
Osbpl9	1.24128	0.0026668
Cd2ap	0.0751695	0.784443
Aldh16a1	0.124008	0.611708
Xrcc5	0.0770629	0.704195
Gpd1l	0.46996	0.0418973
Myo1c	-0.657877	0.0944631
Arhgap29	0.169154	0.536183
Tsx	0.0572897	0.895756
Cluh	0.640549	0.0531285
Bzw1	0.120149	0.509195
Spag16	-0.0492328	0.896549
Zyx	-0.0589169	0.758445
Ift88	0.128962	0.791363
Cdk5	-0.163454	0.414819
Dlst	-0.495824	0.0522541
Hsd17b11	0.112249	0.616596
Rps13	0.245969	0.329421
Oxsm	0.722795	0.136334
Sel1l	0.77666	0.105172
Ttc21a	-0.277756	0.300109
Fam98b	-0.202821	0.455951
Gemin5	0.202224	0.552014
Ak3	-0.276756	0.266911
Srp54	0.399379	0.0539686
Slc25a10	0.103596	0.559423
Hdac1	-0.208064	0.433433
Nt5dc1	-0.595036	0.0153632
Stk3	0.2229	0.349821
Scamp1	-0.467012	0.270228
Hbs1l	-0.028542	0.856055
Spa17	-0.100347	0.60947
Ubr5	-0.0030756	0.984042
Lrrc59	-0.0567974	0.789107
Rps8	-0.28665	0.298112
Rpl10l	-0.341254	0.270203
Hsd17b8	0.475869	0.0148083
Cast	0.253044	0.187827
Fmr1	-0.0518436	0.782615
Ptgr3	-0.275821	0.299617
Nfatc2ip	-0.379159	0.10518
Snrpa1	0.242519	0.265697
Dusp3	0.119709	0.551062
Safb2	0.153928	0.522082
Atp6v1c1	0.326144	0.0778324
Aldoc	-0.411195	0.123523
Acad9	0.271783	0.29984
Ift57	-0.119411	0.555223
Tsn	-0.229918	0.32228
Mtdh	0.147953	0.406384
Mycbp	0.0483938	0.8116
Tpd52l2	-0.158657	0.420138
Lipe	-0.30733	0.186387
Rps17	-0.00771201	0.967786
Sec63	0.174991	0.497577
Eif4b	0.831301	0.0971364
Efhd1	-0.749596	0.0231406
Gnl1	-0.235799	0.249648
Sarnp	0.472367	0.0471556
Rpl5	-0.283395	0.524785
Klc4	0.788312	0.114057
Kdm3a	0.207527	0.239013
Csnk1a1	-0.86861	0.0134388
Cdk16	0.0971185	0.811313
Samd4b	0.163362	0.475955
Rif1	0.0354017	0.925532
Serpina1b	0.56578	0.254667
Snrnp40	0.00791237	0.980747
Trpd52l3	-0.385529	0.068875
Magoh	0.106265	0.689948
Vps51	1.06411	0.121131
Faah	0.198946	0.32223
Rab5c	0.241489	0.257035
Katnal1	-0.148364	0.438865
Dnah6	-0.107177	0.863439
Wdr26	-0.617784	0.0429722
Cttn	0.365589	0.364857
Dync2i2	0.266331	0.433532
Zfr	0.172258	0.383435
Rap1a	-0.292295	0.373869
Hsd17b12	-0.751682	0.0538296
Tbpl1	-0.656401	0.243359
Rbbp7	-0.319296	0.335829
Scrn1	-0.964005	0.15317
Kyat3	-0.200638	0.360809
Ccin	-0.188685	0.602205
Cdc42	0.380263	0.129988
Ankrd28	-0.184061	0.652898
Kctd12	-0.0807479	0.853232
Gnas	0.129693	0.485381
Pi4ka	0.303433	0.174857
Dnah7a	0.401511	0.451487
Usp39	-0.232089	0.212584
Atg4b	-0.105289	0.590195
Rpl14	0.324886	0.0990857
Clasp1	-0.535446	0.0837634
Tmed10	0.0281064	0.87965
Ift46	0.242129	0.358157
Anxa1	-0.102275	0.55138
Ttc27	-0.0735442	0.662601
Kif2a	0.0371864	0.798812
Mael	-0.306042	0.41748
Crot	0.251804	0.331515
Tomm40	-0.40377	0.262765
Eif2b4	0.579454	0.248321
Nadk2	0.107226	0.557764
Nudt21	-0.0485834	0.78786
Slk	2.16919	0.0351658
Abhd4	-0.224756	0.443868
Coro1b	-0.380888	0.0604049
Tom1l2	-0.214476	0.474644
Naxe	-0.00885483	0.956691
Dnaaf2	0.34621	0.259892
Mmut	-0.33246	0.470334
Cyp51a1	-0.603746	0.131551
Exosc5	-0.298386	0.604232
Rdh11	-0.473379	0.120256
Nt5c	-0.456676	0.172132
Hcfc1	0.0161339	0.92539
Dmxl2	-0.0740117	0.671158
Hnrnpul2	0.188984	0.730317
Idh3a	-0.132517	0.455835
Fam118b	-0.0263852	0.903173
FAM120A	-0.250058	0.248074
Sec24b	-0.549997	0.111946
Nxf1	0.0110098	0.96319
Spag1	0.157332	0.594076
Pold1	-0.342166	0.165382
Sacm1l	0.315443	0.205677
Stk33	-0.156407	0.554722
Nectin3	-2.4987	0.000275547
Cnot10	0.242885	0.280845
Atad1	-0.522002	0.189407
Txnrd1	-0.305982	0.233634
Ppp4r2	-0.0196575	0.967607
Aldoart2	-0.217394	0.36945
Actr2	0.0110271	0.94987
Ttc12	0.176867	0.722119
Prdx6b	-0.204298	0.401058
Lum	-0.492547	0.108202
Psmd14	-0.011112	0.949404
Hdgf	0.169353	0.372582
Oxsr1	0.173693	0.282006
Ppp6r1	0.351272	0.458282
Thnsl2	0.0306013	0.901654
Pdap1	0.358496	0.0692229
Timm50	0.0107921	0.949627
Cpne3	0.546763	0.0648665
Cdk5rap3	-0.0644155	0.745782
Ncstn	-0.0181617	0.925518
Rab1b	-1.32486	0.187581
Apmap	0.102106	0.524846
Cast	0.295492	0.39884
Rad23a	-1.70027	0.0687485
Nnt	0.0965212	0.685829
Blvrb	-0.097693	0.73074
Gnpnat1	0.159929	0.762649
Cog3	0.592886	0.0820375
Gm27029	-0.319421	0.185875
Cpsf3	0.105116	0.550315
Agpat3	-0.0673002	0.771274
Rps7	0.348134	0.11537
Pon3	-0.100247	0.693595
Pfn1	0.0692552	0.660383
Serpina1a	0.40282	0.577945
Tm9sf2	-1.22723	0.0696785
Arhgap1	0.0402308	0.849521
Tsfm	-1.2411	0.00550485
Stt3b	-2.96475	0.0248241
Zpr1	0.615869	0.10341
Pea15	-0.162655	0.544276
Gtf2e2	0.348121	0.132118
Strn	0.0463506	0.868374
Appl1	0.619411	0.136399
Psma7	0.621219	0.114758
Prdx4	-1.06853	0.00854878
Nudt18	-0.52327	0.0562452
Wdhd1	-0.286881	0.35014
Adissp	-0.682224	0.201155
Cpsf1	-0.0375967	0.834062
Tsnax	0.00941477	0.983599
Nutf2	-0.430477	0.0387613
Elapor1	0.353493	0.485294
Pex19	-0.696641	0.0713372
Clybl	0.990239	0.0270558
Sod2	-0.0553395	0.778255
Dnajb13	-0.433182	0.0905003
Radil	-0.102936	0.63005
Armc8	-0.540035	0.0268938
Dhrs7	0.330371	0.338625
Ubxn6	0.169966	0.581167
Actl7a	-1.42695	0.00166208
Cdc37	0.254275	0.368373
G6pdx	0.111427	0.686744
Actn3	0.212061	0.262506
Cep43	0.265918	0.266539
Mdh1	0.338067	0.0980712
Hspg2	-0.784166	0.0748801
Gnaq	0.128711	0.451069
Itgav	0.119054	0.676438
Efcab6	-0.968624	0.0195433
Galk1	0.138016	0.60864
Khdrbs1	-0.317277	0.36388
Apoe	-0.620264	0.102321
Ptges2	-0.642823	0.0216613
Ube2i	-0.369159	0.128633
Arpc2	0.137146	0.591919
Atp5po	-0.194921	0.290672
Cyct	0.43171	0.273851
Rbm8a	0.0495552	0.835939
Pfdn4	0.411341	0.0955668
Sart1	1.59642	0.00923257
Eloc	-0.403277	0.147094
Clptm1l	0.0788954	0.883675
Usp8	0.290458	0.227894
Uqcrfs1	-0.0489451	0.786372
Stmn1	-0.217551	0.441503
Tfg	0.367127	0.254161
Sugp2	-0.138301	0.641081
Nt5c3b	-0.606455	0.0525087
Lrrc1	0.00803873	0.973149
Arf5	1.75989	0.492665
Acat3	0.0177509	0.985932
Ubxn4	-0.206124	0.620006
Dbt	-0.242809	0.532801
Kpna6	-0.336298	0.108739
Xrcc6	0.309379	0.0954639
Afg2a	0.0284018	0.88569
Slc27a1	-0.0658066	0.801792
Gapvd1	0.423681	0.05105
Pacsin2	-0.746598	0.0648581
Kif21a	0.0502592	0.870279
Stat4	-0.846495	0.0743672
Ak7	-0.354773	0.128822
Ranbp9	0.118627	0.551494
Vwa8	-0.290735	0.416861
Gars1	0.0419084	0.822109
Akr1b10	-0.277548	0.749174
Msh6	0.480651	0.0662529
1700009N14Rik	-0.996093	0.00182434
Ccs	0.193923	0.440607
Gba2	-0.439049	0.0642403
Tmx4	0.211671	0.216419
Adh1	0.0353051	0.89065
Hnrnpd	-0.0439324	0.811527
Qki	0.298317	0.186407
Dnai1	1.04812	0.0023006
Cpt1b	-0.202479	0.228386
G3bp1	0.148687	0.482122
Nup50l	0.0259291	0.913153
Blmh	-1.13987	0.00565705
Dtymk	-0.0417443	0.839465
Cnbp	0.318024	0.180304
Rps4x	-0.435456	0.034876
Pycr2	-0.0317651	0.869881
Angel1	-0.565343	0.226284
Prrc2c	0.333498	0.476288
Sdf2l1	0.159243	0.539974
Nop56	0.82843	0.0383363
Dcaf7	-0.211305	0.487285
Ndrg2	-0.454992	0.198394
Myl9	-0.498048	0.0257166
Lamc1	0.0777035	0.898391
Shmt2	-0.0934856	0.70813
Vwa5a	-0.321725	0.237853
Eci2	-0.268748	0.352173
Otub2	0.157041	0.732541
Rufy3	0.144761	0.477331
Arl6	-0.283624	0.237569
Dut	-0.326838	0.277659
Tbl2	-0.334307	0.308164
Enah	0.0664227	0.785157
Smg9	-0.0534306	0.86321
Pdha1	0.209206	0.564672
Prkar2b	-0.221643	0.635181
Tbc1d1	-0.0821479	0.725989
Fdft1	-0.514522	0.380848
Kctd14	-0.316331	0.207343
Akr1e2	-0.411127	0.0754685
Ptpn1	-0.110954	0.519094
Pck2	0.198774	0.374286
Dbi	-0.213312	0.767097
Ufd1	0.570539	0.0212226
Acacb	-4.09305	0.00011734
Stambp	-0.206736	0.243868
Gfus	-0.369581	0.164545
Sympk	-0.500436	0.0817039
Stk39	-0.351248	0.231328
H1-7	-0.248938	0.631223
Src	0.0901033	0.738503
Rpl23	-0.0578758	0.809066
Psmb5	0.301021	0.307125
Nup50	-0.343857	0.188751
Sqor	-0.155768	0.471813
Gtpbp1	0.142745	0.529837
Nek9	-0.444209	0.336542
Xpot	0.126166	0.526923
Prpf4	-0.237985	0.477025
Itih4	0.425538	0.0735384
Lactb	0.0471312	0.841186
Sh3gl2	-0.048026	0.773483
Ndufv3	-0.0743849	0.838728
Prkacb	-0.00574701	0.975917
Krt10	1.05262	0.0576048
Rps19	-0.173197	0.360857
Nol8	0.179423	0.642538
Pnpt1	-0.294036	0.28874
Dhrs1	0.197731	0.496156
Ubqln2	-2.08917	0.0127868
Tor1aip1	-0.405855	0.0416271
Arhgef1	-0.162017	0.529144
Ndufaf2	0.0580461	0.893086
Hnrnph2	-3.12582	0.0798756
Ociad1	0.994906	0.0694952
Skp1	0.293446	0.201559
Wdr48	-0.800423	0.0565217
Mylk	-0.420034	0.33715
Preb	0.0996495	0.564207
Atp1b3	0.207238	0.409041
Ankrd42	0.534276	0.043847
Acss2	0.0253795	0.927276
Odad4	-0.149452	0.545292
Dgat1	0.705745	0.0228642
Elp3	-0.0878704	0.668926
Oxr1	0.210253	0.400925
Rsl1d1	0.310745	0.185054
Rps9	0.0459029	0.814184
Got1	0.175017	0.516704
Oscp1	0.157807	0.619225
Spata21	-0.152688	0.726425
Pank2	0.473339	0.103161
Ints7	0.109597	0.498804
Serpinb6a	-0.562779	0.145726
Col22a1	0.0528912	0.912413
Fam221a	0.0853499	0.700243
Txnrd2	-0.61148	0.0932994
Nmd3	-0.216954	0.239974
Lrba	-0.0123111	0.947004
Ift20	-0.593766	0.0322113
Pdzd8	-1.42289	0.00313339
Lrrc37	-0.336035	0.267502
Dnph1	0.0303532	0.917674
Wdr18	0.355923	0.170472
Acad8	-0.00583573	0.973385
Set	0.0838796	0.667489
Acyp1	-0.974251	0.0403319
Serpinf2	0.287681	0.234222
Ddx20	0.686814	0.0498391
Uqcrb	-0.600682	0.0142343
H1-4	0.856813	0.111308
QNG1	-0.130104	0.530485
Sf3a2	-0.637903	0.0156184
Gas2l1	0.596557	0.0171168
Jpt1	-0.124782	0.621219
Sfn	-0.0559916	0.82407
Cst3	-0.659331	0.165154
Optn	-0.201592	0.450831
Sntb2	0.433924	0.0939416
Dnajc10	-0.448282	0.115751
Usp9y	-0.203548	0.580954
Ppp2r5e	0.000740687	0.996918
Atp6v0d1	-0.181105	0.538919
Yif1b	-0.148297	0.337285
Map2k4	0.0317009	0.911051
Ppp3cc	0.388577	0.184544
Tex12	0.274061	0.189291
Ppp6r2	0.455173	0.141673
Adam6b	-0.234723	0.385742
Dnajc8	0.41302	0.108179
Acot2	-0.0272552	0.87232
Idi1	-0.325156	0.0945612
Dcaf8	0.0245924	0.890991
Hnrnpc	-0.0742512	0.83673
Clic4	-0.598956	0.144501
Akap1	-0.582821	0.0791674
Vamp2	0.436037	0.344118
Srsf5	0.776822	0.121531
Tax1bp1	0.476915	0.0606196
Drap1	0.0298421	0.850471
Elp2	0.340872	0.129647
Cox6a1	-1.39543	0.0110386
Rbbp9	-0.0874851	0.652021
Tigar	0.145535	0.55684
Rps20	0.0435974	0.80582
Cmas	0.762414	0.172668
Tbcb	0.508694	0.0941389
Pex11b	0.577107	0.0376447
Abhd14b	-0.342638	0.437873
Tulp2	0.763381	0.172408
Syce2	0.893758	0.0234459
Eif2b3	-0.353571	0.157761
Cnot9	-0.197	0.522423
Hmgcl	0.0674669	0.871746
Smc1b	-0.089837	0.723335
Atad3	0.807108	0.100736
Gm2a	-0.33961	0.139654
Nfxl1	1.12705	0.0104962
Myl6b	-0.0649488	0.752227
Rab5b	-0.390702	0.155113
Crlf3	0.120772	0.711513
Rnf213	1.78664	0.00089341
Pnp	-0.247072	0.377918
Septin8	-0.669453	0.262215
Comt	-0.14297	0.442585
Nup210l	1.04768	0.0901776
Csde1	0.978764	0.048841
Elavl1	0.639902	0.155816
Dnajc11	-0.430856	0.038061
Tbce	-0.464028	0.25463
Lmnb2	0.224326	0.409972
Mapre3	2.689	0.0520765
Hccs	0.0830504	0.7556
Pdp1	-0.223586	0.380303
Fen1	0.0603395	0.738176
Top2b	0.47554	0.110033
Golga1	-0.235305	0.73936
Lrrc23	0.167818	0.332884
H2-K1	0.277305	0.433084
Kntc1	-0.23632	0.241646
Gmds	0.354577	0.177011
Ephx2	-0.290333	0.413473
Nup214	0.252045	0.215368
Rbmxl2	-0.2592	0.276432
Pakap	0.120387	0.512515
Snrnp70	0.043783	0.862053
Txndc12	1.17082	0.0301065
Tmf1	0.724098	0.13982
Aamp	0.568743	0.206183
Slc25a12	-0.0372491	0.918637
Gclm	0.117767	0.478701
Enoph1	0.0563793	0.833943
Eci1	-0.359782	0.0970931
Igbp1b	1.02678	0.0489831
Chchd3	1.23443	0.0275903
Ptpa	0.192298	0.29627
Rab6a	0.13435	0.575777
Dnaaf3	0.61406	0.420689
Gna13	0.207085	0.391423
Cutc	0.336672	0.323991
Nudt2	-0.375633	0.183377
H1-2	0.496007	0.184661
Ran	-0.250648	0.318321
Mt1	0.189881	0.700914
Mt2	-0.957017	0.120271
D11Wsu47e	0.117769	0.735169
Pcyox1	-0.821584	0.19796
Vps16	0.995836	0.0911984
Mrpl37	-0.142064	0.572658
Dync2li1	-0.348565	0.086049
Ndufa12	-0.594679	0.0500467
Nt5e	-0.562906	0.223908
Rae1	-0.335091	0.194972
Atg3	-0.181052	0.587336
Rmdn2	-0.44923	0.315949
Drg1	0.318356	0.306312
Cnbp	-0.101355	0.826612
Hmgcs1	-0.3157	0.184091
Snu13	0.0841643	0.694281
Galk2	0.0723705	0.788818
Gm20547	0.111222	0.713028
Entpd5	0.188402	0.288555
Abcf3	0.00274087	0.98934
Gid8	-0.129	0.465671
Smarce1	0.434951	0.0890719
Ndufv2	-0.0607402	0.839292
Agk	-0.749726	0.06534
Wdr13	0.312555	0.361038
Psmb6	0.273532	0.310588
Mrps36	-0.304788	0.439715
Mtx1	-0.20793	0.564419
Pgrmc2	1.48354	0.0230634
Wdr77	-0.725589	0.154337
Rplp1	-0.435307	0.255183
Papola	-0.121713	0.508615
Xrn2	-0.131995	0.467157
Fbxw5	-0.0679319	0.857456
Eif2b5	-0.549272	0.0606245
Sbds	0.318977	0.353035
Scfd2	-0.95802	0.323499
Asph	0.0367545	0.867149
Sdhb	-0.481621	0.0212029
Snap29	-0.361733	0.0893349
Hdgfl3	0.538379	0.0589965
Phyhipl	0.889486	0.0784468
Decr2	0.150495	0.479517
Fah	-0.982647	0.121614
Ykt6	-0.0186883	0.949038
Gsta1	-0.0302169	0.918589
Prm2	-0.332027	0.0953807
Marcks	2.33974	0.0128362
Marcksl1	0.642309	0.088818
Erp29	-0.788366	0.0740238
Tmed7	0.0845942	0.71031
Sardh	-0.652778	0.021229
Rbm25	-0.670894	0.469688
Acr	-0.274193	0.299972
Rabep2	0.450558	0.222889
Nup160	-0.139935	0.761994
Pde8a	0.208823	0.265105
Nudcd1	-0.995232	0.00418115
Rpl22	-0.0968436	0.566549
Rab3b	-1.03087	0.378263
Strbp	0.36123	0.426141
Itpr2	0.0237067	0.912348
Dhx36	-0.204499	0.435027
Exosc7	0.154062	0.410795
Cpt1a	-0.542485	0.078841
Ctsa	0.0890621	0.822947
Dbnl	0.574779	0.0373853
Izumo4	0.218112	0.479749
Ak8	-0.0996375	0.592763
Vps4a	-0.199611	0.396836
Stam2	0.0340566	0.912751
Mesd	0.190969	0.284364
Rps14	-0.290663	0.214949
Entpd6	-0.310199	0.183129
Csnk2b	-0.211543	0.447198
Clpp	-0.52969	0.144885
Dtd2	-0.343556	0.0883404
Hmgn5	-1.22997	0.178
Meig1	0.147027	0.460853
Gnai1	-0.0531679	0.779207
Dock7	-0.125317	0.672768
Dpy19l2	-0.296273	0.228734
Aqr	-0.365724	0.429944
Dazl	-0.131338	0.575275
Exoc5	0.0389362	0.830037
Srp68	2.46218	0.0296441
Arpc5	0.245397	0.432185
Gdpd1	-0.0233271	0.90155
Sgta	-0.017949	0.920399
Atp6v1e2	0.260241	0.391684
Dhrs4	0.17508	0.30961
Actrt3	0.0189765	0.95601
Iqcn	0.016069	0.952997
Naca	-0.33077	0.222183
Rps6ka1	0.778074	0.0521578
Cops8	0.244158	0.166645
Eqtn	-0.590647	0.130603
Serpina3n	1.00217	0.192015
Crk	-0.316854	0.556747
Smc2	-0.124838	0.457137
Usp15	-0.114802	0.72699
Nipsnap2	-0.150722	0.612085
H4c1; H4c11; H4c12; H4c14; H4c16; H4c2; H4c3; H4c4; H4c6; H4c8; H4c9; Hist1h4m	0.192723	0.56564
Cimip4	0.00925306	0.991754
Fcho2	0.159178	0.456767
Ublcp1	-0.355471	0.165724
Usp34	0.340041	0.11242
Exoc8	-0.00852381	0.974545
Lgals1	0.103151	0.515879
Crnkl1	0.821797	0.0843408
Stom	-0.145886	0.580132
Ankfy1	-0.193339	0.504655
Rad50	-0.547298	0.0252289
Rars2	0.452122	0.0522658
Spag6	0.218628	0.355389
Fdps	0.482695	0.0944806
Nsdhl	-0.477255	0.158336
Sec13	1.18069	0.0380096
Synj1	0.403758	0.0907899
Cab39	-0.078098	0.732267
Psmd8	-0.0748784	0.66863
Dus3l	-0.173908	0.382965
Cnpy2	-0.387536	0.0887497
Coro1c	0.0766926	0.657976
Acad12	0.298507	0.264303
Xylb	-0.432626	0.0459425
Wapl	-0.809407	0.0823555
Pafah1b2	-0.843045	0.0885655
Stub1	-0.107533	0.55273
Hsph1	0.301252	0.130136
Srsf1	0.0727143	0.657273
Colgalt1	-0.21842	0.653449
Cops7a	-0.0947645	0.656379
Bpnt2	-0.0788095	0.769636
Ppme1	0.152577	0.550568
Lnpep	-0.345939	0.101575
Snx5	-0.878776	0.0191637
Dhdh	-0.46639	0.244773
H6pd	0.173579	0.434029
Fbl	0.562325	0.035494
Cpne1	-0.0227238	0.879786
Mtco2	-0.552126	0.085765
Tmed4	-0.0686699	0.668945
Arfgef2	0.365886	0.0943283
Fn3krp	-0.0909974	0.685763
Raly	0.152882	0.589087
Aimp2	-0.332182	0.0914114
Cog8	0.163893	0.357657
Esyt1	0.194929	0.253771
Strada	-0.658621	0.0841894
Ppp2r2d	-0.249515	0.404245
Arid1a	0.350352	0.0935189
Picalm	0.170676	0.460473
Acp1	-0.222645	0.332029
Ncoa5	0.250825	0.578303
Vps29	0.38802	0.09025
Mfn1	0.112028	0.564647
Cbr3	-0.257149	0.271833
[truncated: 3,280 more rows]
