# Supplementary material for: The KIF6‐RBP Complex Orchestrates mRNA Transport Required for Sperm Flagellar Assembly
Source: Adv Sci (Weinh). 2026 Jun 25:e76263. Online ahead of print. doi: 10.1002/advs.76263 (PMC13335463; doi:10.1002/advs.76263)
Supplement: Supplementary file 4 — Supporting File 4: advs76263‐sup‐0004‐DataFileS3.xlsx. [file ADVS-9999-e76263-s003.xlsx]

## Sheet: Data S3
Data S3. Proteomics analysis of sperm from Kif6+/+ and Kif6M1/M1 mice
Gene name	log2 fold change	P.Value
Cnih4	-8.293	2.4076e-07
Ndufa3	-9.3622	3.8801e-07
Wdr72	8.7581	5.1504e-07
Mdh1b	-7.3476	7.9629e-07
4933416I08Rik	-7.0697	8.0495e-07
Tpt1	-7.8413	8.2412e-07
Defb48	-10.978	1.2597e-06
Strap	6.3167	1.3034e-06
Lrrc72	-6.1041	1.5995e-06
Ces1c	6.0895	1.7148e-06
Cfap74	-6.2019	1.7756e-06
Emc6	7.2157	1.8369e-06
Crisp3	6.4689	1.9374e-06
Sec23b	6.0937	2.0354e-06
Tmem165	6.9745	2.2892e-06
Itprid2	6.2089	2.4874e-06
Plin4	5.6323	2.8569e-06
Mapre1	5.5381	2.9895e-06
Pelp1	5.8491	3.0278e-06
Nceh1	6.8258	3.0437e-06
Sae1	5.5333	3.0685e-06
Aldh3b1	6.1899	3.1521e-06
Fbxo17	7.2482	3.2239e-06
Ormdl1	6.1478	3.285e-06
Arfip1	5.6871	3.6409e-06
Ubac1	5.4843	3.9408e-06
Dnase1l2	6.0937	3.9679e-06
Mtfr2	5.7473	3.9899e-06
Myo1d	6.4902	4.0602e-06
Golga7	8.6227	4.3049e-06
Brox	5.7095	4.4334e-06
Ccdc180	-7.6819	4.5317e-06
Snapin	5.7539	4.6358e-06
Armc1	5.2704	4.6464e-06
Hnrnpll	5.3685	4.6944e-06
Tmod1	5.283	4.806e-06
Pi4k2b	-7.4568	4.8485e-06
Gnmt	5.1562	5.0033e-06
Ift74	5.6616	5.0744e-06
U2af2	6.8764	5.128e-06
Chml	-6.1905	5.2052e-06
Ptgis	5.162	5.4953e-06
Trim25	5.0158	5.6677e-06
Sfxn2	5.4446	5.8765e-06
Pip4k2b	4.9221	6.0436e-06
Larp1	5.066	6.5358e-06
Hs2st1	5.7307	6.6068e-06
Coq3	5.5037	6.9911e-06
Lrrfip2	4.6982	8.1707e-06
Lrrc8a	4.7635	8.3298e-06
Vps13c	-5.6543	8.7016e-06
Wdr37	5.8738	9.2641e-06
Abhd6	5.764	9.9191e-06
Exoc8	4.5353	9.959e-06
Ckap5	4.5218	1.0111e-05
AU040320	4.9567	1.0347e-05
Mylk	4.6546	1.0941e-05
Arhgef7	5.15	1.097e-05
Eif4e	4.8088	1.1454e-05
Uqcc2	6.9809	1.2098e-05
Mrpl28	4.8597	1.2109e-05
Rabepk	5.0827	1.2216e-05
Kdm1a	5.323	1.2974e-05
Sun5	-5.7305	1.4169e-05
Scfd2	6.2914	1.5466e-05
1500011B03Rik	4.2874	1.6086e-05
Trim27	4.9657	1.6189e-05
Slc30a6	4.1999	1.6877e-05
Tpp1	5.6441	1.7643e-05
Prss46	-8.5269	1.768e-05
Sri	4.5472	1.8029e-05
Chmp4b	5.9218	1.9255e-05
Sco2	-7.0488	2.0213e-05
Ift172	4.5232	2.0227e-05
Vps11	4.3527	2.0484e-05
Stxbp3	4.9729	2.0798e-05
Spryd7	5.503	2.0923e-05
Ptk7	4.3545	2.1618e-05
Lrp1	4.8353	2.4051e-05
Cptp	-10.086	2.435e-05
Ap3d1	4.3597	2.7544e-05
Endod1	6.426	2.7923e-05
Ppil4	4.7947	2.8983e-05
Ptpn6	4.6231	2.9469e-05
Exosc9	5.8494	2.9614e-05
Agr2	4.6833	3.0114e-05
Golim4	5.5084	3.0555e-05
Dcdc2c	-5.1689	3.108e-05
Gmfb	-5.2342	3.2948e-05
Rbm5	5.0519	3.3978e-05
Dnajb12	5.951	3.4144e-05
Tmf1	5.7906	3.7984e-05
Cdkn2aipnl	3.6977	3.924e-05
Acrv1	-4.484	3.9702e-05
Slc44a4	7.3689	4.2894e-05
F11r	5.6858	4.3943e-05
Fntb	3.9271	4.4213e-05
Cdcp1	4.3267	4.4909e-05
Slc35a2	6.4442	4.6549e-05
Bscl2	4.3226	4.8425e-05
Ppp1ca	-3.7732	5.0418e-05
Mvb12a	4.9161	5.3599e-05
Atp6v0d2	5.9605	5.4218e-05
Fam221b	-10.058	5.4858e-05
Zc3h15	4.0591	5.6937e-05
Bicd2	4.4316	6.2737e-05
Tmpo	7.1283	6.2802e-05
Pdlim5	3.7583	6.9805e-05
Ndufa12	-3.3833	7.5804e-05
Msn	3.8382	7.8557e-05
Plcb4	5.3198	8.8751e-05
Lrrc36	-3.4821	8.8796e-05
Cpa5	-3.8734	9.3453e-05
Ndufa11	-4.0025	9.7665e-05
Supt16	5.7481	9.8793e-05
Ccdc115	3.9632	0.0001004
Ccdc134	5.4079	0.00010217
Bcs1l	-3.5875	0.00010806
Banf2	4.7254	0.00011205
Sntb2	3.4452	0.0001135
Cltb	-3.2716	0.00011521
Antxrl	-7.5936	0.00011625
Pon3	3.6461	0.00012077
Srsf5	5.9213	0.00012389
Abhd11	-5.0558	0.00013235
Timm8a2	-5.2953	0.00013264
Aacs	4.4304	0.00014072
Spink2	-5.5768	0.00014776
Fam183b	-8.1231	0.00015798
Hbq1b	-6.8251	0.00015891
Commd8	3.4073	0.00015962
Rps7	3.959	0.00016108
Hmgn5	-4.4305	0.000162
Defb23	-5.877	0.00016221
Eif3k	4.8506	0.00016229
Mrps21	5.3692	0.00016667
Tbcd	-5.7257	0.00016714
Ndufv3	4.6057	0.00016897
Akr1c13	-4.8875	0.00017698
G3bp1	5.1398	0.00018179
Vasp	-3.4305	0.00018603
Pik3r4	5.0304	0.0001883
Sfrp2	-4.2615	0.00018881
Tapt1	4.6611	0.00019295
Tex2	3.9496	0.00019333
Srd5a2	5.1435	0.00021933
Gcsh	-4.3091	0.0002198
Prss52	-3.1373	0.00022493
Bms1	4.0034	0.00022544
Phyh	7.3769	0.00023235
Rit1	-4.1295	0.00024884
Pi4k2a	3.8367	0.00026319
Wdr48	2.7863	0.00026699
Nfic	3.1296	0.00026701
Mfn1	4.2205	0.00027107
Lyrm7	-8.1265	0.00027312
Lypd10	-3.8963	0.00027398
Exosc10	3.738	0.00027857
Tsr1	3.2083	0.00028155
Ropn1	-2.8575	0.00028276
Ttc1	-3.9036	0.00031289
Sf3a2	5.0107	0.00032751
Nfia	3.0999	0.000334
Tmem33	3.639	0.00034339
Itm2b	2.8451	0.00034833
Ufl1	3.4537	0.00035904
Prom2	2.5493	0.00036384
Spaca3	-3.5029	0.00036419
Khdrbs1	3.8603	0.0003792
Rps27l	-4.2402	0.00039045
Gtpbp1	-3.6501	0.00040065
Strip1	3.4716	0.00040841
Fus	4.2314	0.00042523
Wtap	4.7707	0.00043025
Ppp1r36	-2.9368	0.00043695
Ctnna3	2.859	0.00043798
Fam227a	-3.2445	0.00044145
Hpgd	3.9934	0.00044765
Ankrd36	-3.5954	0.00044767
Btaf1	2.7062	0.00047816
Derl2	5.5144	0.00048353
Yipf5	-2.5158	0.00049587
Hdhd2	-3.2461	0.00049914
Rab3a	4.5029	0.00051571
Slc25a2	-3.3218	0.00053453
Dnajb1	2.6617	0.00055863
Dap3	5.0514	0.00059367
H2az2	2.5098	0.00059965
Pds5a	2.914	0.00060218
Rnf123	-2.9638	0.00060277
Angel2	-2.578	0.00064005
Prom1	3.1762	0.00067419
Tsnaxip1	-2.383	0.00069104
Catsper3	-3.0455	0.00072209
Snx2	3.1138	0.00072473
Zp3r	-3.013	0.00074133
Esd	-2.2846	0.00075469
Tmem258	2.7116	0.00076362
Ccdc136	-3.5993	0.00076785
Cldn4	5.1577	0.00076789
Wwox	6.9285	0.00077911
Slc22a16	-2.3342	0.00079232
Dpp4	3.2479	0.00080477
Atp8a1	3.7025	0.00081857
Pank2	-2.5724	0.0008302
Dcst2	-3.0014	0.00083589
Trappc8	3.3953	0.00083918
Phpt1	-3.9705	0.00084243
Krt14	-2.2495	0.0008451
Top2a	3.8155	0.00084937
Timm21	-4.0996	0.00085172
Apoh	-6.5137	0.00085404
Slc30a9	-4.2442	0.00085768
Pomgnt1	-3.6537	0.00088861
Stip1	2.2653	0.00090275
Ppp2cb	-2.6752	0.00091711
Calr3	-4.2459	0.00092772
Rpl9-ps6	-5.5211	0.00093706
Mfn2	3.8912	0.00095209
Ndufs6	-5.944	0.00095215
Zpbp	-2.1155	0.00095491
Mrps24	-3.3883	0.00096996
Nelfe	-3.9999	0.00097519
Hnrnpa0	-4.5579	0.00098265
Mecr	-4.1238	0.00099669
Ccdc65	4.1897	0.0009992
Slc35f2	3.8162	0.0010233
Ankrd44	2.4496	0.0010337
Chdh	-3.1464	0.0010387
Ranbp17	-2.6263	0.0010436
Nup214	5.8772	0.0010506
Nup210l	-2.6987	0.0010523
Tst	2.7549	0.0010537
Spata32	-2.5937	0.0010588
Btbd16	-3.5005	0.0010748
Rpl18	2.6462	0.0010993
Ptgr2	-3.7055	0.0011338
H2bc3	2.3121	0.0011355
Chit1	-2.3122	0.0011446
Catsperg2	-3.3824	0.0011626
Tex43	-4.1286	0.0012192
Prss45	-2.4538	0.0012338
Mrps34	4.9185	0.0012396
Sacm1l	3.1767	0.0012637
Rpl24	3.4824	0.0012759
Lipe	-2.5691	0.0013301
Dhtkd1	-4.8245	0.0013391
Dynll2	-2.7069	0.0013495
Nomo1	2.4155	0.0013585
Pdpr	-3.0988	0.0013594
Lmf2	-2.8051	0.0014146
Puf60	2.7676	0.0014413
Cmtm2b	-4.6336	0.00147
Snf8	3.7019	0.0014822
Kcnk15	2.5992	0.0014959
Ceacam10	6.5969	0.0015314
Vim	2.122	0.0015401
Gps1	-2.6734	0.001544
Prep	-2.7139	0.0015514
Anp32b	2.7733	0.001568
Myh9	2.0978	0.0016025
Atp1b3	-2.3269	0.0016395
Gm2a	-6.6572	0.0016427
Clec2m	-3.1798	0.0016489
Pip4k2c	-4.0929	0.0016512
Lamp1	2.379	0.0016573
Capn1	2.4192	0.0016598
Marchf10	-4.9544	0.0016627
Ccdc62	-3.9231	0.0016768
Hsp90ab1	2.1809	0.0016979
Krt4	3.0556	0.0016998
Vps26a	5.1593	0.0017065
Dnajc11	-2.819	0.0017115
Sdhc	-2.1288	0.0017233
Zpbp2	-3.981	0.0017274
Cd82	2.6953	0.0017392
Dkkl1	-2.607	0.0017555
Thop1	1.8844	0.0018367
Spaca5	-2.8488	0.0018942
Slc2a5	-2.9987	0.0019131
Tex26	-2.465	0.0019165
4921504E06Rik	-2.3676	0.0019302
Ccdc38	-3.4582	0.0019721
Akr1b7	2.1616	0.0019954
Nup43	2.0757	0.002006
Sltm	3.9378	0.0020176
Abcf3	-3.6482	0.0020282
Man2b2	-2.6915	0.0020467
Stard10	2.5198	0.0020477
Efcab2	-3.0374	0.0020497
Gm17949	-4.6517	0.0020601
BB014433	-2.7853	0.0020812
Adam24	-2.5904	0.0021293
Spaca1	-2.6706	0.0021301
Lyzl4	-2.7899	0.0021304
Cnn3	-2.457	0.0021521
Vps13d	-3.0514	0.0021814
Glipr1l1	-4.5159	0.0022105
Fam98a	3.3689	0.0022117
Cby2	1.8986	0.0022148
Tmem11	-3.137	0.0022829
Letm2	-1.8848	0.0022938
Defb43	-2.1183	0.0023101
Kng2	-3.1393	0.0023338
Hecw2	-4.1247	0.0023574
Top1	-5.2384	0.0023913
Ubxn1	-2.9514	0.0023943
Ly6g5b	-3.6636	0.0024065
Prss39	-3.9698	0.0024952
Rcor1	5.4461	0.0025038
Tbc1d17	2.078	0.0025078
Fubp1	2.7716	0.002535
Anxa2	2.0205	0.0025538
Tekt1	-2.6097	0.0026134
Sptan1	2.3817	0.0026158
Mta3	1.9321	0.0026382
Rabggta	-3.0703	0.0026428
Prdx1	1.9597	0.0027062
Slmap	3.1839	0.0027392
Rpl27	1.8708	0.0027424
Stt3a	2.1239	0.0027786
Pitrm1	-3.3703	0.0027856
Plbd1	-3.6496	0.0027971
Nup188	-3.083	0.0028093
Spaca4	-6.5992	0.0028143
Rab8b	-2.8194	0.0028277
H2ax	2.2157	0.0028786
BC048562	-4.946	0.0028924
Actb	1.7622	0.0029416
Plbd2	-1.7007	0.0029435
Cars2	-4.2502	0.0029445
Nr1i2	-4.9595	0.0029616
Hspa2	2.0232	0.0029663
H3f4	4.022	0.0029848
Wbp2nl	-4.2454	0.0029851
Ptgs2	2.6972	0.0030308
Serpina16	2.1756	0.0030536
Rbx1	-2.6947	0.0030736
Hdhd5	-1.7964	0.0030818
Dync1h1	2.7369	0.003086
Surf1	-2.4003	0.0030988
Naglu	-1.9536	0.0031041
Kidins220	-3.9061	0.0031043
Pgrmc1	2.1871	0.0031274
Gcna	-2.6526	0.0031399
Mtfp1	-3.0313	0.0031441
Fsip2l	-5.3541	0.0032149
Atp6v1b1	-2.6011	0.0032156
Camk4	-3.4466	0.0032351
Tssk2	-2.4795	0.003243
Ppp1r14bl	-1.8487	0.0032535
Ccdc183	-2.3586	0.0032821
Rps8	1.8888	0.0033009
Tex24	2.9698	0.0033037
Ankk1	-3.1876	0.0033409
Vkorc1l1	-2.2583	0.0033992
4933402J07Rik	-4.8326	0.0034105
Dynll1	-2.7229	0.003417
Cst12	-5.3116	0.003462
Dpy19l1	-2.3258	0.0035339
Ttc39d	-2.057	0.0035918
Hyal5	-4.1506	0.003666
Rbbp7	2.6367	0.0036679
Tmsb15l	-2.5391	0.0037062
Sulf2	-3.4566	0.0037214
Pgam1	-2.2328	0.0037349
Maip1	-2.8826	0.0037435
Rpl7	1.7847	0.0037682
Snca	1.6642	0.0038783
Prdx2	1.7656	0.0039323
Arl9	-2.0997	0.003942
Actrt3	-1.6228	0.0039767
Rab31	-3.2589	0.0039769
Rpn1	2.2628	0.0040043
Thnsl1	-2.1275	0.0040059
Eif3f	1.7328	0.0040715
Tsg101	1.9124	0.0040791
Nme8	-1.6526	0.0041347
Prcp	-2.9621	0.0041537
Pkib	-2.5436	0.00417
Clu	2.0371	0.0041921
Klhl10	-1.9558	0.0043232
Psma4	-2.778	0.0043413
Sub1	2.0249	0.0043436
Cycs	-3.2373	0.0043815
Pml	4.5334	0.0043999
Dnajb6	-1.8037	0.0044012
Ms4a14	-1.856	0.0044733
Paics	2.1415	0.0045161
Ppia	2.2245	0.0045343
Rps6	1.8665	0.0046386
Catsper2	-2.8929	0.0046798
Igf2r	2.027	0.0046833
Ubtd2	-1.8401	0.0047015
Mif	2.1447	0.0047094
Nsun7	-3.0346	0.004747
Armc12	-3.1308	0.0047628
Bpi	-1.5872	0.0047941
Nup155	-1.8433	0.0048084
Cfap77	-3.16	0.0048425
Reep6	-3.1545	0.0048821
Sptbn1	1.9205	0.0049189
Smpd4	-2.0041	0.0049259
Ahsa1	2.1466	0.0049398
Tsks	1.9409	0.0050097
Sfn	-3.7893	0.0050249
Oxct2b	-1.714	0.0050312
Pdlim1	2.5597	0.0050471
Inpp1	-2.2797	0.0050511
Itm2c	1.9245	0.0050657
Adam6a	-2.2044	0.005072
Gcat	1.6666	0.0051327
Glrx5	-2.8777	0.0051738
Scamp1	-2.5366	0.005187
Xrcc6	1.7944	0.0052384
Flna	1.9009	0.0052661
Ppp3r2	-2.1299	0.0053082
Serpine2	1.8685	0.0053289
Epm2aip1	-2.2662	0.0053898
Golph3	1.8549	0.0053975
Cog6	1.7017	0.0054466
Tmppe	2.6952	0.0054663
Ppib	1.7228	0.0054799
Carm1	-1.8736	0.0055008
Ndufs5	-3.992	0.0055958
Lkaaear1	-4.1165	0.0056225
Rpl7a	1.796	0.0056376
Ptges	2.0486	0.0056565
Mpdu1	-2.9969	0.005707
Ppp1r2	-5.1749	0.0057173
Mad1l1	3.1398	0.0057367
Pde10a	-3.9989	0.0057619
Atic	1.5712	0.0057902
Catsperd	-1.8177	0.0058123
Mtch1	2.0221	0.0058892
Psmc1	-2.1641	0.0059693
Ccdc42	-3.1558	0.0059721
Thoc1	-4.1809	0.006034
Iqgap1	2.432	0.0060416
Csnk1g3	-4.4947	0.0061233
Dydc1	-2.6301	0.0061597
Spata45	-2.9702	0.0061952
Lyrm2	-3.5519	0.0062233
Actn4	1.7158	0.0063307
Slc26a8	-2.3444	0.0063345
Emc1	2.3748	0.0063686
Dda1	-2.1059	0.006374
Spcs3	1.7599	0.0063781
Clgn	2.1209	0.006381
Adam4	-1.6442	0.006394
Rpl19	3.279	0.0064236
Atp8b3	-2.265	0.0064581
Gsk3a	-1.6139	0.0064983
Yipf3	1.923	0.0065086
Mtarc2	1.7094	0.0065196
Tmed4	1.6261	0.0065277
Tbcel	-2.9463	0.0066006
Arf6	-1.5827	0.0066108
Gsto2	-3.304	0.0066342
Ppef1	-1.5608	0.0066622
Lmntd2	-2.105	0.0066994
Mroh4	-2.0179	0.0067059
Wfdc15b	-2.277	0.0067484
Tnp2	-2.5844	0.0067578
Dmac2l	-2.0986	0.0067644
Apmap	1.5596	0.0067989
Hspa5	2.02	0.0067994
Prdx6b	-2.4524	0.0068076
Fads6	2.75	0.0068186
Tmed9	1.7112	0.0068814
Nutf2	-3.172	0.0069053
Man2c1	-4.153	0.0069318
Gnas	1.675	0.0070346
Slc25a25	-3.3201	0.0070633
Uqcr10	-1.5968	0.0071375
Pgam2	-1.937	0.0071848
Syngr4	-3.0805	0.0072092
Lonp1	2.0261	0.0072252
Mmel1	-1.6923	0.0072306
Slc10a7	-3.0043	0.0072351
Catsperb	-1.5053	0.0074325
G6pd2	-1.5928	0.0074569
Ptprf	7.8927	0.007464
Pgm2	1.7779	0.0074644
Rdx	2.0138	0.0074932
Mcfd2	1.5571	0.0076064
Rab35	-1.7615	0.0076127
Anxa13	1.5186	0.0076444
Lztfl1	1.9694	0.0076491
Coasy	-2.9097	0.0077105
Izumo3	-4.791	0.0077208
Gng12	-2.5761	0.0077506
Dcakd	-1.6147	0.0077527
Pfkp	-1.5889	0.0078097
Agap3	-1.5789	0.007832
Hsd17b12	1.6067	0.0078998
Crisp1	1.8537	0.0079297
Cul5	2.3433	0.0079357
Pfkm	-1.6403	0.0079637
Tor1aip2	2.2183	0.007967
Pip4p2	-1.6433	0.0080283
Acox1	2.3841	0.008072
Slc25a19	-2.2776	0.0080936
Cdc123	-4.1683	0.008109
Naxe	-1.5822	0.0081109
Hspa8	1.8807	0.0081575
Rdh11	2.6222	0.0081665
Krt42	1.6412	0.0081907
Nup62	-1.5735	0.0082436
Spata20	1.8091	0.0082619
Myh10	2.4036	0.0082903
Cst13	-3.0593	0.0082916
Cap2	1.5178	0.0083497
Rplp2	1.7231	0.0084007
Ranbp1	1.8694	0.008433
Pex16	1.5531	0.0085902
Traip	-2.3042	0.0086582
Gprc5b	-4.3963	0.0086827
Psme4	1.6262	0.0086888
Ccdc81	-1.9949	0.0087613
Srsf1	1.993	0.0087976
Gnaq	1.8931	0.0088039
Ubac2	3.745	0.0089501
Ube2n	2.1317	0.0089606
Hsp90b1	1.8973	0.0089666
Ano1	2.4672	0.0089977
Ankar	-3.5017	0.009069
Marcksl1	-2.9262	0.0090691
Nup107	2.3109	0.0091135
Prkar2a	-1.6263	0.0091676
Pdcd6ip	1.9914	0.0091907
Arpc1b	-3.1515	0.0092669
Zan	-1.6221	0.0092729
Adam34	-2.3453	0.0092928
Camk2d	-2.4782	0.0093038
Adk	-3.6049	0.0093161
Gpr108	-2.0024	0.0093887
Il4i1	-1.8229	0.0094748
Pdp1	-1.7741	0.0094916
Taf9b	-1.4606	0.0073342
Copb1	1.4041	0.0080749
Faf1	-1.488	0.0081481
Nit1	-2.3873	0.0095599
Hnrnpk	2.0532	0.0096547
Cyp4a12a	2.4855	0.0096656
Rpl5	1.6151	0.0096666
Hscb	-1.734	0.0096939
Pet117	-1.9042	0.0096988
Amdhd2	-1.9921	0.0097117
Uggt2	-2.1776	0.0097569
Hspa4l	1.564	0.0097926
Scap	1.4684	0.009816
Cirbp	2.5872	0.0098252
Eqtn	-1.3625	0.0098352
Slc25a10	-2.1133	0.0098931
Lrriq4	-1.6357	0.0098951
Tfrc	1.5026	0.0099796
Stmn1	1.5299	0.010015
Bag1	-2.9665	0.010016
Phospho1	-2.178	0.010032
Prdx4	-1.9371	0.010037
Snrnp70	2.3195	0.010114
Glipr1l3	-1.4021	0.010143
Gclm	-1.9201	0.010344
Tollip	-2.3812	0.010345
Ilf3	2.6692	0.010369
Aldoart2	-2.4501	0.010412
Slc8a2	-1.596	0.010486
Rps16	-1.6305	0.010519
Galm	3.2393	0.010598
Nfs1	-1.388	0.010627
Gm884	-1.4577	0.010665
Psmd11	-2.131	0.010665
Mavs	-2.3094	0.010683
Snx5	1.3976	0.010718
Krt90	-3.3162	0.010737
Entpd6	1.4088	0.010767
Mmp7	2.1154	0.010878
Sco1	-1.6721	0.010946
Ak2	-1.4141	0.010954
Arrdc5	-1.5243	0.011082
Nln	-1.877	0.011187
Ggt7	-1.4883	0.011211
Ubtd1	-2.5393	0.011238
Acrbp	-1.7577	0.011254
Atp5j2	2.6468	0.011301
Got1l1	-3.9765	0.011394
Slc31a1	1.8976	0.011419
Sort1	1.4584	0.011422
Ipo7	2.1038	0.011532
Spata4	-2.4344	0.011541
Ezr	1.5828	0.011543
Epb42	1.6199	0.011777
Cabcoco1	-1.8866	0.011778
Sdha	-1.3325	0.011789
Dhrs4	-1.5825	0.01187
Ndufa8	-3.232	0.011912
Tomm22	-1.7242	0.011927
Gda	1.7483	0.011956
Ndufb8	1.7721	0.011975
Spata31d1a	-1.832	0.011976
Hyou1	1.3536	0.012015
Abca2	-3.55	0.012068
Krt19	1.4954	0.012078
Eml2	1.4992	0.012154
Cfap47	-1.5846	0.012185
Slc41a3	-2.4612	0.012191
Lrrc23	-1.5732	0.012222
Srp72	-1.9538	0.012227
Ddi2	1.4308	0.012286
Cyc1	-1.692	0.012319
Rcc1	1.4413	0.012368
Agpat1	-4.7441	0.012451
Gprc5c	4.0813	0.012518
Smpd2	-4.7525	0.012564
Flot1	-1.4497	0.012748
Dad1	1.5442	0.012946
Stt3b	2.616	0.013024
Stpg3	-1.6571	0.013074
Atg7	2.3811	0.013117
C2cd6	-2.1702	0.013139
Slc25a12	1.629	0.013277
Ip6k1	-2.8445	0.013294
Glrx3	1.7037	0.013324
Adam6b	-1.603	0.013411
Mrps27	-5.0181	0.013463
Slc25a40	-2.0403	0.013465
Spg7	-1.8621	0.013563
H4c1	2.1322	0.013564
Dimt1	-3.4762	0.013633
Txnrd2	-1.3525	0.013667
Pdk1	-4.7646	0.013686
Dnah7a	-1.8202	0.013735
Actl9	-4.9511	0.013819
Mrpl12	1.5346	0.013951
Wfdc10	-4.0869	0.014049
Cad	1.9615	0.014055
Acin1	3.0215	0.01412
Rab18	1.8011	0.01421
4930544G11Rik	-3.1945	0.014277
Ube4a	-1.6221	0.014316
Sf1	-5.0712	0.014383
Cox6b1	3.934	0.014551
Ssr4	-5.1786	0.014605
Skida1	-5.758	0.014631
Nap1l1	-3.9365	0.014643
Nme1	-5.1725	0.014656
Gsr	-1.396	0.014663
Ccdc39	-5.1603	0.014676
Tssk6	-4.8867	0.014703
Acot9	-1.2892	0.014722
Tra2a	2.4247	0.014809
Noxred1	-5.4806	0.01484
Cdc37	1.4258	0.014852
Tpm3-rs7	1.3185	0.01499
Uchl3	-1.7769	0.014993
Prr27	-3.1413	0.015042
Cct2	1.3897	0.015088
Shank1	-5.3767	0.015149
Dnaja1	1.6078	0.015213
Mroh8	-2.173	0.015277
Emb	1.4841	0.015302
Acte1	-5.3108	0.015361
Atp6v0d1	1.5826	0.015584
Dcun1d1	-1.8945	0.015726
Lpcat2b	-2.0394	0.015757
Gcdh	1.3257	0.015853
Cldn3	2.7222	0.015886
Gpd1	3.4559	0.015949
Clta	1.4459	0.015996
Nop56	2.0953	0.016013
Lamtor5	-5.5775	0.016043
Defb21	-3.8439	0.016082
Bpnt1	-3.6192	0.016155
Prss54	-4.6295	0.016212
Coq10a	-2.3115	0.016235
Tex44	-4.0666	0.016355
Naca	1.4329	0.016372
A930007A09Rik	-2.4411	0.016376
Cmpk2	-1.5744	0.016508
Mia3	1.6998	0.016562
Itgav	-3.2517	0.016565
Smu1	1.8642	0.016608
Armh2	-2.2853	0.01667
Eif4h	-2.2062	0.016724
Gstm1	1.3684	0.016728
Acadvl	-2.0025	0.016827
Ddx49	3.164	0.016851
Ppp2r5c	-3.4891	0.016946
Plec	1.1952	0.017101
Cs	-1.1618	0.017129
D11Wsu47e	-3.6312	0.017129
Alk	-5.5359	0.017144
Ccdc116	-6.2299	0.017244
Cfap54	-2.7292	0.017266
Rem2	1.5978	0.017311
Pdia6	1.7278	0.017324
Basp1	1.6357	0.017339
Mttp	2.0366	0.01738
Pole3	3.5271	0.017446
Sult1c2	1.333	0.017596
Ces5a	1.674	0.017621
Pdcd11	-2.3688	0.017706
Slco1a5	-3.073	0.01771
Arfgef1	4.0138	0.017782
Ndufaf2	-1.2627	0.017804
Gm5134	-1.8037	0.017836
Vps35	2.1683	0.017903
Alad	1.3182	0.017907
Tmem190	-3.7947	0.017964
Ahnak	1.427	0.017984
Eif3a	1.9313	0.018038
Cd109	-1.2856	0.018203
Prss21	-1.1669	0.018227
Satl1	-1.8053	0.018306
Pate1	-5.8827	0.01831
Ruvbl2	2.33	0.018316
Psip1	2.0871	0.018328
Efl1	-1.5062	0.018451
Pde6d	1.245	0.018453
Blmh	-3.462	0.018626
Sf3a3	2.2098	0.01868
Hsd17b11	1.7807	0.018689
Nedd8	-1.9362	0.018907
Adam3	-4.3237	0.018961
Lrrc59	1.8962	0.019071
Cd46	-2.0991	0.019134
Nup205	1.9503	0.019222
Banf1	-6.7534	0.019248
Nadsyn1	-4.9526	0.019323
Igbp1b	-2.4172	0.019486
Lrrc71	-1.7133	0.019502
Ndufaf4	-1.4723	0.019509
Cog2	-3.3038	0.019576
L2hgdh	-1.2295	0.019594
Atp2a2	1.3454	0.019605
Sdhb	-1.6362	0.019651
Ndufa9	-1.1735	0.019706
Krt79	-6.9539	0.019783
Npm1	2.0131	0.019818
Ndufv1	-1.5114	0.019835
Tnpo1	2.9252	0.019871
Cnpy3	1.7565	0.019887
Psmc4	-1.2979	0.019897
Csnk2a1	-1.7089	0.020036
Gstm6	-2.2569	0.020128
Eif5	1.2025	0.020267
Nup98	-1.1765	0.020312
Ccdc63	-1.2191	0.020337
Chd1	-7.2973	0.020462
mt-Co3	-5.2199	0.020527
Spam1	-1.9906	0.020539
Pla2g10	-5.4426	0.020607
Cox6a1	-2.1316	0.020651
Slc30a1	-1.4142	0.02067
Actrt2	-1.7268	0.020702
Rrbp1	1.8385	0.020734
Glipr1l2	-1.265	0.020835
Ace3	-1.1668	0.020882
Psmc3	-1.2683	0.020892
Stoml2	2.1424	0.020945
Slc22a14	-6.9728	0.021068
Cacna1b	-7.7324	0.021166
C1qbp	1.424	0.021309
Ppm1a	-1.6535	0.021355
Gk	2.5534	0.021358
Efhb	1.682	0.021403
Poldip2	2.102	0.021421
Sbds	1.3518	0.021422
Lsm7	4.1955	0.021428
Lrrc74a	-7.0614	0.021481
Elavl1	2.407	0.021536
Gk2	-1.2161	0.021814
Fam186a	-1.8186	0.021846
St6galnac2	-1.1499	0.021993
Aqp7	-1.6348	0.022009
Phf8	-2.7762	0.02204
B2m	2.6199	0.022054
Usp5	1.2247	0.022089
Mycbp2	3.2736	0.022122
Trip12	1.5213	0.022161
Acss3	-1.9032	0.022233
Cpt1b	-3.5086	0.02233
Ppp4c	-1.4389	0.022404
Bet1l	2.1256	0.022421
Capn5	-1.4154	0.022559
Srsf9	1.9589	0.022671
Tex47	-1.6599	0.022684
Ptpmt1	-1.3701	0.02277
Vapa	-1.4722	0.022779
Lman2	1.4621	0.022902
Sf3b5	-1.5848	0.022926
Myo1b	1.3697	0.023015
Smarce1	1.8439	0.023168
Cetn1	-2.5681	0.023268
Eif4a2	1.5956	0.023353
Iqck	-3.5819	0.023388
Gzmn	-5.6354	0.023391
Mrps36	-1.0722	0.023433
Rpl22	1.6036	0.023603
Rangap1	1.5286	0.023658
Vamp7	-1.7612	0.023688
Pebp4	-1.4779	0.023695
Ctsd	1.6129	0.023736
Clca3a2	1.8304	0.023743
C4b	2.7944	0.023769
Kif11	-5.8006	0.023834
Sfr1	-2.4693	0.023844
Ncl	1.2092	0.02386
Luc7l	-2.9526	0.023991
Prss50	-2.64	0.024048
Sord	-1.3645	0.024052
Mpc2	-1.3724	0.024139
Atp6v1f	-1.5035	0.024143
Ythdf3	-2.5383	0.02418
Pdha2	-1.4851	0.024234
Pacs1	1.468	0.024291
Dcaf7	-1.6825	0.02433
Rtn4ip1	-1.9569	0.024352
Fads2	-3.1643	0.024587
Tpd52l2	1.344	0.024722
Mxra7	-2.2766	0.024849
Atox1	1.5772	0.024853
Gvin1	-2.1005	0.024948
Gclc	-1.3505	0.024986
Dlst	1.6317	0.024991
Nudt21	-2.1718	0.025083
1700057G04Rik	-1.1547	0.025148
Hnrnpc	1.7193	0.025482
Rpl8	2.9749	0.025568
Znrd2	-3.8545	0.025637
G6pdx	1.2111	0.025817
Dock7	1.8173	0.025874
Tmem14c	1.6217	0.025909
Dtd1	1.3521	0.025978
Serhl	1.092	0.026009
Rad23a	-1.2101	0.026032
Lrp2	1.7357	0.026122
Cd36	1.3578	0.026127
Ywhae	1.3911	0.02615
Ppp4r1	-1.8567	0.026206
Sel1l	1.7156	0.026314
Hmbs	1.0919	0.026329
Iqsec1	2.0406	0.026636
Psat1	1.1532	0.026742
Hagh	-1.0662	0.026906
Krt8	1.4473	0.026959
Gapvd1	1.2264	0.02712
Arpc4	1.2171	0.027179
Usp14	-1.131	0.027223
Pgk2	-1.3004	0.027313
Acsbg2	-2.0056	0.027378
Lancl2	2.3283	0.027378
Gpc4	1.5568	0.027424
Otud6b	-1.5471	0.027535
Rpl27a	1.2868	0.027694
Got1	-2.81	0.027719
Tom1	-1.3774	0.027853
Trim28	2.4952	0.027931
4931429L15Rik	-1.7298	0.028015
Iqch	1.6596	0.028063
Synj1	-2.5802	0.028113
Agrn	1.4418	0.028136
Gdpd4	-1.302	0.028187
Stk39	-2.4979	0.028248
Tuba3a	-1.8294	0.028281
Spag9	2.192	0.028523
C3	2.3984	0.028556
Uqcrc2	-1.0469	0.028588
Arpc5l	1.3181	0.028711
Fxn	-1.4361	0.028836
Stat3	3.2846	0.028843
Tagln	1.3694	0.028926
Tmub1	-5.3539	0.028999
Atp1a1	1.6068	0.028999
Zc3h14	1.6998	0.029015
Cfap69	-1.2983	0.02911
Cuzd1	2.191	0.029169
Cog8	-3.2282	0.029422
Gstm4	1.0808	0.029473
Ndufa10	-2.3602	0.02954
Pcbp1	1.0837	0.029647
Tkfc	-1.1848	0.029703
Gemin4	-1.7299	0.029733
Edc4	1.8174	0.029811
Hk1	-1.0628	0.029915
Rps11	-1.1751	0.029958
Psmc5	-1.0304	0.029982
Ssb	-2.2031	0.030008
Timm9	1.6811	0.030157
Uchl1	-1.4167	0.030339
Glyctk	-4.7382	0.030381
Hnrnpab	1.9289	0.030568
Efr3a	-1.1396	0.030634
Pigk	-3.0429	0.03079
Dars2	-3.1427	0.030865
Timm44	-1.4379	0.030911
S100a11	1.1413	0.031012
Ckb	3.7618	0.031228
Abhd16a	1.9303	0.031232
Erp29	1.0765	0.031248
Cpvl	-1.575	0.031283
Pklr	1.025	0.031334
Ipo4	1.3641	0.03143
Prxl2a	-1.841	0.031433
Os9	-3.9909	0.03144
Serbp1	-1.8287	0.031521
Pkm	1.1084	0.031587
Kpna3	1.0171	0.03163
Mfge8	2.5959	0.031711
Usp15	-5.3121	0.031733
Nelfcd	-2.43	0.031771
Vcl	1.366	0.031787
Ass1	-2.5252	0.032043
Slc25a54	-1.1349	0.032058
Dnali1	-1.4885	0.0321
Adgb	-1.1464	0.032369
Cotl1	0.99856	0.032406
Yipf4	1.0013	0.032447
Sft2d2	-2.1003	0.03249
Carmil1	-1.5676	0.032607
Ddost	1.5299	0.032737
Galns	-2.0104	0.032891
Slc25a20	-2.3114	0.032914
Ube2o	-1.8801	0.033002
Ube3a	-1.2406	0.033194
Caprin1	1.5498	0.03323
Arg2	1.7493	0.033266
Mthfd1l	1.7375	0.033512
Got2	1.6217	0.0336
Ccar2	3.1443	0.033676
Armh1	-2.2643	0.033709
Crot	2.143	0.03371
1700009N14Rik	1.3255	0.033722
Izumo4	-1.7367	0.033768
Plg	4.4222	0.033862
Mdh1	1.3332	0.033906
Snrpd1	3.331	0.033974
Ppp2r5a	-0.98869	0.03418
Nptn	1.3847	0.034202
Rap1b	0.97677	0.034257
Lypd11	-2.9509	0.034601
Otub1	1.5695	0.034681
Tpte	-1.2471	0.034818
Ankrd45	-1.5738	0.034859
Lyrm4	-3.3901	0.034934
Fundc2	-3.3912	0.034986
Abcb6	2.0978	0.035062
Mthfd1	1.3477	0.035158
Ugp2	-1.5111	0.035191
Rpn2	1.2284	0.035293
Cd59b	-1.8904	0.035434
Tex29	-1.7147	0.035473
Qrich2	-1.0144	0.035482
Suclg1	-1.7241	0.035526
Tgm2	1.3349	0.035671
Snx1	1.0532	0.035674
Triml1	-3.1805	0.035797
Pigo	0.96788	0.035797
Esyt1	1.8031	0.035856
Capzb	1.192	0.035897
Cftr	-1.3799	0.036004
Macroh2a2	1.1644	0.036334
Dnajc1	1.2654	0.0364
Kif23	-2.2631	0.036471
Krt10	1.3274	0.036482
Snrpc	1.4319	0.036506
Capza2	1.7575	0.036533
Gm7324	1.5854	0.036841
Sec62	-3.7259	0.037023
Pdxdc1	1.2611	0.037062
Cbr4	-1.2969	0.037078
Mea1	1.1266	0.037287
Psmb3	-1.2436	0.037359
Arf4	3.4422	0.037428
Pitpna	-1.1624	0.037624
Atp1b1	1.3781	0.037631
Slc13a5	-2.0255	0.037726
Taf15	3.3213	0.03791
Gga3	-2.7784	0.038066
Man1a2	1.5729	0.038089
Fth1	-2.1176	0.03816
Nfu1	-1.6576	0.038187
Cast	2.1677	0.038244
Abhd14b	1.1366	0.038409
C1galt1	1.7722	0.038441
Sfxn3	1.4819	0.038468
Aqr	-2.6017	0.038518
Nampt	1.3782	0.038631
Cnnm4	-1.8468	0.038656
Prpsap1	-1.3217	0.038867
Slc38a2	-1.1081	0.039223
Ssbp1	-1.0647	0.039413
Vat1	1.5186	0.039436
Gstm2	1.423	0.039448
Pgm3	-1.1964	0.039575
Kng1	2.5902	0.039671
Cct6b	-0.9358	0.039908
Clint1	2.404	0.039969
Sucla2	-1.0321	0.040007
Mroh1	-1.9751	0.040052
Ehd2	2.2497	0.040181
Ccar1	1.4204	0.040346
Fbp1	-1.3288	0.040355
Eif3b	3.3093	0.04043
Slc47a2	-2.1358	0.040539
Aamdc	-1.3393	0.040753
Cyb5r3	1.026	0.040847
Snrpd3	-1.4666	0.040889
Spesp1	-1.0103	0.040931
Mpp1	1.0622	0.041009
Ccdc91	1.4177	0.041076
Aig1	-2.1983	0.041175
Fermt3	1.4488	0.041395
Cndp2	1.0013	0.041438
Irgc1	1.7991	0.041445
Trappc3	-2.0468	0.041477
Add1	1.5056	0.041552
Ckmt1	1.6329	0.04158
Eef1d	1.1477	0.041634
Srsf2	1.4765	0.041842
Itga2b	0.99514	0.042069
Prpf4b	-1.1769	0.042291
Hsp90aa1	1.1372	0.042381
Macrod1	-1.4128	0.042384
Tgfbrap1	-2.7031	0.042425
Selenov	-3.8828	0.042503
Cfap20	-0.97142	0.042505
Vtn	1.2993	0.042736
Maob	1.3786	0.042773
Il18bp	2.754	0.042803
Ppm1b	-1.5255	0.042835
Pbk	-1.4448	0.042899
Tssk4	-1.4691	0.042912
Scp2	1.7009	0.043095
Sf3b2	1.849	0.043294
Sgta	-1.183	0.043434
Wfs1	-2.4403	0.043579
Pam16	-3.5428	0.043591
Gbp4	1.1961	0.043661
Atp8b5	-1.7221	0.04378
Ces1d	1.6637	0.043932
Prmt1	4.2006	0.04395
Pcnx4	-1.3563	0.044243
Rdh14	-1.5899	0.044485
Bphl	1.3935	0.044527
H1f10	1.6434	0.044566
Larp7	2.5148	0.044567
Lyrm9	-1.0264	0.044573
Asns	-2.1047	0.04467
Nadk2	1.7582	0.044754
Abhd10	-0.93832	0.044766
Dctn1	2.8164	0.044875
Slc33a1	1.1029	0.044935
Atxn3	-3.3319	0.045018
Acyp1	-1.5657	0.045045
Hbb-y	2.7876	0.045126
Ppp3cc	-2.3187	0.045379
Csl	-1.0118	0.045879
Mindy3	-1.0481	0.04593
Me2	-1.1056	0.046061
Adh5	1.5113	0.046111
Ppp1r11	-1.8209	0.046284
Dnajc2	-2.9064	0.046538
Tmem239	-4.5276	0.046702
Arl6ip5	1.4931	0.046804
Chd4	2.186	0.046814
Eif3d	1.4861	0.046979
4933402N03Rik	-1.7172	0.047015
Vps37b	2.1394	0.047127
Lsm4	1.1247	0.047305
Rpl11	1.2076	0.047438
Ckap4	1.2642	0.047504
Fn1	2.2497	0.047562
Apex1	1.4996	0.047685
Pdcd6	-1.4876	0.047732
Frs2	0.87631	0.047787
Gstt4	-2.2651	0.047825
Pfdn2	0.91381	0.047835
Lmna	1.38	0.047863
Rbm22	1.237	0.047909
Ppil1	1.3367	0.047923
Csnk2a2	-2.1554	0.047948
Calu	-1.9033	0.048172
Tbca	-1.6248	0.048251
Ppid	1.2632	0.048306
Ostc	-1.1141	0.048452
C6	2.6055	0.04866
Uggt1	1.5558	0.048743
Card19	2.4119	0.048745
Hnrnpf	-1.23	0.048775
Recql	-1.436	0.048954
Sec24b	-2.6656	0.04952
Gsn	1.0627	0.049763
Hp1bp3	1.2757	0.050004
Slc35a1	-2.6006	0.050346
Eif3l	3.2806	0.05075
Fkbp2	1.8288	0.0508
Dnah12	-1.0557	0.05087
Letmd1	-0.9949	0.051279
Krt16	-1.5613	0.051299
Defb22	-2.4085	0.051348
Rab11b	-1.2436	0.05194
Arhgap31	1.7969	0.052152
Atpif1	2.0289	0.052336
Efcab6	-0.94291	0.052342
Ttc21a	-2.9285	0.052532
P2rx2	-1.2895	0.052834
Gdi1	1.0859	0.052925
Ap1m1	-1.2177	0.053087
Arf5	0.94853	0.053413
Asl	1.7276	0.053633
Spaca9	-0.9911	0.053879
Izumo1	-1.2066	0.05398
Mlycd	-1.9749	0.054029
Htt	-1.9317	0.054125
Bet1	-1.4185	0.05444
Cops2	-0.96568	0.054462
Inmt	-2.6976	0.054497
Stx6	1.1582	0.054691
H2-D1	0.96487	0.054895
Eef2	1.446	0.054997
Eci2	1.2264	0.055111
Vdac2	1.7202	0.055133
Odf3b	-2.5206	0.055671
Catsperz	-1.2153	0.05572
Cbx5	-2.6005	0.055733
Pycr2	1.5477	0.055757
Atp8a2	-2.2512	0.055862
Pnmt	1.1776	0.055958
Nid2	0.99219	0.056169
Ubxn11	-0.86279	0.0564
Tmem38b	-2.7102	0.056613
Arfip2	-1.6085	0.056673
Dnajc3	1.2228	0.056835
Bri3	-1.2705	0.056885
Rpl35	0.95978	0.056982
Retnla	1.1737	0.057009
Immp2l	-0.98516	0.057017
Tm7sf2	1.4271	0.057217
Hacd2	3.4978	0.057278
Alg5	1.6772	0.057437
Trim30c	-3.3193	0.057468
Lrrc18	-1.9236	0.0575
Ccdc87	-1.1642	0.057602
Acot2	0.86204	0.057857
Psme3	-1.2814	0.05803
Abce1	2.2782	0.058166
Glb1	1.6378	0.058437
Bdh1	-1.3127	0.058661
Ptgs1	0.95934	0.058766
Hspa4	1.0955	0.059469
Ndufa13	-1.0431	0.059871
Esyt2	-1.2209	0.059953
Clpp	-0.95246	0.059992
Erap1	1.4102	0.060233
Ptpn1	-1.5113	0.060687
Nup153	1.5985	0.061197
Ndufb6	-1.5566	0.061296
Spon1	-1.5425	0.061297
Mipep	-1.2097	0.061316
Ints1	-1.9368	0.061453
Scamp2	-1.1898	0.061625
Asrgl1	0.89556	0.061663
Cp	1.0867	0.061763
Lamc1	1.9274	0.061963
Nlrx1	1.6575	0.061967
Lman1	1.3923	0.062053
Atp6v1c1	2.2275	0.062146
Ncoa5	-2.0633	0.062296
Pmm2	0.97663	0.062318
Golga5	1.2678	0.062486
Spef2	-1.0475	0.06259
Spink8	-2.2448	0.062592
Prm2	-1.819	0.062676
Myo1c	1.0176	0.062712
Tagln2	1.1525	0.062787
Lpgat1	0.91273	0.062868
Nenf	1.5523	0.063124
Idh3b	-1.0406	0.06318
Stx5a	3.0893	0.063228
Ermp1	1.0897	0.063299
Eif3e	1.3742	0.063414
Dnajb11	1.1237	0.063427
Nudt13	-0.96634	0.063545
Sh3gl3	-2.8787	0.063567
Mtpap	1.4793	0.063689
Sfpq	1.8312	0.063782
Fbxo4	1.4806	0.064388
Prrc2c	-2.3478	0.064417
Sh3bgrl	1.6258	0.064454
Armc3	-1.1235	0.064524
Csnk2b	-1.4796	0.064539
Cldn23	1.1206	0.06454
Mcat	-2.6869	0.064659
Ttc16	-1.8428	0.064812
Uqcrb	-1.5042	0.06493
Sike1	-1.6798	0.065117
Mob1b	0.85671	0.06542
Vma21	1.9457	0.065582
Ubr4	0.94831	0.065772
Birc6	-1.9365	0.065876
Paip1	-1.7915	0.066306
Fhl4	-1.9587	0.066366
Rsph10b	-1.8757	0.066378
Ldhb	2.522	0.06658
Rpl23	-0.92508	0.066659
Rcn1	1.1346	0.066765
Tm9sf4	1.123	0.066768
Cryz	-1.0141	0.067107
Katnal1	-0.95112	0.067662
Gm10320	1.6842	0.0679
Cbx3	2.0602	0.067966
Uros	-1.2579	0.068588
Anxa4	1.0371	0.068621
Rae1	-0.95932	0.068784
Grpel1	-0.86214	0.068871
Cst11	1.2825	0.068989
Nasp	1.6909	0.069246
Scyl2	2.911	0.069365
Gosr2	1.5765	0.07002
Prss43	-1.3135	0.07004
Cth	1.7818	0.070186
Rps21	2.3542	0.070277
Ndufaf3	-1.5946	0.070343
Spata31d1d	-0.89235	0.071162
Hspa1l	-0.99473	0.071435
Col14a1	1.1173	0.071613
Gcn1	1.9399	0.071719
Anxa5	0.92534	0.071829
Rhoa	1.2996	0.072071
Slc2a3	-1.3348	0.07226
Pnn	1.6782	0.072447
Acp1	1.1715	0.072544
Abca17	-1.5373	0.072737
Msln	0.79494	0.072755
Slc6a16	-1.423	0.072888
Cyb5d1	1.2868	0.072921
Decr2	1.5363	0.07296
Tmc5	-1.4908	0.073067
Bcap31	0.97281	0.073076
Fahd2a	-0.90754	0.073104
Krt7	1.5816	0.073325
Dync2h1	1.091	0.073403
Ndufb7	1.0158	0.073754
Mycbp	-1.5674	0.073828
Babam1	-1.4393	0.073926
Anp32a	1.5479	0.07425
Ccdc40	1.3583	0.074779
Sqor	1.404	0.07479
Des	1.2412	0.074902
Pygl	3.9772	0.074906
Asb9	-2.794	0.074945
Sva	-2.6609	0.074993
Ctbp2	-2.1779	0.075018
Psmd4	-1.0345	0.075065
Timm22	-1.1818	0.075086
Afg3l2	-0.89502	0.075367
Habp4	-2.1609	0.075445
Cspp1	-1.0722	0.076039
Snw1	-1.7133	0.076238
Aldh7a1	1.2301	0.076296
Tex33	-2.0371	0.076446
Cab39	-2.9255	0.076513
Abca5	1.4382	0.077079
Upk3b	1.3704	0.077156
Ttc29	-0.85737	0.077298
Gstz1	-1.1012	0.077517
Gstk1	0.96923	0.077608
Dpy30	-1.3645	0.077825
Snrpb2	-1.377	0.077902
Mgat4f	0.89978	0.07795
Luc7l3	1.9318	0.078521
2210016F16Rik	-2.2658	0.078607
Adsl	1.2834	0.079062
Pfn1	-1.983	0.079097
Gns	1.9991	0.07936
Acly	1.2759	0.079938
Acr	-0.99377	0.080012
Dnah17	-0.73991	0.080117
Cd2ap	-2.5584	0.080645
Napg	1.1441	0.080894
Kcnu1	-1.3521	0.080987
Cdipt	2.1582	0.081031
Cfap52	-1.1206	0.08114
Srrm1	1.7971	0.081167
Dlg1	-2.5225	0.08118
Kif3a	1.0226	0.08121
Dhx8	-2.4709	0.081508
Iars2	-0.88904	0.082248
Tpd52	-2.1803	0.082426
Cog4	1.2385	0.082487
Cpsf7	-1.5654	0.082566
Nol6	-1.7673	0.08257
Gde1	-1.3233	0.082595
Susd6	-1.367	0.082786
Farsb	0.79967	0.082833
Aspscr1	1.5405	0.083132
Catsper4	-3.4176	0.08337
Kars	0.73398	0.08342
Wars2	-2.7756	0.083436
Armc10	1.1921	0.084218
Nt5c1b	-0.77168	0.084405
Gmppa	0.9846	0.084415
Snrnp200	2.0515	0.084623
Ar	2.0853	0.084737
Spag6	-0.76279	0.085156
Bgn	-2.666	0.085775
Gpx5	1.0964	0.085894
4930572O03Rik	-1.1301	0.085938
Aph1c	1.3573	0.086304
Farsa	0.86909	0.08654
Acadm	1.3057	0.086709
Klc4	-1.0716	0.086775
Tmem65	0.81278	0.086847
Ehd1	1.5421	0.086903
Sun1	1.0938	0.087103
Ak9	1.0064	0.087135
Exog	4.8474	0.08768
Preb	1.804	0.087897
Mex3d	0.81995	0.088061
Tardbp	2.0712	0.088259
Trim14	-1.8069	0.088341
Set	2.0788	0.088539
Arih1	1.1057	0.08866
Ndufs2	-0.72318	0.089214
Prkar1a	-0.83208	0.089381
Allc	-1.1842	0.089412
Slc44a3	1.5809	0.089436
Pygb	1.7851	0.089463
Hba-a1	0.70932	0.089527
Ldhc	-0.70932	0.089527
Abcb10	1.3582	0.089733
Prpf38a	1.1857	0.089785
Eif2b2	1.1199	0.089931
Syn2	1.1275	0.09005
Cmpk1	-1.0131	0.09032
Srrt	-2.7062	0.090341
Fkbp4	1.1581	0.090562
Prss1	-3.4145	0.090582
Abcf2	-1.0996	0.090589
Eno3	-1.7613	0.090613
Cox7a2	-1.3183	0.091202
Mrps16	-1.2983	0.091414
mt-Nd3	-1.5214	0.091587
Clmn	1.852	0.09196
Gna11	0.92104	0.092046
Ccdc27	-0.83694	0.092126
Spr	1.4265	0.092271
Gpx1	1.4994	0.092282
Theg	-1.0249	0.092388
Ap2m1	-1.5533	0.092467
Tsr2	-0.99743	0.092961
Glrx	4.4223	0.093069
Blvrb	0.82992	0.093186
Capg	3.1744	0.093273
H1f6	1.5504	0.094342
Ybx2	3.3189	0.094477
Rras2	-1.0027	0.094892
Golga3	4.6668	0.095357
Daxx	-2.1938	0.095504
Timm10	1.7192	0.095587
Rab4a	-0.81725	0.095599
Aldh1a1	1.5051	0.095625
Ptbp1	-1.0918	0.095791
Ptms	0.99851	0.095851
Akr1a1	0.97209	0.096274
Ap1g1	-0.97076	0.096502
Actr2	1.1958	0.096544
Gatad2a	1.5515	0.096563
Mrpl46	0.87854	0.096622
Ift81	-2.0384	0.096801
Pfdn4	2.677	0.096801
Serpinb6b	-0.88155	0.096846
Fgg	-2.2377	0.096905
Ndufa6	-0.95448	0.096981
Ddx23	1.4485	0.097237
Alg8	0.94772	0.097723
Ap2b1	1.0709	0.097852
Gtf2i	-1.0237	0.098442
Cers2	1.2435	0.098812
Sccpdh	-1.4748	0.098832
Wdr11	1.1575	0.099213
Fdft1	-3.5002	0.09928
Ttc26	0.84299	0.099412
Spa17	-0.75216	0.099613
Eif3c	0.86825	0.099807
Atp6v1a	0.77241	0.099845
Ndufs7	-0.9284	0.10021
Clybl	1.0071	0.10034
Acsl4	1.4517	0.10061
Acads	1.2958	0.10064
Atp6v1d	1.4553	0.10081
Ndufa4	2.1105	0.10087
Dmxl1	1.9344	0.1011
Chic2	-3.044	0.10111
Snu13	1.1301	0.10147
Cstf3	2.2117	0.10187
Apoa4	1.7014	0.10192
Atp13a4	0.86148	0.1021
Rabif	-1.9378	0.10229
Pltp	1.0769	0.10243
Erlin1	-1.8555	0.10258
Prps1l3	1.1574	0.10269
Vps28	4.704	0.10271
Hnrnpa1	2.2505	0.10275
Cox15	-1.6625	0.10313
Stim1	0.96447	0.10319
Tmem177	-0.94256	0.10387
Dnah6	-1.2249	0.10389
Top2b	1.0944	0.10404
Cops7a	1.4715	0.10424
Rab23	-1.5717	0.10428
Tppp2	-0.7959	0.10436
Capza3	-1.1863	0.10441
Rtn4	-0.87617	0.10453
Chmp6	-2.6722	0.10498
AA467197	-0.76235	0.10515
Rbp1	1.3772	0.10536
Ewsr1	0.77139	0.10556
Dhrs1	-2.8408	0.10558
Npm3	4.4897	0.10574
Rpl35a	-1.2124	0.10592
Fuca2	-2.0598	0.10669
Sptb	0.78896	0.10672
Clptm1	1.6108	0.10705
Cfap45	-0.76934	0.10731
Cutc	-1.1433	0.10742
Ldhal6b	-0.80797	0.10786
Kif9	-0.9396	0.10794
Tcea1	0.81288	0.10849
Rabep2	-1.7658	0.10886
Rspry1	-0.89329	0.10946
Vps4a	0.77891	0.10963
Ephx2	1.2534	0.10963
Sorbs3	0.74621	0.10981
1700029J07Rik	-1.8852	0.10993
Nit2	-2.3887	0.10997
Crisp2	-0.88571	0.1102
Emc3	1.2008	0.1103
Me1	-1.1572	0.11063
Sec24c	1.3648	0.11071
Mettl7a1	-0.93728	0.11082
Aldh4a1	2.2783	0.11126
Tjp1	4.1805	0.11151
Rpl31	0.72344	0.11163
Cyb5r1	-1.8611	0.11204
Cnot1	0.96601	0.11242
Spag8	-2.4545	0.11271
Fkbp11	1.465	0.11303
Selenos	1.9291	0.11335
Krt75	-3.0338	0.11359
Lrpprc	1.1198	0.11372
Ddrgk1	-2.5072	0.11431
Hk2	-1.3841	0.11458
Dek	0.97192	0.11467
Ptchd3	-0.73437	0.11495
Snrpa1	0.99212	0.11495
Tmem30a	-0.88847	0.11496
Rab25	-1.2153	0.11514
Usp39	1.4303	0.11517
Man2a1	0.79609	0.11524
Ywhab	0.84818	0.11525
Xrcc5	-2.1186	0.11535
Lrrd1	-0.91018	0.11557
Dync1li2	1.4051	0.1156
Rmc1	-1.9695	0.11561
Pon1	3.9478	0.11572
Slc4a1	0.84175	0.11615
Plcd4	-3.1676	0.11649
Rab2b	-0.9215	0.11653
Sec23a	1.5376	0.11659
Eif6	1.2087	0.1173
Ttc19	-1.6969	0.11744
Acot7	-0.9283	0.11752
Tbcb	0.72452	0.11772
Hddc2	0.98121	0.118
Gsk3b	-2.0056	0.1183
Eif3j2	1.0644	0.11837
Psmd6	-0.9493	0.11841
Usp9x	-1.3538	0.11856
Hnrnpu	1.2287	0.11857
Il6st	1.0255	0.11884
Dynlrb1	3.8072	0.11885
Nudt9	1.737	0.11891
Hadha	-0.76338	0.11899
Plod1	3.7899	0.11937
Tmtc3	-2.1535	0.11948
Pde1a	0.90619	0.11971
Cabyr	-0.65417	0.12033
Isoc1	1.046	0.12048
Exosc8	3.9592	0.12056
Dnah8	-0.64544	0.12098
Alb	0.71218	0.12113
C1qc	1.6695	0.1212
Tor1aip1	0.96829	0.12137
Cttn	3.9818	0.12139
Gaa	2.1212	0.12142
Sfxn1	0.94307	0.12148
Mtpn	0.67959	0.122
Drc3	-1	0.1221
Dctn3	3.6762	0.12214
Mia2	1.6856	0.12219
Mapk3	3.6682	0.12238
Zc3h11a	3.6544	0.12253
Napa	0.7149	0.12254
Itih2	3.6536	0.12259
Ankef1	-1.9949	0.12285
Plin1	3.6063	0.12378
Sar1a	-1.0177	0.12406
Ap2a1	1.1763	0.12433
Slc7a4	-2.0742	0.1244
Psmb2	-1.9978	0.12452
Actl7a	-1.5259	0.12463
Dnah7c	-0.78573	0.12478
Cpsf6	-2.3477	0.12479
Pbrm1	3.5455	0.12539
Stk33	-0.81505	0.12574
Prdm15	0.89692	0.126
Acsl6	-1.281	0.12603
Usp10	-1.6759	0.12638
Sec61g	1.0124	0.1265
Sec61a1	0.96357	0.12654
Ppp3ca	-0.83248	0.1267
Ubqln1	-1.0081	0.1267
Plekha5	-1.1315	0.12721
Ranbp3	-1.4779	0.12722
Crat	-0.64911	0.12746
Svs4	2.8012	0.12828
Dguok	-1.2841	0.12846
Copa	1.0543	0.12855
Ogdh	-0.83669	0.12862
Npc1	3.43	0.12882
Gmps	0.93826	0.12894
Gnai2	1.0063	0.12907
Bckdk	1.9626	0.1291
Pabpc1	0.8205	0.1292
Coro2a	1.2524	0.12927
Cct5	-0.74573	0.12938
Tmem62	-1.0457	0.12943
Dnajc10	-0.99874	0.1295
2810408A11Rik	-1.2525	0.12968
Gm35339	-1.9188	0.13038
Eef1a1	1.4423	0.13049
Abcb8	-1.1205	0.13051
Slc16a1	1.0671	0.13059
Slc25a1	0.75339	0.13074
Gfpt1	-1.0305	0.13121
Myl12b	0.9765	0.13143
Smarcc2	-3.7757	0.13162
Ap3s1	0.97362	0.13165
Rad50	3.4419	0.13167
Apod	3.4183	0.13171
Lasp1	2.4548	0.1321
Catspere1	-0.73023	0.13217
Ilf2	1.2769	0.13237
Vti1b	0.68535	0.13239
Numa1	1.746	0.13246
Memo1	1.0727	0.13252
Slc27a4	1.8145	0.13256
Echs1	-1.1363	0.13284
Dpm3	3.3528	0.13314
Pde8a	-0.95821	0.13314
Dpm1	0.91081	0.13341
Adck1	0.91446	0.13347
Pdcd5	-2.7893	0.13369
Eppk1	-1.3789	0.13393
Sart3	1.0589	0.13405
Dnhd1	0.73624	0.13409
Cfap100	-2.1972	0.1341
Gk5	1.147	0.13416
Ubap2l	3.0408	0.13417
Erlin2	1.0404	0.13433
Nxf1	3.2455	0.13446
Golga2	2.3479	0.13471
Mcm6	-2.382	0.13534
Ndufs4	-0.67578	0.13551
Utp15	3.2091	0.13561
Dsp	-0.80516	0.13583
Copg1	2.2205	0.13609
Oxsm	-0.74044	0.13624
Spink10	-0.90184	0.13633
Rab5a	0.72658	0.13646
Nup37	3.5347	0.13651
Gspt1	-0.89529	0.13659
Espn	0.66233	0.13661
Psma1	-0.86398	0.13692
Mrpl49	1.1998	0.13736
Them4	-0.74003	0.13768
Catip	3.1223	0.13844
Pura	-1.8579	0.13898
Fxr1	0.89453	0.13907
Rida	1.7006	0.13907
Gpd1l	0.98544	0.13916
Dglucy	3.1592	0.13943
Smarca5	-3.0886	0.13956
Cers5	-1.5077	0.13977
U2surp	-1.7544	0.13979
Cox6c	-0.95589	0.14015
Crybg3	0.64846	0.14037
Wdr1	-1.5185	0.1407
Tmsb4x	-1.3087	0.14103
Rps17	-0.77014	0.14142
Bub3	0.84902	0.14159
Ocln	3.0303	0.1418
Wasf2	3.337	0.14234
Ift20	0.82308	0.14268
Pdhb	-1.058	0.1428
Ctbp1	3.3066	0.14309
Rtcb	0.98146	0.14309
Baz1b	3.0809	0.14496
Stam2	2.9484	0.145
Mvp	0.77879	0.14519
Acsf2	2.9604	0.14525
Vdac3	1.2585	0.14536
Cbr3	1.0549	0.14552
Tha1	-1.138	0.14566
Eif4g1	1.3272	0.1464
Nagk	-0.70354	0.1465
Bbs2	2.8989	0.14701
Gatad2b	-1.7688	0.14716
Tbcc	2.9201	0.14718
Ggt1	1.1806	0.14748
Cops6	1.1982	0.14861
Taf1	-0.91518	0.14875
Gstm7	0.94079	0.14893
Fut8	2.8358	0.14969
Psen1	1.7117	0.14987
Ssrp1	1.0197	0.15012
Serpind1	-0.91088	0.15021
Slc25a5	0.87997	0.15038
Gabarapl2	2.917	0.15049
Cfap161	1.4944	0.15121
Slc29a1	0.59951	0.15154
Srsf10	-2.261	0.15224
Dnajb9	1.0456	0.15235
Chid1	0.89592	0.15239
Hnrnpul2	1.1173	0.1526
Hnrnpl	1.296	0.15268
Rpl10	0.95123	0.15303
Capn11	0.59785	0.15321
Cox6b2	-0.78122	0.15326
Emc2	1.1966	0.15354
Lactb	0.83514	0.15358
Sec11a	1.3906	0.15377
Lamb2	1.5699	0.15378
Ctsh	0.94113	0.15403
Hacd3	-1.4479	0.15424
Sf3a1	1.1656	0.15443
Ppp6r1	-1.1847	0.15457
Hdac6	2.7713	0.15463
Prkaca	-0.59625	0.15519
Gstm5	-1.1352	0.15524
Txndc8	-1.4364	0.15545
Nnt	1.0749	0.1561
Chmp2a	0.84001	0.15657
Nans	0.99528	0.15669
Impa1	-0.65173	0.15675
Fdps	-2.3983	0.15749
Cnnm3	2.9784	0.15816
Sgpp1	2.1063	0.15845
Cyct	-1.406	0.15887
Lnpk	1.3864	0.15902
Mecp2	-0.71954	0.15959
Sigmar1	-2.6673	0.15982
Alg13	-1.9828	0.16104
Zfp638	-2.4806	0.16112
Rpl29	0.78878	0.16133
Gykl1	-0.66947	0.16135
Dnph1	2.7855	0.16142
Ces1e	-2.7967	0.16147
Ptdss2	1.3224	0.16165
Gpx3	0.78759	0.16166
Lypd4	-0.78049	0.16198
Otub2	0.64984	0.16256
Mat2a	0.66242	0.16296
Idh3a	-0.61019	0.16312
Arfgap2	2.8119	0.16332
Nucb2	0.76688	0.16334
Igtp	2.6763	0.16349
Srsf6	0.95927	0.16401
Itih3	2.7291	0.16452
Wdr64	-0.97933	0.16461
Lsp1	-1.4699	0.165
Impdh2	-1.4142	0.16521
Rnps1	1.2087	0.16603
Selenot	2.4275	0.16676
Cd2bp2	1.2706	0.1672
Cstf2	1.2194	0.1677
Luc7l2	1.6185	0.16811
Sarnp	0.79795	0.16845
Anxa3	0.6879	0.16873
Ptpn23	0.97666	0.16876
Phf5a	-1.5668	0.16895
Sdf4	1.1234	0.16896
Inpp5a	-0.80757	0.16975
Atrx	-3.3083	0.17056
Ints7	1.0821	0.17086
Napsa	-1.2691	0.17114
Cfap57	-2.3322	0.1715
Smoc1	1.3036	0.17169
Vac14	-2.1982	0.17189
Pnp	0.72015	0.1727
Erg28	0.98916	0.17358
Isoc2a	2.0158	0.17387
Pdia3	1.0282	0.17394
Spats1	-2.2393	0.17402
Eloc	-0.8567	0.17404
Hibadh	-0.63447	0.17456
Saxo1	-0.61785	0.17478
Hnrnph2	-2.4136	0.17549
Syne2	1.0617	0.17651
Psma8	-1.0246	0.17668
Tmx1	1.0891	0.17674
Cd47	0.89521	0.17675
Immp1l	-0.79634	0.17683
Lmnb1	1.0261	0.17707
Hpcal1	0.58499	0.17724
Bag2	-0.79982	0.1773
Ddi1	-1.3916	0.17734
Cops4	2.7055	0.17764
Bcl2l13	-1.4444	0.17765
Atp6v1c2	0.85322	0.17788
Rpl30	-0.62886	0.17825
Apoa1	1.209	0.17837
Foxred2	1.03	0.18016
Dtymk	-1.16	0.18097
Map4	1.9169	0.18106
Septin10	-1.9926	0.18108
Ddx1	1.7917	0.18152
Lims1	0.69062	0.18159
Nras	-1.0527	0.18165
Pik3ip1	-1.6746	0.18252
Ubl4a	-0.8659	0.1826
Tpm4	-2.2318	0.18277
Ywhaq	0.99233	0.18279
Col18a1	3.9144	0.18312
Tpm1	1.1599	0.18333
Erlec1	1.1583	0.18412
Serpinb6a	1.0914	0.18435
Naxd	-0.64099	0.18454
Zfpl1	0.63059	0.18594
Serpinf2	-0.92821	0.18598
Snrpb	0.82821	0.18599
Rgn	1.5346	0.18655
Fam169a	0.94521	0.18665
Lcn12	-1.1616	0.18694
Tm9sf2	-0.68621	0.18755
Rps19	0.74134	0.18817
Clic4	-1.2618	0.1885
Ap2a2	0.66683	0.18893
Ndufb9	0.98566	0.18959
Rps18	2.2488	0.19017
Pfdn6	1.2394	0.19022
Arpc2	-0.77102	0.19121
Rhog	0.75124	0.19139
Atp6v1h	2.5773	0.19198
Septin7	0.997	0.19224
Ddx3x	-1.1774	0.19225
Fech	1.4499	0.19442
Pfdn1	0.64733	0.19462
Ruvbl1	1.7718	0.19521
Etfdh	-0.53231	0.19522
Srsf4	1.2367	0.19542
Tomm34	2.1802	0.19557
Iqcg	-0.94289	0.19578
Htra2	-0.58129	0.19596
Gphn	0.68363	0.19716
4930544D05Rik	-2.181	0.19889
Wdr12	1.1508	0.19896
Ube2l3	-1.4205	0.19914
Acsl1	-0.66381	0.20102
Ccdc166	-1.4197	0.20179
Ahcyl1	-1.7069	0.20179
Jup	1.9375	0.2019
B3galt6	-1.8303	0.20243
Tmem43	1.1956	0.20303
Clpx	-0.73391	0.20431
Ppp1r7	-0.5913	0.20453
Rab2a	-0.61955	0.20459
Ccpg1	-0.74507	0.2055
Actg2	-1.3716	0.20617
Spryd4	-0.7079	0.20662
Qars	0.87904	0.20668
Hip1r	-2.2634	0.20668
2200002J24Rik	-0.93442	0.20719
Ndufb2	0.9155	0.2077
Acat2	-1.053	0.2083
Slc25a22	0.70019	0.20865
Stub1	-0.87119	0.20881
Isca2	-1.4154	0.20886
Grk4	1.2718	0.20903
Slc40a1	-2.5764	0.20932
Txnl1	1.7542	0.20978
Echdc3	1.2689	0.21032
Pdzph1	-3.6947	0.21042
Atp1a4	-0.54609	0.21082
Zmpste24	0.7852	0.21103
Fkbp8	-1.3656	0.21245
Ints3	0.89982	0.21296
Akap4	1.0768	0.21301
Itpr2	1.4631	0.21422
Mesd	1.2668	0.21469
Snap29	-0.86855	0.21486
Svs3b	4.027	0.216
Hibch	-0.70675	0.21623
Fkbp15	0.82168	0.21644
Uchl5	-0.53539	0.21764
Rsph14	-1.004	0.21902
Pla2g15	1.0644	0.21914
Spata18	-1.3751	0.21926
Krt18	1.2207	0.22029
Aldh18a1	2.0315	0.22059
Spint3	-1.7126	0.22096
Sec22a	0.89741	0.22315
Nif3l1	-1.6337	0.22334
Oxct1	0.60738	0.22359
Apeh	0.68792	0.22482
Atp2b4	-0.49778	0.22501
Pcbp2	0.64705	0.22502
Paxbp1	-1.6304	0.22505
Cops3	0.55703	0.22546
Pdzk1	-0.67967	0.22696
Tubb2a	-1.6318	0.22751
Braf	0.64487	0.22864
Mmab	-0.67388	0.22865
Rmdn1	-1.0573	0.22912
Galnt1	1.0602	0.22955
Kyat3	0.49619	0.22965
Psph	0.82391	0.22969
Ighg2b	1.1054	0.23
Uqcc3	-0.69282	0.2312
Cfl1	2.2532	0.23129
Tpm2	3.0348	0.23181
Tsn	-1.5041	0.23192
Isy1	-1.6125	0.23233
Dld	-0.55808	0.23275
Ak3	0.88352	0.23276
Hint1	0.85779	0.23353
Scin	0.65167	0.23377
Osgepl1	0.57587	0.23434
Abcf1	-1.8403	0.23482
Ceacam2	-0.92716	0.23496
Eif3h	2.2283	0.23523
Plb1	1.2377	0.23569
Dnah10	-0.62489	0.2372
Mme	2.5137	0.23724
Abcc12	-0.95075	0.23766
Ufsp2	0.51198	0.23841
Anxa7	-2.0184	0.23847
Ergic3	-1.7207	0.23866
Rpl37a	-1.0698	0.23877
Cct6a	0.82521	0.23895
Ube2j1	0.67058	0.23911
Hbb-b2	0.74334	0.23957
Cyp20a1	0.76535	0.23963
Prmt5	-0.55465	0.23963
Rsu1	0.61438	0.23965
Rab10	-2.0563	0.23978
Nudcd3	0.55627	0.24057
Ube2v2	0.55627	0.24057
Fdx2	-1.0982	0.24062
Dcxr	1.4749	0.24062
Rab1a	0.71097	0.24168
Ttc38	0.8654	0.24277
Pabpn1	-2.4377	0.24283
Cope	-1.1184	0.24426
Wfdc6b	-1.4817	0.2445
Bpgm	-0.48515	0.24472
Aup1	-1.6725	0.24478
Mycbpap	-1.9321	0.24529
Krt2	0.76219	0.24575
Serpina1b	2.5948	0.24582
Abcb5	-1.2872	0.2466
Eif2s2	-1.8648	0.24741
Fmo2	1.0818	0.24773
Trappc6b	-0.98486	0.24803
Apoe	1.1046	0.249
Ubtf	1.9066	0.24907
Arhgdia	0.53599	0.25073
Slc25a21	-0.72656	0.25145
Lmf1	0.58402	0.25162
Dpy19l2	0.70875	0.25185
Fam78a	-0.53193	0.25202
Wdr35	-1.0261	0.25214
Itgam	-0.52025	0.25238
Shmt2	0.83791	0.25254
Ppp2r1b	-0.56918	0.25332
Gsta1	-1.5642	0.25375
Ywhag	0.61324	0.25396
Fkbp3	-0.65712	0.25527
Rps15	-1.8844	0.25543
Fasn	0.62445	0.25619
Psap	1.0037	0.25621
Anpep	1.1438	0.25658
Tfap2d	-1.1114	0.25708
Scfd1	-1.2241	0.25752
Ech1	0.78524	0.258
Alg11	-0.9044	0.2582
Bax	0.59324	0.25824
Mrpl37	0.86228	0.25859
Vwa8	0.61521	0.25865
Anxa1	0.90738	0.26145
Pdha1	-0.85025	0.26205
Eif4a1	0.73184	0.26301
Spata33	-1.0267	0.26379
Cox5b	-0.46029	0.26389
Stk11	-0.68491	0.26398
Rexo2	-0.56345	0.2643
Lrrc40	0.60797	0.26436
Smarca4	-1.3737	0.26468
Fgb	-1.494	0.26685
Mdh2	-0.74853	0.267
Flad1	-0.49502	0.26705
Pacrg	-0.64155	0.26781
Huwe1	-0.57436	0.26909
Cst8	-1.589	0.26913
Pld3	-0.84684	0.26914
Flot2	0.52372	0.26937
Actr1a	2.0113	0.26939
Ankmy1	-1.7664	0.27064
Mal2	0.76364	0.27114
Aco2	-0.76643	0.27191
Wwp2	-1.8745	0.27198
Pdia5	-0.93017	0.27236
Drap1	1.1379	0.27288
Olfml2a	-0.9801	0.27357
H2al1e	1.0111	0.27482
Trnt1	-1.3686	0.27504
Park7	-0.47148	0.27544
Dpysl2	0.72932	0.27611
Rabl6	-1.4953	0.27635
Hmgcs2	0.86862	0.27677
Chkb	-0.71243	0.27746
Herc1	3.2356	0.27793
Cdk5rap3	0.99311	0.2783
Eif1	0.4629	0.27867
Rbm25	-1.629	0.27885
Serac1	1.8304	0.27939
Kif2a	-1.1835	0.27941
Cyb5r2	-0.85143	0.27988
Git1	-2.4788	0.28038
Rnf126	-0.67621	0.28056
Ccs	0.53803	0.28256
Psma6	-0.74591	0.28284
Fgd6	0.81056	0.28334
Tmprss13	1.3071	0.28355
Fahd1	-0.90318	0.28373
Abca3	0.96778	0.28499
Syngr2	-0.8004	0.28516
Smim7	-1.5892	0.28532
Magohb	-1.6005	0.28556
Gnb1	-1.187	0.28596
Rnaset2b	0.87921	0.28712
Rps2	-0.6307	0.28765
Xrn2	-1.8429	0.28989
Snd1	0.8338	0.29033
Plcd1	0.63585	0.29034
Gc	0.73752	0.29048
Rpl3	1.2274	0.29066
Glo1	-0.95233	0.29163
Hsph1	1.1898	0.29192
Sec63	0.55098	0.2934
Psmc6	1.0456	0.29443
Hsbp1	-0.58782	0.29474
Slc25a3	-0.4462	0.29494
Ly6g5c	0.95451	0.29567
Clip1	-0.67673	0.29579
Acss1	1.2807	0.29648
Cbs	1.0196	0.29868
Lmnb2	0.89991	0.29934
Por	1.2292	0.30024
Slc22a21	0.62267	0.30037
Chrnb4	1.2796	0.30045
Actr3	0.86706	0.30068
Nup160	0.51332	0.30084
Calm2	-0.50559	0.30204
Ssr3	-0.81518	0.3023
Hnrnpa2b1	0.82814	0.3028
Nup93	-0.9496	0.30329
Fam136a	0.60922	0.30376
Zbed5	1.3108	0.30422
Ctsa	-0.56931	0.30446
Pmpca	1.1386	0.3045
Phgdh	0.73188	0.30474
Dhx9	0.82627	0.30522
Mapre3	0.87095	0.30532
Tfb1m	-1.2526	0.30538
Rbm8a	-0.66076	0.30543
Mgst1	-0.61267	0.30714
Lamb1	2.0914	0.30731
Ybx3	0.88445	0.30757
Astn2	1.0223	0.30825
Slc9a6	0.93452	0.3084
Ppp5c	0.70269	0.30937
Itgb3	-0.69363	0.30965
Chp1	0.77588	0.31012
Rps14	0.63751	0.31045
[truncated: 849 more rows]
