# Supplementary material for: The KIF6‐RBP Complex Orchestrates mRNA Transport Required for Sperm Flagellar Assembly
Source: Adv Sci (Weinh). 2026 Jun 25:e76263. Online ahead of print. doi: 10.1002/advs.76263 (PMC13335463; doi:10.1002/advs.76263)
Supplement: Supplementary file 5 — Supporting File 5: advs76263‐sup‐0005‐DataFileS4.xlsx. [file ADVS-9999-e76263-s008.xlsx]

## Sheet: Data S4
Data S4. Proteomics analysis of sperm from Kif6+/+ and Kif6M2/M2 mice
Symbols	log2 fold change	P.Value
Nmes1	-4.7212	0.00035112
Mmel1	-9.7149	0.00045971
Phospho1	-5.2114	0.00076922
Bsg	-3.6254	0.00078415
Man2b2	-4.1403	0.00085893
Scamp2	-3.245	0.0010507
Oxct2a	-5.1766	0.0011905
Hk1	-3.5634	0.0011979
Dynlrb2	-4.726	0.0012282
Rsph9	-4.363	0.0012636
Tekt1	-4.7492	0.0013463
Ppp1cc	-4.0221	0.0013675
Rsph3a;Rsph3b	-5.9834	0.00138
Ldhc	-5.1006	0.001406
Ccdc38	-7.8205	0.0014809
Cfap52	-5.3818	0.0015526
Pgk2	-5.1969	0.0015561
Zpbp	-5.7404	0.0017804
Gm136	-9.3091	0.0018231
Ropn1	-5.3947	0.0018291
Glb1l	-3.5013	0.0018763
Ldhal6b	-5.1691	0.0020122
Pde8a	-2.7309	0.0020733
Garin3	-4.8226	0.0022209
Slc2a3	-3.8664	0.0022332
Fam166a	-5.3295	0.0022806
Ment	-5.4141	0.0024508
Gykl1	-2.4686	0.0024613
Fabp9	-4.6055	0.0025148
Pfkp	-3.9355	0.0025395
Odf2	-4.9638	0.0025622
Pdhb	-2.9306	0.002576
Dnaja4	-2.9846	0.0026209
St6galnac2	-5.4147	0.002666
Abhd10	-2.8999	0.0027584
Gapdhs	-5.465	0.0029755
Gm17949	-2.3451	0.0030029
Fsip2l	-9.0253	0.0030822
Acrbp	-4.5856	0.0031131
1110017D15Rik	-5.2388	0.0031883
Spa17	-3.9281	0.0032041
Ak1	-5.4137	0.0032544
Slc25a31	-2.4903	0.0033229
Prkar2a	-3.3791	0.0033767
Asrgl1	-4.9519	0.0035874
Igbp1b	-2.9184	0.0035895
Cabyr	-5.1034	0.0038386
Pdha2	-4.2078	0.0038773
Gpi	-3.2801	0.0038784
Saxo1	-9.404	0.003883
Cfap57	-10.51	0.0039831
Ak2	-2.9398	0.0039851
Csnk2a2	-2.6325	0.0039893
Nme8	-5.9968	0.0040122
Sucla2	-3.3356	0.0041855
Dbil5	-2.4742	0.0042292
Pdhx	-2.6659	0.0042772
Ak9	-8.262	0.0042955
Ca4	-4.8317	0.0045363
Tex13a	-5.8064	0.0046031
Efhb	-7.8854	0.004605
C4bpa	-3.1633	0.0047319
Septin12	-9.6692	0.0047324
L2hgdh	-1.9743	0.0049138
Erh	3.0943	0.0049285
Spag17	-9.3791	0.0050261
Gdpd4	-7.6378	0.0050723
Prmt5	-2.4438	0.0052238
Gnpda2	-3.3169	0.0052253
Iars1	-3.6074	0.005343
Cfap58	-10.378	0.0054122
Cfap43	-7.8696	0.005587
Efcab10	-7.5805	0.0055969
Dnali1	-5.546	0.0056243
Nme7	-3.6215	0.0056489
G6pd2	-9.1021	0.0057014
Efhc2	-9.4006	0.0058309
Naglu	-2.9703	0.0058312
Cst12	-7.0591	0.0060324
Ace3	-8.8713	0.0060437
Aqp7	-7.118	0.0061516
Hyal5	-7.6472	0.0061997
Acot7	-3.2979	0.0062353
Crat	-3.3134	0.0062598
Pgam2	-3.0761	0.0062873
PIERCE2	-9.2775	0.0062967
Ctps1	-3.8077	0.0062979
Tekt3	-3.7472	0.0066517
Acot9	-2.2884	0.0066788
Csnk1g2	-2.4331	0.0067785
Rsph14	-8.7514	0.0068345
Dnai1	-10.142	0.0068753
Txndc2	-9.6337	0.0069997
Prkaca	-2.682	0.0070411
Spata31d1b	-6.4003	0.007106
Cox6b2	-3.4058	0.0071304
Adam6b	-8.9875	0.0072207
Ppp6r1	1.7574	0.0072457
Spink2	-9.8315	0.0073034
Acsbg2	-9.6719	0.007417
Prss52	-7.7253	0.0075226
Cct8l1	-8.2232	0.0075961
Tex49	-8.7431	0.0079804
Arrdc5	-7.9359	0.0080537
Mpi	-3.1181	0.0084987
Pex12	5.2236	0.0085191
Suclg1	-2.1055	0.00854
Epp13	-7.716	0.0085511
Cfap210	-9.1398	0.0085568
Chit1	-8.0429	0.0086161
Ccdc136	-9.2332	0.0086544
Timm8b	1.9941	0.0087033
Idh3a	-1.7329	0.0089879
Fsip2	-8.8536	0.0090176
Zpbp2	-10.685	0.0090395
Tex43	-9.8628	0.0091634
Ms4a14	-8.5655	0.0092702
Akap4	-3.7089	0.0092933
Amz2	-2.3898	0.0094555
Enkur	-8.7572	0.0095273
Hspa1l	-2.3666	0.0097968
Dydc1	-8.3014	0.0098688
Afap1	7.397	0.010024
Efhc1	-8.9453	0.010139
Pdpr	-2.0111	0.010361
Ccdc63	-9.5703	0.010372
Gnpda1	-2.2568	0.010392
Pfkm	-1.7729	0.010441
Odad4	-9.6115	0.010539
Pla2g6	-1.9201	0.010709
Atp1a4	-10.326	0.010812
Ubxn11	-7.6887	0.011057
Tpp2	-2.5555	0.011064
Spag6	-9.7338	0.011259
Dnah12	-7.9864	0.011327
Aldoart2	-2.767	0.011344
Actl7a	-10.298	0.011351
Ribc1	-8.2958	0.011495
Ppp1r7	-2.5745	0.01152
Uchl3	-3.5227	0.01156
Qrich2	-7.5737	0.011641
Mindy3	-5.5226	0.011729
Dynll2	-7.6781	0.011735
Tssk1b	-9.4263	0.011736
Bpi	-9.4379	0.011818
Tex37	-9.499	0.011831
Tuba3a	-2.5113	0.011877
Rbm22	7.7353	0.011974
Clmn	-9.8404	0.011991
Dnah17	-8.8039	0.01218
Tex55	-9.359	0.01227
Irgc1	-3.9249	0.012337
Plb1	-10.22	0.01238
Crisp2	-9.2388	0.012762
Ppp3r2	-9.326	0.012841
Cul3	-2.4578	0.012856
Gpx4	-3.346	0.012885
Akap3	-3.3026	0.012908
Nme5	-9.0116	0.012941
Lypd11	-8.2933	0.013394
Ftmt	-9.5707	0.013445
Tppp2	-10.19	0.013518
Spaca1	-10.07	0.013891
Cfap91	-6.8886	0.013968
Ppil6	-8.6214	0.01404
Ace	-2.105	0.014143
Ndufa8	-8.7544	0.014215
Pacrg	-9.1619	0.014256
Cfap251	-7.9624	0.014432
Cldn8	7.5159	0.014679
Ldha	-2.8381	0.014835
Cutc	-2.0387	0.014937
Babam1	7.9555	0.014968
Tex101	-6.7742	0.014987
Spata31d1a	-5.3225	0.015091
Tuba8	-7.8313	0.015145
Dlat	-3.0778	0.015193
Fyttd1	7.0059	0.015322
Cfap70	-8.326	0.015377
Acot1	1.3703	0.015432
Ptpmt1	-2.433	0.015499
Trim69	-9.3893	0.015553
Larp1	1.4594	0.015586
Ropn1l	-3.3295	0.015735
Zan	-9.2789	0.015791
Gga3	-1.7079	0.015795
Spata48	-9.3457	0.015939
Septin4	-9.6091	0.015951
Me1	-9.8247	0.016323
Il4i1	-8.8985	0.016499
Cct2	-1.6312	0.016595
Aldoart1	-3.3692	0.016621
Eno4	-7.0338	0.016628
H2ab1	-3.536	0.016826
Gigyf1	3.7985	0.016945
BC048507	-6.7281	0.016981
Odf3b	-6.6682	0.017014
Spesp1	-10.068	0.017122
Atp8b3	-8.6818	0.01714
Cyb5d1	-8.134	0.017193
Coil	-5.9158	0.017331
Cct8	-1.7868	0.017709
Cand1	-1.5819	0.017757
Fam71a	-9.3712	0.017876
Dnpep	-2.0904	0.017963
Acr	-10.17	0.018102
Akr1b1	-2.0522	0.018165
Cct4	-1.8755	0.018305
Npepps	-1.5453	0.018495
Fam71e2	-9.0238	0.018772
Dmac2l	-1.9105	0.018814
Impa1	-2.6087	0.019285
Sdhb	-1.932	0.019351
Ppp1r2	-1.7138	0.019355
Rab28	-1.9157	0.019407
Elp6	-4.6628	0.019427
Capza3	-8.4817	0.019717
Lancl1	-2.0655	0.019727
Reep6	-1.5076	0.019861
Hexa	-1.281	0.019994
Ak7	-7.4997	0.020144
Rpl36a	2.8622	0.020215
Hmgcs2	-1.4731	0.020269
Pudp	-9.0894	0.020585
Dld	-1.8313	0.020605
Serpinb6	-1.5595	0.02084
Cwh43	2.5293	0.020876
Nt5m	-5.8686	0.020968
Sqor	-1.5134	0.021088
Odf3l1	-6.8407	0.02112
Gm11634	-7.8762	0.021195
Immp1l	-5.4178	0.021445
Caprin1	1.9489	0.0216
Adam6a	-6.4226	0.021657
Nufip2	7.296	0.021803
Rpl29	4.158	0.022045
Nup188	-1.32	0.022157
Lrrc23	-6.7383	0.022289
Tcp1	-1.6578	0.022316
Diablo	-2.0092	0.022357
Scrn2	-5.8156	0.022474
Gpx5	-2.4685	0.022518
Recql	-1.8677	0.022662
Lypd4	-7.4629	0.022731
Rpe	-2.0966	0.022746
Cfap20	-9.5251	0.022882
Slc16a7	-8.9731	0.022971
Nqo2	-1.9126	0.02303
Gk2	-3.3595	0.023059
Pkm	-2.167	0.023262
Spata31d1d	-7.6409	0.023518
Ppm1b	-1.643	0.02356
Dcun1d1	-6.084	0.023644
Secisbp2l	5.0035	0.023815
Rpl35a	1.9336	0.023881
Cct3	-1.7367	0.023987
Ppm1a	-2.5859	0.024162
Vgll4	5.4214	0.024225
Gsto2	-7.9516	0.024256
Fam205c	-8.976	0.024272
Actrt2	-6.9905	0.024385
4930544G11Rik	-5.5201	0.024417
Cox6a1	-9.1204	0.024478
Ccdc65	-7.2183	0.024717
Pgam5	-1.6555	0.024747
Wdr7	-4.0253	0.024792
Ccdc81	-8.3808	0.024803
Wdr82	7.3496	0.024824
Cmpk2	-1.346	0.024963
Etv6	7.0493	0.025179
Ttc26	-4.4545	0.025412
Ubtd2	-1.3016	0.025748
Capzb	-2.1605	0.025953
Eddm13	-3.5013	0.026012
Bpgm	-2.2393	0.026062
Fth1	-2.3036	0.026269
Rpl24	1.7197	0.026296
Acyp1	-3.0473	0.026609
Trip4	5.2693	0.026739
Pla2g7	-6.7466	0.02687
Serpina16	-1.8751	0.026916
Slc6a6	-6.2727	0.027023
Izumo4	-7.5633	0.02706
Ccin	-8.2083	0.027171
Spatc1	-7.7159	0.027637
Ces5a	-1.6106	0.027828
Fahd2	-1.8027	0.027857
Xpo7	-1.9248	0.027897
Grk2	-1.7916	0.02821
Coa6	6.5952	0.028356
Sord	-9.2293	0.028424
Spag8	-8.2102	0.028444
Aldh9a1	-1.3915	0.028458
Fscb	-7.6543	0.028549
Idh3b	-1.8667	0.028615
Cct6a	-1.5452	0.029098
Ppp1r32	-7.5194	0.029549
Angptl8	-1.201	0.029734
Znf326	1.7207	0.029895
Shmt1	-2.4835	0.03001
Pebp4	-8.0113	0.030014
Cct7	-1.5062	0.030073
Akr7a2	-1.7779	0.030073
Man2c1	-2.5923	0.030144
Rangrf	-6.3462	0.030194
Epb41l1	5.2556	0.030365
Gpd2	-1.5533	0.030416
Lrrc37a	-8.3377	0.030575
Nt5c1b	-7.1037	0.030576
Satl1	-8.0223	0.03062
Dpf2	2.2244	0.030988
Eef1g	-1.4135	0.031247
Mphosph8	5.0114	0.031512
Cct6b	-7.6495	0.031559
Crygc	-2.3795	0.031856
Rap1gds1	-1.5689	0.031947
Atxn2	2.0855	0.031968
Polr1has	-5.9073	0.031985
Snrpb;Snrpn	2.2987	0.032132
Isca1	-1.9395	0.03232
Fndc8	-7.4387	0.032396
Acat1	-1.225	0.032418
Ofd1	1.4033	0.032844
Cabs1	-7.8381	0.032996
Insl6	-7.9382	0.033019
Prrc2c	1.2319	0.033125
Ccdc27	-6.4543	0.033199
Rsph6a	-6.7091	0.033202
Iars2	-1.2487	0.033331
Naa15	-1.4383	0.033377
Lratd2	5.1314	0.033436
Tubb6	6.7204	0.033556
Nadsyn1	-6.5016	0.03387
Nae1	-6.7883	0.033925
Cs	-2.056	0.034228
rp9	5.6758	0.034575
Odad2	-7.1559	0.034755
Chchd6	-1.3696	0.034785
Tbc1d2b	5.7759	0.035023
Ankrd49	-1.3653	0.035037
Prcp	-6.1695	0.035307
Mid1ip1	1.6349	0.035526
Spata20	-6.527	0.035612
Ppbp	-4.9949	0.036173
Mycbp	-1.5578	0.03627
Cwc22	5.9569	0.036406
Dynll1	-3.2494	0.036446
Nsun4	-9.4402	0.036479
Cmc2	1.2085	0.036565
Zhx2	6.2501	0.036569
Armc12	-6.8516	0.036594
Usp7	-1.3649	0.036855
Ca2	-2.8213	0.037108
Dhrs11	-2.0301	0.037137
Spice1	5.4384	0.037653
Tmco2	-4.7397	0.038088
Kmt2b	5.4252	0.038124
Flad1	-7.2083	0.038144
Phf10	4.644	0.038151
Cobl	1.7418	0.038266
1600014C10Rik	-4.769	0.038409
Cylc1	-6.0282	0.038497
Ankrd50	4.4177	0.038578
Sccpdh	-1.7459	0.038606
Eno1	-2.7594	0.038692
Larp4b	5.9192	0.038769
Rps24	1.5013	0.038776
Tssk4	-6.8721	0.038915
Mrfap1	2.2136	0.038984
Uchl1	-2.1402	0.039051
Rnf126	-2.1763	0.039158
Tmem177	-1.9942	0.039166
Uqcrc2	-1.2114	0.039498
Zhx3	4.8832	0.039716
Tbcd	-1.2727	0.039809
Eif4enif1	6.5234	0.039941
Xrcc1	5.9349	0.039945
Atp2b4	-1.3817	0.039986
Srrm1	2.1998	0.040027
Ccnt1	5.2905	0.040144
Rsph1	-3.3151	0.040185
Epcam	2.9484	0.040265
Chmp4c	1.4733	0.040266
Prag1	5.3776	0.04027
Mpp2	4.9542	0.040287
Zfyve21	6.0307	0.040294
Zfp62	3.8257	0.04032
4932415D10Rik	-9.4949	0.040441
Znf516	7.0899	0.040513
Fau	1.676	0.040842
Raf1	6.6215	0.040865
Akap2	5.6658	0.041187
Htt	-5.9176	0.041305
1700001C19Rik;Gm50461	-6.2729	0.041317
Dpep3	-7.6291	0.041343
Mns1	-6.5517	0.04138
Phf23	5.6291	0.041464
Psma1	-1.4035	0.04148
Phc2	5.7153	0.041816
Psmd13	-1.4858	0.041828
Hspb9	-8.1765	0.042236
Thop1	-1.2837	0.042303
Inava	5.5461	0.042695
Izumo1	-7.3293	0.04272
Luc7l2	1.6943	0.042816
Flna	1.339	0.042845
Mark2	1.086	0.042963
Lyzl4	-7.8827	0.043058
Thnsl1	-6.9428	0.043372
H1-5	2.5123	0.043412
Mcm2	6.5337	0.043896
Gamt	-5.3248	0.044021
Spen	5.2079	0.044113
C2cd6	-6.4309	0.044159
Atxn3	-1.4078	0.044251
Casc3	6.7603	0.044276
Uqcrc1	-1.265	0.044914
Prkar1a	-1.405	0.04504
Xrn2	7.5341	0.045049
Ubac1	-6.6528	0.045062
Ptms	2.0105	0.045232
Padi2	-5.0553	0.045314
Tlk1	5.2274	0.045324
Pdp1	-1.9969	0.045471
Thrsp	1.8142	0.045576
Mad2l1	6.9579	0.045699
Snrnp27	7.1907	0.045757
Cuzd1	-3.0678	0.045762
Enah	-6.2667	0.04611
Rexo4	5.0455	0.046127
Vps13a	-1.1988	0.046153
Art3	-5.8185	0.046453
Gtf2f1	6.699	0.046517
Pggt1b	-7.4483	0.046535
Spaca3	-7.8701	0.046597
Dkkl1	-7.9703	0.046615
Tmem192	6.5457	0.046676
Pebp1	-2.6727	0.047018
Arid4a	5.1347	0.047061
Gtf2e2	6.5859	0.047062
Slirp	7.2617	0.047161
Pdzk1	-1.7296	0.047479
Them4	-1.8372	0.047573
Srsf6	1.6573	0.047684
Tsn	-1.4436	0.047766
Uqcrb	-1.3701	0.047838
Nradd	6.4133	0.048258
Rbfa	6.4555	0.048281
Rpl38	1.1162	0.048311
Plbd1	-6.744	0.048354
Agap3	1.5873	0.04873
1700019N19Rik	-6.3906	0.048794
Ccdc86	4.8553	0.048843
Fmr1	1.7449	0.048905
Rbm7	6.6907	0.04893
Evl	5.0758	0.048984
Cfap45	-6.8076	0.049208
Sin3a	1.9021	0.049235
Glyctk	-5.213	0.049354
Map4k5	5.3487	0.0494
Adam5	-5.0355	0.049437
Hnrnph3	1.6318	0.049593
Arl6ip6	6.2114	0.049939
H2-T23	6.4866	0.049947
Ar	5.8026	0.050002
Crisp4	-6.3497	0.050026
Rbmx	7.1135	0.050078
Hdgfl3	6.4711	0.050263
Ranbp3	-1.1153	0.050365
Angel2	-5.763	0.050396
Marchf10	-6.5399	0.050414
Haus6	7.2149	0.050523
Slain2	1.5477	0.050535
Nfx1	1.9809	0.050643
Atxn2l	1.1667	0.050769
Spaca5	-7.6495	0.050787
Odf3	-7.0813	0.050874
Nol10	4.5257	0.050885
Mcts1	-8.1578	0.050941
Timm10b	7.0553	0.050943
Alox5ap	6.6435	0.050951
Fbp1	-7.2695	0.051179
Myl6	1.1356	0.05122
Stc1	-6.1127	0.051291
Nfia	5.2932	0.051496
Alad	-2.3135	0.051499
Dnaaf5	-5.7452	0.051553
H2al1a	-6.8164	0.051681
Clock	5.8521	0.051695
Cox7b2	-8.1854	0.051812
Armc8	-1.4985	0.051931
Mroh1	-1.5993	0.051989
Btd	-5.5031	0.052076
Hagh	-0.98582	0.052175
Elp2	-3.8384	0.052339
Txnrd3	-2.0945	0.052362
Pin4	6.8972	0.052663
Gpx3	-1.7141	0.052676
Cct5	-1.5268	0.052719
Cgn	2.0007	0.052766
Snx21	-5.6284	0.052772
Hdhd5	-1.6645	0.05279
Srsf10	8.0135	0.052849
H1-2	1.9569	0.052883
Znf148	6.8071	0.052926
Zp3r	-8.486	0.052994
Dtd1	-1.5866	0.053036
Smndc1	1.9171	0.053216
Gclc	-1.5677	0.053255
Slc9a8	5.5076	0.053504
Rab11fip2	5.0444	0.053656
Gm49804	-0.98211	0.053691
Pgk1	-1.4784	0.0537
Pgp	-1.6483	0.053706
Tcp11	-6.3026	0.053734
Atg7	-1.17	0.053843
Echdc1	-1.0122	0.053983
Gstm5	-3.6524	0.054193
Gng5	4.2264	0.054206
Sap130	6.8605	0.054349
Senp1	3.96	0.054533
Pnmt	-2.0528	0.054535
Kmt5c	5.1197	0.054538
Add2	-5.134	0.054542
Ramac	5.9706	0.054562
Pex10	5.9779	0.054777
Ccdc40	-5.6403	0.054809
Ppic	1.8934	0.05496
Gng2	5.7686	0.055004
Ptgr1	-2.1951	0.055016
Gm20390	-1.4833	0.055043
Tmem160	6.9724	0.055266
Epb41l2	1.3896	0.055347
Lancl2	-1.7971	0.055448
H2ac11;H2ac12;H2ac13;H2ac4;H2ac6;H2ac7;H2ac8;H2aw;Hist1h2af;Hist1h2an;Hist1h2ao;Hist1h2ap	1.5993	0.055796
Armt1	-6.531	0.055827
Maged1	1.3349	0.05585
Arhgdia	-1.2688	0.056033
Lsm3	1.7722	0.05609
Baz2a	6.78	0.056094
Serbp1	1.1268	0.056133
Ubr4	-1.1041	0.056261
Suds3	6.675	0.056322
Ptpn12	4.4206	0.056357
Srsf3	1.6156	0.056448
Eef1e1	-6.5884	0.056477
Tars1	-1.05	0.056554
Theg	-6.2869	0.056758
Cracdl	6.0535	0.056887
Rtf1	6.003	0.056904
Ube2d2;Ube2d3	-2.3659	0.056923
Csnk1a1	-1.8111	0.056998
Chmp2b	6.5615	0.057177
Psmd8	-2.2952	0.057393
Frs2	4.3429	0.057705
Tp53inp2	6.1514	0.057869
Rreb1	5.8579	0.057993
Yy1	1.7968	0.058103
Pgd	-1.3665	0.058116
Ppme1	-1.0644	0.058247
Tkfc	-2.127	0.058621
Fkbp11	6.5129	0.05876
Frg1	1.3087	0.058893
Ppp1r13b	5.9313	0.058928
Kdf1	4.9791	0.058929
Mcmbp	-6.0118	0.059015
Mrps31	1.697	0.059035
Ccdc105	-6.4767	0.059043
Ptpn21	4.3603	0.059073
Prrc2a	1.5839	0.059176
Tle5	1.1479	0.059204
Nop53	6.6632	0.059221
Ntpcr	4.4243	0.059261
Hdac5	5.7111	0.059341
Senp7	2.2202	0.059355
Atp2b3	7.3546	0.059472
Tfg	-5.3985	0.059562
Oard1	-2.5184	0.059575
Slc30a1	-5.0724	0.059588
Rpl39	2.2128	0.059606
Sarnp	1.3418	0.059608
Stk33	-8.666	0.059657
Tfip11	1.49	0.05967
Ddx54	5.6713	0.059726
Ahctf1	1.44	0.059741
Cse1l	-1.0545	0.059919
Arl6ip1	-7.9663	0.060133
Relb	-4.1505	0.060236
Psmb6	-1.0927	0.060288
Nup214	1.4986	0.060372
Gss	-1.2678	0.06047
Tapbpl	6.4693	0.060643
Atad2b	6.8636	0.060744
Ppie	1.6593	0.061091
Psmb7	-1.1929	0.061099
Cbx8	3.8613	0.06125
Psma6	-2.1737	0.061377
Ilkap	-4.6861	0.061407
Pspc1	1.8239	0.061484
Map4k3	5.1188	0.061625
Bcl7c	1.3543	0.061996
Cuedc1	5.0464	0.062134
Thoc5	1.308	0.062136
Gramd2b	4.945	0.062229
Zdhhc5	6.2477	0.062273
Abcb5	5.7177	0.062288
Zc3hav1	1.8881	0.062342
Spata18	-6.0787	0.062543
F11r	7.9299	0.062701
Samd15	-6.0909	0.062942
N4bp3	5.5816	0.062994
Pdcl2	-6.3926	0.063061
Lzic	-6.2151	0.063073
Ocrl	-4.6671	0.063223
Trip12	1.4342	0.063346
Xpnpep1	-1.0971	0.063357
Slc33a1	5.9626	0.063369
Znf512	1.6631	0.06355
Cfap161	-7.2649	0.063577
Cops4	-1.2946	0.063628
Prkab1	-6.1186	0.063719
Plekha7	6.7102	0.063753
Rhot1	1.7501	0.063759
Zdhhc6	-4.0523	0.063952
Rrp8	5.1844	0.064119
Tepp	-6.2272	0.064194
Gatad2a	2.381	0.064383
Myh10	1.4947	0.064444
Pcm1	1.1065	0.06473
Lpin1	-6.8861	0.064786
Galnt7	6.1123	0.064831
Ino80c	5.2496	0.064858
Tsc1	5.4623	0.064895
B4galnt1	5.3735	0.064964
Cfap53	-5.6201	0.06502
Mtdh	1.6426	0.065169
Acacb	5.3843	0.065245
Sh3gl3	-5.8986	0.065401
Golt1b	6.8904	0.065722
Ipo5	-1.319	0.065753
Oga	-1.3069	0.065782
Akr1cl	-1.5544	0.065796
Dpyd	-5.7464	0.06583
Jmy	4.785	0.065855
Ddt	-2.1792	0.066082
Snrpa	2.2093	0.066088
Cth	-1.4817	0.066096
Aamdc	-1.9038	0.066138
Tubb5	-1.5187	0.066259
Htra2	-0.91435	0.066433
Casp7	-1.4594	0.066514
Dpp3	-1.4191	0.066544
Ppp2r2d	-1.2092	0.066665
Ppp4r1	-6.0121	0.066866
Cxxc1	6.6946	0.066947
Aldoa	-2.1193	0.067019
Ajuba	5.3546	0.067045
Tex33	-5.8334	0.067048
Zfp266	5.2041	0.067443
Mrps36	-1.0508	0.067534
Znf687	1.7301	0.067754
Ptk7	5.9055	0.067891
Ppp1cb	-1.6833	0.068103
Isoc2a	-5.9604	0.068162
Gsk3a	-1.0948	0.068309
Mrps21	5.4099	0.068449
Blzf1	5.0959	0.068507
Cep131	6.4962	0.068631
Luc7l	1.2429	0.069536
Tmcc3	5.6051	0.069558
Golga2	1.2054	0.06969
Reep4	5.3983	0.06973
Vasp	1.4095	0.069779
Mrpl21	1.5524	0.069929
Actl11	-5.9443	0.070061
Sbf1	5.8058	0.0701
Hprt1	-1.3976	0.070286
Tox3	5.312	0.070341
Cpsf7	1.6538	0.070355
Pip4k2b	5.1156	0.070624
Clgn	-6.2606	0.070628
Ndst2	4.5921	0.070635
Zmynd8	2.215	0.070659
Fam171a2	1.2708	0.070692
Mtmr3	0.95657	0.070885
Skt	-1.8482	0.07108
Nr2c2ap	-5.0847	0.071135
Slc4a8	4.9274	0.071229
Akr1a1	-1.3794	0.071238
Ocln	6.7142	0.071274
Zc3h14	1.1835	0.071292
Ttc38	-1.1456	0.0713
Psmd1	-1.2412	0.071379
Arvcf	2.7096	0.071399
Cstf2	1.6842	0.071513
Tekt2	-6.3831	0.071536
Wdr62	-7.1147	0.071651
Hnrnpll	-1.93	0.071723
Sult1c2	-4.629	0.071946
Slc7a4	-5.4908	0.072063
Atp7a	5.2642	0.072073
Psma3	-1.9842	0.072218
Nme4	-4.2859	0.072528
Arid2	5.8464	0.072593
Arg2	1.2365	0.07265
Rbm28	1.6092	0.072916
Ndufs2	-1.098	0.072928
Phf3	5.2629	0.073019
Micos13	-1.38	0.073211
Uevld	4.0879	0.073275
Ep400	5.4086	0.073279
Rabggta	-1.0469	0.073573
Rbm12	5.2014	0.0736
Scrib	1.4914	0.0737
Tubgcp2	5.2154	0.073786
Api5	1.2354	0.073829
Ppid	-0.97254	0.074063
Slc25a1	1.8075	0.074209
C8g	-4.3174	0.074403
Pgm3	-1.2053	0.074494
	-1.5109	0.074555
Luzp1	1.6829	0.074638
Clpb	-1.1979	0.0748
Gm2a	-5.0797	0.074916
FAM120A	1.4669	0.075054
Akap12	-1.5719	0.075634
Psmg2	-1.4137	0.075838
Fkrp	5.2868	0.076118
Taf9	6.0865	0.076171
Mcm6	6.8475	0.076363
Gm884	-6.9704	0.076478
Derpc	1.8349	0.0765
Tfrc	2.2168	0.076658
Crnkl1	1.2692	0.076677
Iqcn	-5.6802	0.076758
Znf219	4.0009	0.076792
Arid1a	1.5562	0.076884
Strip1	5.1362	0.076916
Timmdc1	4.9192	0.076976
Lrrfip2	2.2933	0.076996
Czib	-1.0976	0.076999
Usp33	1.2895	0.077007
Col6a3	1.0078	0.077086
Snw1	1.648	0.077172
Krt5	1.5088	0.077336
Vangl1	5.1099	0.077511
Mre11	5.3799	0.077746
Ftsj3	1.7214	0.077826
Rictor	6.1297	0.077911
Rpl31	1.0675	0.078376
Sdha	-1.1267	0.078473
Ehd2	0.9571	0.078654
Hibadh	-2.6204	0.078667
Larp4	1.2895	0.078786
Smcp	-6.3973	0.078792
Kifap3	6.133	0.078965
Srsf1	2.0671	0.079032
Nectin2	1.3238	0.079247
Kat5	3.1276	0.079331
Tnrc6b	1.0978	0.079404
Nosip	1.6677	0.079483
Poldip3	2.0018	0.079539
Lmnb1	1.4127	0.079599
Psma4	-1.5477	0.079669
Tln2	-1.2289	0.07973
Khsrp	1.0164	0.079848
Lmo7	1.2595	0.080163
Tjp1	1.7864	0.080334
Gm4787	-5.6525	0.080345
Galnt3	1.5814	0.080735
Golm1	7.6806	0.08083
Ap1g1	-1.2908	0.081
Synj1	-5.3333	0.081123
Mrpl14	1.8988	0.081177
Jmjd8	-4.5324	0.081224
Bspry	-7.1128	0.081265
Smarce1	1.675	0.081347
Ube4a	-1.6076	0.081469
Cox7a2l	4.3883	0.081533
Sun2	2.1172	0.081548
Fads3	6.7115	0.081632
Timm44	-1.0995	0.081639
Iscu	1.2184	0.081742
Tekt4	-6.7854	0.082154
Tmem106b	2.9871	0.082191
Psma7	-1.7243	0.082248
Etv3	4.7855	0.082325
Slc25a29	6.2608	0.082401
Ppp3ca	-2.0081	0.082403
Bloc1s3	1.6866	0.082413
Ywhaz	-1.394	0.082632
Rps6ka3	1.4032	0.082648
Gmpr2	-5.7682	0.082679
Mcm7	3.8698	0.082763
Ppp1r12a	1.3651	0.082986
Spaca9	-3.7509	0.083149
Nacc1	6.3929	0.083238
Sft2d3	5.6136	0.083335
Fmo3	-1.8246	0.083391
Smarcd3	4.6883	0.08351
Ndufaf4	6.7741	0.083745
Cirbp	1.3173	0.084355
Emsy	1.5744	0.084379
Krt222	-5.4965	0.084482
Hspb8	1.7594	0.084504
Nup85	5.644	0.084755
Dap3	1.1911	0.084964
Plbd2	-1.2316	0.085026
Tjp2	1.3911	0.085318
Oplah	-1.2219	0.085459
Fkbp15	1.179	0.085556
Msh6	4.4843	0.085677
Cpsf6	1.5894	0.085704
Strn	1.3239	0.08573
Mrps27	6.2418	0.085801
Lias	1.8482	0.085908
Abcb10	6.4717	0.085917
Cnksr1	-4.0482	0.085976
Cntrob	4.2581	0.086077
Miga2	1.4807	0.086087
Eps15	-1.1754	0.086728
Coq8b	4.9635	0.086736
Pdzk1ip1	1.7189	0.086991
Gstm2	-0.97039	0.087004
Ifitm2;Ifitm3	6.4762	0.087012
H1-1	1.967	0.087042
Mlf1	-6.4821	0.087223
Slc25a19	-1.2409	0.087279
Cpt2	-1.4173	0.087409
Irf2bp2	-5.0708	0.087432
Mrps5	1.4553	0.087537
Uchl5	-1.0627	0.087625
Rab17	5.5099	0.087701
Txndc16	-1.2405	0.087705
Klhl10	-6.5521	0.087737
Psmd3	-1.1293	0.087922
Fubp3	1.1322	0.087926
Tpcn1	1.5204	0.088029
Slc22a21	-5.6591	0.088071
C2cd2l	4.9015	0.088497
Galk2	-1.9116	0.088657
Pgm1	-0.95047	0.088736
Hnrnpm	1.4354	0.088939
Abhd11	-0.95338	0.08897
Efcab6	-6.1597	0.089018
Psmd2	-0.88154	0.089339
Mrpl55	4.3149	0.089414
Fip1l1	1.5605	0.089419
Acrv1	-8.4303	0.089428
B4galt1	1.2146	0.089506
Ipo7	-0.97523	0.089855
Ckap4	2.0499	0.090024
Szt2	4.6391	0.090113
Rpl13	1.0285	0.09021
Tmc4	5.771	0.090453
Dpp8	-0.95573	0.090477
Tubg1	1.2932	0.090681
Rsrc2	1.5455	0.090717
Mrpl51	5.4901	0.090926
Kiaa0100	5.0175	0.091013
Bag6	-0.94904	0.091036
Mrpl13	2.0454	0.09105
Igkv5-39;Igkv5-43;Igkv5-45	-6.1123	0.09107
Itga6	1.4467	0.091128
2210016F16Rik	-1.1152	0.091231
Rnps1	1.5102	0.091382
Nemp1	4.4067	0.091482
Gtpbp6	3.7381	0.09149
Gfod1;Gfod2	-3.6097	0.091904
Fbxo11	4.5763	0.092262
Srrm2	1.3767	0.092662
Gart	-1.2496	0.092775
Dnah3	-4.9378	0.09281
Prpsap2	-0.97587	0.093053
Nagk	-1.8869	0.093303
Ugp2	-1.8364	0.093398
Trnt1	-1.1545	0.093765
Timm23	5.4246	0.093852
Ahcy	-0.84875	0.094013
Tsks	-5.2797	0.094061
Tbx3	4.0252	0.094495
Fuca1	-1.8122	0.094572
Nup210l	-4.9363	0.094771
Cpne3	-1.5339	0.094816
Bcas2	1.0662	0.094851
Kiaa1109	2.5144	0.09493
Vmac	1.3379	0.094971
Cnot2	1.147	0.095326
Mthfd2	1.6211	0.095431
Rbm17	1.5303	0.095547
Arfgap2	1.0891	0.09563
Ddx56	1.5729	0.095686
Cyp39a1	-4.1065	0.095752
Ptprj	6.2572	0.09586
Inpp1	-2.6429	0.096052
Psmd6	-1.1769	0.096448
Fh	-0.82569	0.096482
Cyp4f13	-3.5714	0.096627
Muc21	-0.92407	0.096641
Csnk1e	1.2712	0.09677
Myl6b	-3.6029	0.097074
Sap30l	1.3701	0.097078
Pkp4	5.1072	0.097131
Cc2d1a	1.067	0.097262
Bptf	4.086	0.097392
Ptpn22	4.3933	0.09742
Hdac2	5.5614	0.097516
Bcl2l13	6.5085	0.097534
Pno1	4.0773	0.097611
Cryz	-1.059	0.097683
Tuba4a	-1.1169	0.097705
Cd2bp2	1.2064	0.097894
Prpf4	1.0249	0.097907
Adnp	4.6846	0.098354
Tmem135	5.1412	0.098369
Spin1	1.2817	0.098687
Mrpl24	1.265	0.09872
Gimap8	-3.0399	0.098974
Rcor1	7.1519	0.099122
Hectd4	-3.2228	0.099145
Atp1b3	-4.6311	0.099264
Stt3b	1.1224	0.099266
Sgta	-1.3636	0.099445
Ciao2b	0.98663	0.099553
Nln	-0.78658	0.099624
Dnah8	-5.3571	0.099775
Ano1	2.3743	0.10015
Smarcb1	1.9682	0.10043
Rtn3	6.3542	0.10078
Znf609	3.6408	0.10079
Lrrc57	-4.5885	0.10082
Lztfl1	-1.0808	0.10116
Rdh13	5.7537	0.1012
Csl	-5.8028	0.10121
Gmppb	-0.85354	0.10126
H2ax	1.3063	0.10131
Aars2	5.7752	0.10155
Psmc4	-0.92656	0.10156
Pigl	4.9314	0.10163
Dnajb6	-1.5892	0.10172
Rnf113a2	-4.0943	0.10191
Tsnax	-1.2714	0.10208
Prune1	-1.0735	0.1021
Arsa	-6.5834	0.10215
Farsb	-1.2158	0.10243
Acox1	1.3466	0.10283
Sdf2	1.031	0.10318
Vps35	-0.95723	0.10319
Lipg	-5.2659	0.1032
Map3k5	1.6165	0.10343
Phlda1	1.2017	0.10345
Cep170b	1.7683	0.10349
Med18	1.6576	0.10358
Scp2	1.2419	0.1039
Csrp1	4.5035	0.10401
Cyb5d2	5.7381	0.10417
Stx8	1.7148	0.10423
Apoc1	-1.0974	0.10463
Exoc4	-1.5906	0.1049
Ndufa11	-3.8249	0.10507
Bag2	1.2843	0.1052
Ubap2	1.5095	0.10552
Aplf	1.5271	0.10614
Fnbp4	1.0727	0.10626
Zcchc8	1.5655	0.10636
Col1a1	7.1592	0.10637
Psmc6	-1.1728	0.10647
Deptor	1.6723	0.10648
Itgb4	2.1124	0.1065
Ccdc71	4.3008	0.10665
Pum2	3.9731	0.10674
Pnp2	-4.114	0.10678
Ubr5	1.5677	0.10722
Cops2	-0.9159	0.10722
Pcf11	2.5756	0.10757
Atp6v0a4	5.5367	0.10761
Xpo1	-0.93538	0.10763
Plekhf2	-4.3979	0.10767
Tom1	-0.87905	0.10796
Nudt2	-1.2044	0.108
Myl9	1.6252	0.10818
Ube2n	-1.2045	0.10852
Ppp3cc	-5.9687	0.10852
Vezf1	1.4615	0.10879
Erc1	0.78736	0.10884
Gtpbp4	1.4622	0.10887
Tollip	-0.84274	0.10887
Aldh1a7	-0.79027	0.10889
Tdrkh	1.6373	0.10889
Fut11	0.89707	0.1091
Uba1y	-5.2757	0.10924
Usp14	-1.0638	0.10924
Yme1l1	1.4214	0.10935
Ces2g	-3.4359	0.10941
Plod1	-3.5116	0.10949
Eif3c	-0.86918	0.10959
Pgm2	-0.85827	0.10974
Rbm14	1.3845	0.10986
Mbd1	3.8624	0.10987
Cdc34	-4.9359	0.10994
4931406C07Rik	-1.1283	0.11012
Pdpk1	-4.6507	0.11029
P4ha1	1.3002	0.11043
Fnta	-1.5704	0.11047
Matr3	1.2301	0.11056
Uqcrq	4.5001	0.1106
Tdrd3	2.5831	0.11112
Bpnt1	-5.8535	0.11115
Nploc4	-1.0022	0.11117
Wdr1	-1.0603	0.11125
Svil	1.4065	0.11155
Ddx42	0.9989	0.1119
Pnpla8	-1.207	0.11192
Srebf2	1.5241	0.11208
Wars1	-1.0269	0.11213
Mlec	1.4136	0.11219
Lcn5	-6.5121	0.11222
Ablim1	1.3897	0.11239
Mmgt1	1.2133	0.11245
Mecp2	1.4865	0.1127
Man1a2	1.5917	0.11292
Gatad2b	4.7884	0.11301
Fam126b	-4.7644	0.11311
Dpp7	1.353	0.1132
Eloc	-1.9217	0.11321
Borcs7	1.1682	0.11327
2900026A02Rik	1.5123	0.11328
Hpgd	-1.7391	0.11355
Psmb4	-2.4334	0.11356
Psmd11	-1.3906	0.11357
Spata33	-2.7316	0.11357
Coro2a	0.89742	0.11361
Gigyf2	1.3213	0.11405
Stxbp6	3.7382	0.11439
1700009N14Rik	-0.99695	0.11446
Nup210	1.4541	0.11448
Stim1	1.1208	0.11454
Ggct	-4.6476	0.11466
Sap30bp	1.3939	0.11569
Taf6	1.137	0.11599
Aldh1a2	-4.5522	0.11624
Dars1	-1.2301	0.11624
Raly	1.4067	0.11625
Sugt1	-1.2521	0.11629
Numa1	1.5261	0.1163
Osbpl8	1.6129	0.11632
Maip1	-0.7537	0.11649
Shroom2	1.5169	0.11649
Prdm2	4.6779	0.11687
Abi1	1.3423	0.11715
Farp2	4.3284	0.11715
Hbb-bs	-1.3026	0.11716
Ess2	3.7007	0.11739
Nlrx1	1.4798	0.1174
Kct2	4.3173	0.1176
Slc3a2	1.0694	0.11762
Arih1	-4.7174	0.11781
Dync2h1	-1.3382	0.11786
Ndufa3	1.2209	0.11804
Gadd45gip1	1.2168	0.11805
Rcc1	1.2753	0.11811
Csnk2a1	-1.1442	0.11823
Pdilt	-4.5169	0.11826
Cbr1	-0.8484	0.1185
H2bc21	1.0263	0.1187
Psip1	1.0186	0.11871
Aldh7a1	-4.2801	0.11879
Cisd1	-1.0746	0.11901
Ndufv1	-1.2749	0.11923
Pigbos1	4.0916	0.11945
G6pdx	-1.562	0.11945
Mon2	-1.8876	0.11961
Uba6	-0.92829	0.11972
Mcm4	1.0745	0.11975
Nup153	1.0705	0.11989
Myo9b	1.0277	0.11992
Sod2	-2.6724	0.12007
Gps1	-1.0782	0.12033
Apoe	-0.88967	0.12043
Bag3	1.2231	0.12097
Rrbp1	1.2873	0.12115
Dph1	-1.2294	0.12132
Commd8	1.0942	0.1214
Rpl7a	0.84107	0.12182
Rpl6	1.4952	0.12191
Vcp	-0.78998	0.12205
Hnrnpul1	1.1941	0.12228
Polr1c	0.90979	0.12244
Usp15	-1.0896	0.12273
BC051142	-5.0769	0.12273
Mia3	1.1635	0.12301
Uqcrh	-1.5017	0.12302
Ywhaq	-1.377	0.12304
Prpf6	1.193	0.12324
Lcmt1	-1.5335	0.12326
Fmnl3	1.5626	0.12337
Smarca5	1.2196	0.12344
Rbpms	3.6591	0.1235
Dcaf7	-3.4624	0.12379
Atp1a1	1.0829	0.12408
Golga1	0.80922	0.12411
Mtor	2.1277	0.12416
Pygl	-1.2574	0.1243
Cpm	-0.9246	0.12439
Adam2	-5.4883	0.12461
Tle3	1.0036	0.12466
Smg5	-4.5316	0.12475
Rad23a	-1.7591	0.12495
Cnot1	0.93402	0.12503
Ipo4	-3.6121	0.12505
Ik	1.8289	0.12521
Git1	0.87234	0.12521
Tpi1	-1.0823	0.12566
Znf592	1.3323	0.12614
Lmna	1.1986	0.12618
Ctbs	4.0888	0.12623
Tmf1	1.1356	0.12635
Gmds	-0.768	0.12639
Med4	1.2169	0.12646
Tmem243	-3.7051	0.12646
Psmb2	-2.5392	0.12646
Gpat4	2.1573	0.1265
Ndufb2	1.1913	0.1265
Rack1	-1.0538	0.12666
Ptpa	-1.3463	0.12671
Scaf1	4.165	0.12686
Gpt2	1.1809	0.12744
Timm10	1.0685	0.12745
Inpp5a	-3.3274	0.12751
Plp2	1.1659	0.12761
Gfpt1	-1.0947	0.1278
Septin7	-1.3422	0.12787
Slc44a1	4.8484	0.128
Gda	-0.8574	0.1281
Dock1	0.79738	0.12893
Cald1	3.982	0.12919
Avl9	-5.3582	0.12919
Ankzf1	1.3127	0.1292
Qki	1.8289	0.12926
Utrn	0.95786	0.12944
Serpina1f	-1.0335	0.12965
Txlna	1.4521	0.12979
Eif3h	-1.418	0.13046
Lman1	1.1025	0.1307
Idi1	-4.322	0.13079
H3-3a;H3c1;H3c2	7.34	0.13079
Hspa4	-1.0969	0.13082
Nipbl	4.1933	0.13104
Acsl6	-4.3609	0.13137
Zc3h11a	3.9337	0.13137
Eif2ak3	3.7597	0.13152
Ankrd13a	-3.6508	0.13182
Ahdc1	0.84884	0.13186
Hook3	0.89984	0.13213
Hcfc1	0.95544	0.13228
Htra1	-5.0446	0.13231
Ylpm1	1.2044	0.13247
Smchd1	1.1871	0.13256
Akt1	-0.7544	0.13257
Stim2	1.1125	0.13287
Ncor1	3.9672	0.13291
Cby2	-5.3862	0.13321
Rabep2	-1.3875	0.13328
Heatr6	-2.7006	0.13361
Kat7	1.2588	0.13393
Stx12	-0.71918	0.13398
Dnttip1	1.0112	0.13407
Gtf3c5	1.2854	0.13413
Safb2	1.6636	0.13439
Arid1b	1.4031	0.1345
Plgrkt	1.3573	0.13452
Naa40	0.96953	0.13476
Nop2	2.9072	0.13498
Des	1.9742	0.13509
Rlim	3.0171	0.13512
Ampd3	-3.5308	0.13532
Rbm26	0.97476	0.13534
Thrap3	1.2396	0.13547
Psmd14	-1.1129	0.13557
Rbm6	4.1877	0.1359
Akap9	1.0155	0.13592
Mcm3ap	1.389	0.136
Triobp	1.3768	0.13608
Rbmx2	-2.3707	0.13611
Tcerg1	1.2638	0.13612
Apeh	-1.2243	0.1364
Tmem258	1.2084	0.13641
Rad50	0.94991	0.13651
Isyna1	-5.1743	0.13654
Ewsr1	1.253	0.13658
Ppp6c	-1.0889	0.13661
Tox4	4.0608	0.13661
Elavl1	1.3201	0.13667
Bin2	-0.97823	0.13669
Myl12a	1.4884	0.13675
Acaa1a	1.8134	0.13678
Lrrfip1	-4.0494	0.13678
Mlh1	3.3717	0.13682
Adh5	-0.93839	0.13687
Pcnt	3.4438	0.1369
Aak1	1.0007	0.13692
Sf3a2	1.4246	0.137
Med19	1.1042	0.13712
Ddx17	0.87905	0.13723
Fads1	1.119	0.13743
Aco2	-1.0383	0.1376
Pbld2	-3.0878	0.13873
Tmpo	1.4227	0.13876
Eps8	3.7329	0.13878
Mfge8	-1.7119	0.13884
Gns	1.0274	0.13885
Igsf8	3.2868	0.13886
Lsg1	0.88403	0.13932
Ubap2l	0.77481	0.13942
Wtap	1.222	0.13968
Bag5	-4.9495	0.13976
Psmb10	0.7632	0.13978
Knop1	1.9953	0.13991
Fam136a	1.3853	0.13993
S100a16	1.2195	0.13994
Cwc15	1.0553	0.14008
Pgam1	-1.0805	0.14026
Med12	3.108	0.14029
Akr1c13	-1.2011	0.14038
Tnks1bp1	0.81644	0.14054
Nelfa	3.8275	0.14056
Pabpn1	1.5634	0.14092
Sumo1	1.1802	0.14096
Nckipsd	-2.6141	0.14106
Stom	5.0272	0.14134
Thoc3	0.91853	0.14154
Mfap1a;Mfap1b	1.2589	0.1421
Mettl26	-1.5253	0.14214
Pold2	0.97078	0.1425
Mlycd	-4.1759	0.14262
Ggh	-3.8951	0.14287
Amfr	1.0304	0.14293
Ighm	-3.8595	0.143
Eny2	1.1683	0.14314
Znf207	1.1191	0.14344
Klhl22	3.4923	0.14346
Enoph1	-1.3184	0.1435
Chd8	3.7998	0.14352
Asl	-1.126	0.14352
Rpl8	0.87618	0.14398
Idh1	-1.5777	0.14427
Ppa2	-0.87341	0.14428
Ttc19	-3.5423	0.14457
Pkp3	3.9061	0.14463
Cxadr	1.4997	0.14512
Carm1	-3.7377	0.14522
Tcof1	1.1713	0.14542
Bcl2l1	1.0109	0.14571
Pafah1b1	-1.9321	0.14571
Isoc1	-1.6027	0.14622
Sec16a	1.4008	0.1463
Sec61b	0.93284	0.1465
Fam120c	1.3295	0.1468
Lrrn4	1.0845	0.14725
Ogdh	-0.71514	0.14734
Lzts2	4.19	0.14742
Snrpd3	1.0823	0.14755
Dido1	3.9354	0.14772
Fam83h	1.0735	0.14778
Wasf2	0.81379	0.1478
Coro7	-0.85835	0.14792
Cnpy4	1.2578	0.14804
Med15	-3.0354	0.14815
Mcm5	3.1881	0.14876
Cryl1	-1.2859	0.14887
Mrpl2	1.4611	0.14888
Muc5b	-5.0278	0.14899
Rbm27	1.2262	0.14925
Aldoc	-1.6204	0.14928
Sdsl	-3.5276	0.14978
Cpsf4	1.8381	0.14979
Dctn2	0.80395	0.15006
Rusf1	1.0921	0.15025
Srsf4	1.0028	0.15026
Ckap5	0.99703	0.15035
Fas	1.6232	0.15042
Ppp1r13l	0.93543	0.15042
Mrpl43	1.1717	0.15046
Ttc37	-3.3332	0.15065
Idnk	-3.0869	0.15078
Npm3	3.9671	0.15122
Ppp1r12c	1.2614	0.15134
Hspbp1	-4.2504	0.15149
Gipc1	1.0362	0.15156
Cndp2	-0.70432	0.15163
Anxa3	-1.1133	0.15171
Ccdc47	0.94781	0.15171
Bcr	1.3907	0.15185
Dhodh	1.7622	0.15251
Endog	1.1595	0.15262
Pwwp3b	1.0216	0.15299
Acp2	0.8237	0.15308
Ptprf	-4.6402	0.15311
Nt5c3a	3.6475	0.15332
Hmgb1	0.75089	0.15339
Msto1	-1.2923	0.15341
Septin10	-4.4352	0.15358
Clpx	0.85212	0.15375
Pex14	1.4365	0.15413
Polr3d	1.0587	0.15414
Ist1	0.81329	0.15423
Snx3	0.75215	0.1543
Prep	-4.8171	0.15433
Scaf11	1.4867	0.15437
Crybg1	1.2669	0.15437
Usp4	-4.6445	0.15445
Vps13c	1.034	0.15447
Med20	1.3073	0.15454
Msh2	1.0348	0.15505
Seh1l	1.0098	0.15515
Akap8l	1.1336	0.15517
Wfdc10	-4.9338	0.1553
Gars1	-1.0446	0.15546
Lemd2	1.0358	0.15628
Tbcb	-0.78713	0.15638
Bcl9l	3.1844	0.15647
Rbm15	1.0052	0.15671
Creb1	1.6303	0.15724
Rpl28	0.87654	0.15736
Asns	-1.4476	0.15784
Shroom1	2.8849	0.158
Gdi2	-0.87463	0.15805
Parp1	1.8792	0.15814
Tex29	-4.5761	0.15857
Ogfr	1.5318	0.15868
Ccdc51	1.2598	0.15868
Sypl1	-1.9261	0.15875
Bcap29	4.1553	0.15876
Dek	0.88413	0.15895
Bdh1	-1.0063	0.15899
Tm9sf2	2.7134	0.15931
Srsf9	4.147	0.15932
Blmh	-4.1069	0.15935
Ncbp3	1.0979	0.15939
Aars1	-0.76414	0.15951
Rabggtb	-4.4156	0.1596
Aldh18a1	1.0921	0.15977
Anp32e	0.88213	0.15982
Abcd3	1.167	0.15985
Cspg4	3.149	0.15993
S100a1	-3.3047	0.15994
Polr2c	1.0855	0.16002
Clta	0.90057	0.16009
Ube4b	-0.65347	0.16009
Ckb	-1.4967	0.1601
Fmod	4.1855	0.16018
Anxa7	-0.95657	0.16039
Ech1	1.07	0.16042
Ormdl1	0.67816	0.16088
Mtx2	-4.9307	0.16088
Swap70	0.66667	0.16109
Rtf2	-3.606	0.1611
Atp5po	-0.90786	0.16113
Flot2	1.4477	0.16116
Tatdn1	-3.6986	0.16155
Hectd1	4.4943	0.16159
Gpx7	1.0675	0.16166
Nifk	3.8424	0.16171
Scamp3	0.97304	0.1618
Rars2	4.2097	0.16181
Ncln	1.1296	0.16184
Lsm7	0.74565	0.16186
Akr1c18	-4.0877	0.16187
Hspa4l	-1.9472	0.16189
Galt	-3.5298	0.16197
Ambra1	4.4539	0.16201
Atg12	-3.789	0.16205
Wdr13	-3.7036	0.16219
Pdxk	-3.2727	0.1622
Mical3	0.84362	0.16253
Rbm47	0.90796	0.16253
Gpkow	3.3407	0.1626
Tjp3	4.1197	0.1626
Gng7	0.94263	0.16276
Igtp	0.99374	0.16285
Exoc8	4.5755	0.16301
Spta1	-1.1216	0.16305
Acsl3	0.95032	0.16334
Vars1	-1.19	0.16335
Blvra	-0.64493	0.16338
Pank4	-0.9242	0.16344
Col6a1	3.7045	0.16387
Vps26a	-0.7501	0.16397
Srsf5	1.164	0.16399
Gstt3	-1.5353	0.16413
Pex1	1.2431	0.16415
Itsn1	3.1342	0.16445
Piwil1	-5.1682	0.16449
Otud6b	0.63191	0.16462
Rrs1	1.256	0.16469
Wdr33	1.295	0.16472
Kiaa2013	4.7658	0.16473
Vamp8	1.2075	0.16474
Wbp11	1.0965	0.16508
Vapa	0.91045	0.16511
Zc2hc1a	0.68672	0.16513
Dhdh	-1.5996	0.16528
Aldh16a1	-0.65192	0.16571
Zfyve19	0.83743	0.16577
Rad23b	-1.4557	0.16591
Ccdc50	4.2089	0.16608
Bbx	4.2206	0.1662
Ahcyl1	-2.0348	0.16633
Pafah1b3	-0.91004	0.16647
Ganab	-0.9563	0.16669
Babam2	0.64853	0.16674
Tmem68	-2.3052	0.16689
U2af2	0.87816	0.16697
Exosc4	0.78044	0.16713
Lap3	-1.225	0.16735
Son	1.2297	0.16745
Cavin2	0.67835	0.16747
Pkp2	2.0803	0.16761
Lsm14b	1.1689	0.16818
Eif2a	-3.1447	0.16824
Cbr3	-0.62278	0.16842
Rprd2	1.0186	0.16852
Ndufaf2	-0.75691	0.16872
Kyat1	-4.4546	0.16887
Ca1	-5.3367	0.16894
Fer	-3.6712	0.16896
Specc1l	3.5611	0.16908
NARS1	-1.721	0.16913
Shpk	-4.1073	0.16918
Mbd2	1.2708	0.16931
Sf3b1	0.68181	0.16944
Otub1	-0.67353	0.16944
Nampt	-0.66088	0.16963
Ogn	0.89511	0.16978
Emd	0.95879	0.16992
Qrich1	4.0498	0.16997
Rpl26	5.5161	0.17
Atp5f1c	-0.95152	0.17018
Nol8	3.3194	0.17019
Rab2a	-1.1973	0.17039
Lta4h	-4.6602	0.17063
Nop9	0.88576	0.17066
Cpt1b	-4.2549	0.17067
Tcaf2	-3.2241	0.17072
Ppig	1.409	0.17094
Basp1	1.2521	0.17097
Nit1	-1.0542	0.17104
Kdm3b	3.5154	0.17128
Pnp	-1.7299	0.17134
Tex264	0.9629	0.17159
Saa4	-3.014	0.17171
Acy3	-1.491	0.17182
Txndc15	1.1158	0.17195
Arpc2	-0.80188	0.17201
Chmp4b	0.76646	0.17209
Glul	-2.0571	0.17211
Got1	-5.6996	0.17222
Tm9sf3	-1.2997	0.17252
Hnrnpc	1.1685	0.17285
Cracd	0.83266	0.17294
Rbx1	-2.8963	0.173
Eif3l	-1.0799	0.17307
Calu	1.0631	0.17338
Hsp90ab1	-1.092	0.17373
Pphln1	3.2852	0.17373
Ndufa5	-0.96722	0.17374
Vac14	0.95071	0.17386
Mdp1	0.80921	0.17406
Cypt12	-4.5015	0.17411
Macroh2a2	1.2879	0.17432
9930111J21Rik1;9930111J21Rik2;Gm12185;Gm5431;Ifi47	3.6289	0.1744
Nucks1	1.3459	0.17476
Auh	-0.68137	0.17477
Ralgapa1	-2.5379	0.17478
Ikzf2	4.1041	0.17492
Ciz1	3.5675	0.17501
Sars1	-1.3046	0.17513
Rpl23a	0.87608	0.17527
Smc1a	0.89664	0.17529
Tpr	0.83759	0.17531
Hoxb7	0.91044	0.17543
Top1	1.1483	0.17552
Stard10	-3.52	0.17565
Naxd	-1.2289	0.1757
Ahnak	0.92544	0.17571
Cfb	3.6352	0.17571
Maoa	-0.63256	0.17572
Slc12a9	1.2907	0.17587
Glyr1	1.1379	0.17604
Myh14	0.86557	0.17607
Spem3	-4.0614	0.17648
Ranbp1	-0.9605	0.1765
Sult2b1	-3.9064	0.17682
Qsox2	0.79671	0.17689
Nrbf2	1.0318	0.17703
Dsg2	1.3248	0.17713
Mthfd1	-1.0352	0.17716
Ubxn4	4.1453	0.1776
Mrpl39	1.1464	0.17792
Map2k1	-3.5922	0.17818
Stx4	1.2021	0.17835
Ptgr3	1.3032	0.17849
Nolc1	1.2586	0.17872
Mast4	3.3206	0.17917
Ncdn	-2.5944	0.17917
Acta2;Actc1	0.97742	0.17945
Ywhah	-1.7794	0.1795
Hmox2	4.1868	0.17985
Sun1	3.2227	0.17994
Srprb	1.2022	0.18018
Yes1	0.95841	0.18018
Ppat	-3.5751	0.18033
Cdk16	0.75599	0.18033
Cox7a2	-1.3702	0.1804
Rhog	1.2349	0.18051
Macf1	0.89905	0.18089
Uqcrfs1	-0.65796	0.18095
Nup50	-2.4668	0.18147
Zc3h13	1.2913	0.18168
Pgrmc2	1.0904	0.1818
Ndufb6	1.2765	0.18205
Plaa	-0.83323	0.18223
Gsr	-4.6174	0.1825
Ncoa6	1.2184	0.18252
Casp6	-0.97167	0.18255
Rab4b	-4.0911	0.18259
Sf3a1	0.96606	0.18261
Tmem222	-0.99009	0.1827
Immt	-0.86682	0.1827
Mia2	1.0439	0.18282
Spryd3	0.82408	0.18295
Ugdh	0.58351	0.18304
Mrps28	1.2015	0.18306
Psmb3	-4.5257	0.18311
Usp24	-2.8938	0.18316
Man1b1	1.3987	0.18339
Camsap3	3.9813	0.18344
Rab11fip1	2.4828	0.18346
Trmt112	0.81537	0.18359
Mta2	0.84891	0.18373
Trappc6a	-0.61141	0.18378
Utp14a	3.2777	0.18418
Acyp2	-3.7353	0.18425
Zfp638	3.8744	0.18441
Cfdp1	3.5453	0.18449
Wfdc6b	-4.1062	0.18458
Aco1	-0.75977	0.18463
Pitpnb	-0.65117	0.18467
Slc35b2	1.5127	0.18502
Nrdc	-2.0263	0.18517
Hnrnpl	0.80889	0.18563
Shcbp1l	-4.8418	0.18564
Prkcd	-3.565	0.18588
Cotl1	-1.6882	0.18594
Psmb1	-4.7502	0.18599
Mepce	1.221	0.18621
Gclm	-4.5295	0.1866
Gopc	0.66545	0.18673
Mfsd6	0.81609	0.18693
Calml3	-0.85469	0.18702
Nme6	2.9533	0.18706
Nkap	3.9903	0.1871
Fxr2	0.82536	0.18714
Aspscr1	-0.98214	0.18715
Hsp90aa1	-0.87271	0.18721
Zfp185	4.1686	0.18726
Acbd5	4.0219	0.18781
Pls3	-2.7914	0.18787
Eif2b5	0.96434	0.18798
D17h6s53e	0.88479	0.18803
Ssna1	-4.406	0.18816
Cops7a	-3.4463	0.1882
Lima1	0.80657	0.18823
Senp3	1.5084	0.18831
H1f6	-5.8151	0.18892
Spink10	-4.4223	0.18913
Fgfr1op2	4.2266	0.18931
Flot1	1.2008	0.18947
Rpl10a	0.69438	0.18971
Glo1	-1.4734	0.18971
Ttyh3	2.4993	0.18975
Atg4c	-2.5628	0.19046
Gmfb	-1.0183	0.19049
Ccdc88c	3.7135	0.19101
Nfib	4.0191	0.19114
Rps14	0.68584	0.19159
Thumpd3	0.67878	0.19161
Plekha6	1.3376	0.19165
Afdn	4.4443	0.19171
Carhsp1	-1.1681	0.19191
Clic1	-1.2234	0.19212
Kctd12	-1.1758	0.19213
Mrpl50	4.459	0.19244
Ide	-4.5767	0.19245
Mrpl37	3.6883	0.19247
Pals1	1.1516	0.19262
Uba1	-0.67191	0.19293
Pc	0.84792	0.19299
Ezr	-1.0396	0.19301
Snd1	0.68248	0.19317
Atp6ap1	1.3069	0.19327
Gmppa	-0.96683	0.19339
Sfpq	1.0047	0.1934
Rnf40	3.1862	0.19353
Usp9x	-0.88444	0.19367
Rcc2	0.81816	0.19369
Yars1	-0.60325	0.19398
Rnpep	-1.4951	0.19415
Abhd5	0.87199	0.19425
Plod3	0.65321	0.19445
Rpp30	3.2853	0.19466
Osbpl1a	-3.627	0.19475
Lrba	-0.97818	0.19479
Nol9	3.7647	0.19482
Napg	0.64789	0.195
Csnk2b	-4.6792	0.19506
Agl	-0.89507	0.1951
Tiprl	-3.9232	0.19538
Tbl1xr1	-4.2426	0.19547
Kif1c	-0.84519	0.19631
Ctnnd1	1.0739	0.19647
IntS13	0.83439	0.19653
Appl2	-2.9573	0.19682
Nup43	0.8987	0.19705
Tbc1d8b	-0.86473	0.19705
Epb42	-4.1079	0.1975
Ogfod3	4.6185	0.19755
Tprg1l	-3.5624	0.19759
Nxn	-4.0682	0.19763
Ift140	-2.5643	0.19768
Ldhd	0.78196	0.19773
Cast	-1.0772	0.19775
Golgb1	1.1268	0.1979
Psmc5	-1.1499	0.19808
Flnc	3.1184	0.1981
Acot8	1.3537	0.19837
Erlec1	0.79654	0.19839
Ddost	0.90451	0.19841
Rrp9	1.0872	0.19855
Parg	-3.423	0.19867
Golga7	4.0529	0.1987
Sltm	4.4858	0.19872
Bzw2	-0.60408	0.19881
Me2	-3.9396	0.19953
Mt1	-2.955	0.19957
Ddx23	0.97774	0.19966
Tor1aip2	0.78575	0.19976
Ubtf	0.90255	0.19994
Cog3	0.64608	0.20003
Mcam	-3.145	0.20027
Gsta3	-1.0844	0.20032
Pithd1	-4.4395	0.20075
Pde6d	-2.9792	0.20081
Insr	3.1943	0.20087
Spty2d1	3.8856	0.20123
Tab3	2.5087	0.20123
Ola1	-0.82033	0.20139
Psph	-1.4483	0.20139
Itpr1	4.1605	0.20157
Rps7	0.69589	0.20158
Esd	-0.69346	0.20161
Dpcd	2.9634	0.20169
Znrd2	-1.1483	0.20207
Crip1	-3.0816	0.2027
Fam241b	3.2837	0.20271
Qsox1	-1.9141	0.2029
Adk	-2.3862	0.20295
Uhrf1bp1	1.3403	0.20309
Clint1	0.64686	0.2034
H2az1;H2az2	1.2208	0.20377
Cops5	-4.0231	0.20377
Eif4g3	0.63254	0.20394
Smarcc1	3.5253	0.20396
Lin7c	0.63389	0.20399
Borcs6	2.977	0.20425
Tmem87a	4.2041	0.20426
Selenbp1	-1.2248	0.20428
Mtap	-4.3364	0.20429
Dhx30	1.7494	0.20429
Dhrs4	-1.0531	0.20458
Polr3f	0.96937	0.20502
Hmg20a	3.7017	0.20528
Ufc1	-4.0184	0.2053
Itprid2	0.88242	0.2054
Camlg	0.83041	0.2054
Pxylp1	3.6421	0.20571
Arsb	0.72259	0.20583
Zc3h18	0.90433	0.20586
Mapk9	-0.73678	0.20597
N6amt1	-0.76802	0.20617
Trim28	0.98293	0.20623
Sars2	3.1813	0.20632
Isca2	0.7588	0.20633
Dynlt1	-3.5037	0.20638
Acp1	-1.4096	0.20681
Nedd8	-0.8365	0.20684
Cul2	-3.8101	0.20685
Slc25a20	-3.7147	0.20709
Tubb2a	-0.81728	0.20714
Atp6v1e2	-0.69548	0.20714
Rrm2b	-3.513	0.20777
Fkbp4	-0.73014	0.20782
Cux1	4.1033	0.20809
Ddi2	-1.3861	0.20816
Kpna4	3.1091	0.20821
Sipa1l3	0.97133	0.20823
Scamp1	0.91354	0.20829
Xpot	-2.9885	0.20836
Ywhae	-0.78108	0.20842
Clasp1	0.85461	0.20848
Ccar2	0.85915	0.20848
Nkrf	3.4581	0.20869
Agr2	0.95436	0.20873
Elmo3	-2.2559	0.20886
Paf1	4.0886	0.20896
Pex2	3.1871	0.20909
Mpp7	3.7041	0.20925
Hint3	-0.90569	0.20944
Anxa2	-0.7615	0.2095
Pex6	3.8066	0.20954
Sfxn3	1.2565	0.2097
Ddx27	3.4188	0.20988
Eci2	1.3031	0.20998
Stx18	1.0931	0.2104
Ptgr2	-3.779	0.2106
Irf3	-0.79828	0.21066
Tmub1	1.2216	0.2109
Sycp3	-3.0897	0.21112
Gtpbp2	-3.192	0.21123
Memo1	-2.9043	0.21133
Armc6	0.98402	0.21135
Hdac6	-0.83035	0.21175
Uap1l1	-0.64367	0.21181
Ap1b1	-1.0879	0.21183
Grb7	0.821	0.21192
Eef1b	0.76656	0.21208
Slc25a21	-3.916	0.21225
Rfc4	3.9872	0.2123
Hspe1	-0.60526	0.21248
Capza2	0.806	0.21264
Usp19	0.7386	0.21281
Lrrc59	1.0237	0.213
Rps27a;Uba52;Ubb;Ubc	-1.1561	0.21341
Rbm19	2.8016	0.21347
Smarcc2	0.78363	0.21361
Ubl4a	-1.386	0.21361
Kdm1a	0.66131	0.21388
Cdc73	3.5173	0.21395
Rnase9	-4.7658	0.21399
Adam10	3.3021	0.21416
Cox5b	-0.82286	0.21422
Tmx2	0.76554	0.21461
Anp32b	-1.5726	0.21464
Rnf2	0.82527	0.21464
Usp5	-0.57753	0.21468
Leo1	3.9649	0.2147
Ccar1	1.1377	0.21483
Tmem11	-3.9748	0.2149
Ndufab1	-4.7574	0.21508
Mcrip1	2.6818	0.21512
Cbr4	-0.74729	0.21528
Scaf8	0.69109	0.21555
Mical1	3.1314	0.21559
Abracl	-1.0359	0.21563
Golph3l	0.66769	0.21563
Phpt1	-4.5251	0.2157
Htatip2	-0.78663	0.21576
Casp8	-1.0345	0.2161
Bzw1	-0.59338	0.21617
Tnrc6a	-2.2898	0.21624
Dcaf8	0.69524	0.2164
Mdc1	3.6686	0.21641
Slmap	1.0102	0.21646
D3Ertd751e	-3.9408	0.21652
Galnt2	1.0778	0.21652
Txnrd2	-1.1683	0.21667
Mcm3	1.0707	0.21697
Smarca4	4.0834	0.2172
Timm9	0.66953	0.2172
Tmem254a;Tmem254b;Tmem254c	0.70823	0.21733
Snap29	0.67332	0.21734
Fdps	-1.8269	0.21746
Lamtor1	1.1976	0.21781
Cops3	-3.7961	0.21785
Dtymk	-0.59099	0.21802
Ddx21	0.86262	0.21806
Hadhb	-0.59262	0.21816
Pdia6	0.65882	0.21821
Cyc1	0.75324	0.21852
Lactb	0.94572	0.21859
Sfxn1	1.1546	0.21859
Sri	-1.2086	0.21867
Txnrd1	-4.7585	0.21877
Ecsit	1.1133	0.21891
Vav2	-3.1013	0.2191
Smpdl3b	-2.0518	0.21929
Ddx3x	1.6287	0.21932
Akr1e2	-3.9542	0.21953
Psmc2	-0.73018	0.21962
Arf6	-0.57171	0.2197
Skap2	3.9073	0.22033
Inppl1	0.68139	0.22034
Ddx58	-3.0073	0.22045
Rnf14	-3.0404	0.22059
Mllt10	3.2036	0.22101
Rbbp4	1.2582	0.22104
Spart	-0.58361	0.2212
Gstp1;Gstp2	-3.5495	0.2213
Samd4b	0.86856	0.22131
Rasa1	-1.637	0.22135
Osbp	-1.1206	0.22142
Chuk	-3.0481	0.22152
Mthfsl	0.87149	0.2217
Appl1	-0.63612	0.22194
Tubb4b	-4.2089	0.22195
Cpq	-0.59184	0.22195
Esyt2	3.9646	0.22212
Hist2h2bb	1.1985	0.22212
Siae	4.1529	0.22224
Lig3	0.98077	0.22236
Hsdl1	1.008	0.22247
Itpr2	0.94098	0.22262
Ctbp2	-3.0953	0.22291
Acss1	1.2529	0.22341
Vps4a	1.0345	0.22362
Anxa6	-0.79535	0.22374
Nup58	3.1334	0.2243
Smg6	1.108	0.22448
Pafah2	-3.1131	0.22449
Cdkn2aip	0.93403	0.22485
Wdr20	0.55259	0.22485
Nup155	-1.0334	0.22493
Mrps22	0.78733	0.22506
Ncoa5	3.8821	0.22516
Csde1	0.60483	0.22528
Bloc1s2	0.84535	0.22573
Timm17b	1.2062	0.22576
Trim56	0.66122	0.226
Nfkb2	1.2144	0.22603
Wdr43	2.8861	0.22614
Ddr1	3.1468	0.22643
Gk	-0.76067	0.22657
U2surp	1.5836	0.22657
B3gat3	3.6517	0.22665
Actg1	-3.0635	0.22687
Sod1	-0.64178	0.22694
Csk	-0.86226	0.227
Col6a5	1.3131	0.22708
Coa3	1.3746	0.2271
Pmm2	-0.67729	0.2272
Adprh	-3.5605	0.2273
Gba2	-0.62443	0.22756
Adss2	-0.61241	0.22765
Kpna3	1.0196	0.228
Arpc1b	-1.795	0.22811
Oxnad1	-2.8076	0.2282
Rimoc1	3.2434	0.22835
Itga3	4.2683	0.22845
Hnrnpul2	1.574	0.22851
Nudcd3	-2.9277	0.22851
Pex5	0.59314	0.22859
Prex1	-3.4737	0.22867
Sec63	4.0242	0.22874
Atp9a	1.0501	0.22879
Iah1	-1.2813	0.22901
Aqr	3.7569	0.22909
Wrnip1	0.78853	0.2294
Vps52	1.048	0.22963
Hgs	-2.9927	0.22975
Calm1;Calm2;Calm3	-4.2238	0.22975
Uso1	0.57114	0.22978
Prodh	0.7797	0.22989
Bcl7a;Bcl7b	3.4325	0.22989
Tsc22d1	-1.4269	0.22989
Ppp1r10	3.5083	0.23002
Tagln	0.58424	0.23003
Dnajb12	0.80226	0.23022
Decr2	1.2607	0.23033
Tradd	-2.336	0.23046
Akap8	0.9788	0.23077
Ndufb1	0.99723	0.23091
Wbp2	-4.5037	0.23102
Hebp2	-4.1802	0.23166
Eif3f	-1.0604	0.23167
Dut	3.2038	0.23169
Sart3	0.77188	0.23202
Ndufs5	1.2811	0.23207
Pcmtd1	3.7859	0.23222
Mrpl11	2.9889	0.23228
Psmc3	-0.68373	0.23229
Plcb1	-3.33	0.2323
Ikbkg	0.71539	0.23232
Rhot2	1.0876	0.23253
Zgpat	2.9557	0.2327
Slc25a4	0.72459	0.23303
Ccdc115	0.8553	0.23304
Smarca2	2.7669	0.23305
Pbrm1	4.1454	0.23323
Pepd	-4.7416	0.23383
Mff	0.95966	0.23387
Psme3	-3.7603	0.23415
Sec23a	0.82855	0.23415
Mrpl58	0.71042	0.23422
Itih4	0.66139	0.23426
Prdx5	-0.88841	0.23448
Wiz	3.1169	0.23541
Kdsr	1.0205	0.23551
Dohh	-3.5882	0.23575
Ankrd17	2.6127	0.23599
St13	-0.9119	0.23615
Gfm2	0.83222	0.23666
Bckdha	0.7998	0.23675
Thoc7	3.0648	0.23683
Cbx3	0.95645	0.23691
Psmb5	-4.0212	0.23697
Prpf3	3.8617	0.237
Meaf6	3.8438	0.23713
Rnf20	3.0333	0.23723
Pfdn6	-0.66139	0.23733
Ube2l3	-1.4414	0.2379
Tor2a	3.7238	0.23826
Irak1	0.63329	0.23839
Hspa12a	-3.6983	0.2387
Sts	3.9872	0.23876
Cpne1	0.7364	0.23878
Baiap2	0.75342	0.23886
Rida	-0.58665	0.23894
Cnih4	-1.2025	0.23897
Dnajb8	-2.2929	0.23916
Rbm10	0.9315	0.23924
Tnpo2	-0.83662	0.23945
Ddhd1	3.487	0.23951
Ank1	-1.0559	0.23974
Tbce	-3.5332	0.23984
Chordc1	-3.4996	0.23988
Kifc3	2.7124	0.23998
Ctse	3.5395	0.24001
Rgn	-0.78117	0.24002
Tbc1d9b	-3.0202	0.24007
Ndufa4	1.1353	0.2404
H2-K1	3.5164	0.24052
Ankfy1	-3.5574	0.24139
Hgh1	-0.69935	0.24154
Cab39	-3.7171	0.24162
C2cd2	1.0858	0.2418
Traf6	-2.8308	0.24202
Mars1	-0.61565	0.24202
Psmd12	-0.57416	0.24208
Hnrnpa2b1	0.88179	0.24234
Eif2b2	-2.1353	0.24236
Map1lc3b	-2.8552	0.24238
Cybc1	0.70849	0.24266
Nqo1	-2.2974	0.24295
Mrpl27	3.4265	0.24341
Mrps34	3.9988	0.24355
Ncor2	3.514	0.24412
Anxa4	-0.69316	0.24436
Tgfbrap1	3.1805	0.24438
Nubp2	-2.9916	0.24442
Clasp2	3.3361	0.24445
Cog4	-3.4025	0.24446
Lnpk	0.81012	0.24454
Eif4e	-0.79213	0.24467
Cyrib	-2.8417	0.24483
Crybg3	0.69734	0.2453
Gcc1	3.4553	0.24536
Uaca	3.0919	0.24542
Ndufa12	-4.0392	0.24575
Faf1	-4.0621	0.24575
Taf12	3.3776	0.24578
Tmem214	3.2423	0.24603
Kars1	-0.66833	0.24609
Hook2	1.7269	0.2465
Mecr	-0.80664	0.24683
Nudt4	-0.88281	0.24714
Wdr12	-2.8	0.24717
Got2	0.70688	0.24717
Pnkp	0.71184	0.24722
Akr1b7	-1.527	0.24736
Ppp2r1a	-0.66068	0.24743
Nrbp1	-3.1357	0.24757
Cyfip1	-0.52913	0.24786
Tbca	-0.63856	0.24792
Smpd2	1.0463	0.24806
Lipe	-0.86052	0.24808
Mrps23	0.75005	0.24817
Tekt5	-5.3713	0.24818
Ormdl2	0.7087	0.24833
Zfp868;Zfp869	3.2459	0.24912
F13a1	-3.0456	0.24921
Fam221a	-2.7652	0.24929
Psmc1	-0.94142	0.24935
Ccdc91	-4.1679	0.24963
Atg9a	0.72114	0.24986
Habp4	-2.3935	0.25019
Eif6	-0.6532	0.25025
C1qtnf12	-2.6596	0.25069
Lypla2	-3.5359	0.25079
[truncated: 2,724 more rows]
