# Supplementary material for: The KIF6‐RBP Complex Orchestrates mRNA Transport Required for Sperm Flagellar Assembly
Source: Adv Sci (Weinh). 2026 Jun 25:e76263. Online ahead of print. doi: 10.1002/advs.76263 (PMC13335463; doi:10.1002/advs.76263)
Supplement: Supplementary file 6 — Supporting File 6: advs76263‐sup‐0006‐DataFileS5.xlsx. [file ADVS-9999-e76263-s004.xlsx]

## Sheet: Data S5
Data S5. Metabolomics analysis of sperm from Kif6+/+ and Kif6M2/M2 mice.
sample	Group Area: QC1-ddms-1	Group Area: Wt1-ddms-1	Group Area: Wt2-ddms-1	Group Area: Wt3-ddms-1	Group Area: Wt4-ddms-1	Group Area: Hom1-ddms-1	Group Area: Hom2-ddms-1	Group Area: Hom3-ddms-1	Group Area: Hom4-ddms-1	Group Area: QC2-ddms-1
class	QC	Kif6+/+	Kif6+/+	Kif6+/+	Kif6+/+	Kif6M2/M2	Kif6M2/M2	Kif6M2/M2	Kif6M2/M2	QC
(±)11(12)-EET	944.476	878.316	1170.9	728.175	1123.32	1110.94	586.949	747.553	741.986	1051.31
(±)11-HETE	946.291	885.63	265.052	910.151	1047.82	1369.11	502.198	940.913	1044.8	1042.62
(±)12(13)-DiHOME	936.762	492.359	51.0593	412.599	2534.01	1431.5	355.009	554.961	1026.71	1048.26
(±)13-HODE	1043.31	584.924	119.742	297.73	2071.75	771.565	709.388	1642.56	909.251	949.827
(±)9(10)-DiHOME	926.95	617.035	199.571	458.939	1667.29	967.15	473.543	1573.52	634.496	1062.65
(±)9(10)-EpOME	970.828	556.587	161.382	339.774	2028.24	879.95	445.494	1674.9	732.89	1024.02
(±)9-HpODE	957.541	567.204	186.389	367.087	2364.24	478.081	382.958	1891.95	373.109	1039.65
(15Z)-9,12,13-Trihydroxy-15-octadecenoic acid	931.01	962.324	322.45	775.623	1847.53	811.488	767.371	2132.45	502.623	1074.59
(2E)-5-[(8aS)-2,5,5,8a-tetramethyl-3-oxo-3,4,4a,5,6,7,8,8a-octahydronaphthalen-1-yl]-3-methylpent-2-enoic acid	1001.86	1227.97	45.9106	766.199	1250.75	1588.1	959.044	1652.68	877.018	998.395
(2R,3S,4S,5S,6R)-2-({7-hydroxy-4-[(3Z)-5-hydroxy-3-methylpent-3-en-1-yl]-4a,8,8-trimethyl-3-methylidene-decahydronaphthalen-2-yl}oxy)-6-(hydroxymethyl)oxane-3,4,5-triol	970.184	1218.31	909.269	1017.24	750.996	1417.48	750.213	1107.82	734.425	1029.43
(2Z)-3-methyl-5-(1,2,5,5-tetramethyl-7-oxo-1,2,3,4,4a,5,6,7-octahydronaphthalen-1-yl)pent-2-enoic acid	1152.95	1065.46	819.885	852.548	683.249	952.413	622.621	796.626	1043.56	782.397
(2Z)-5-(1,2,4a,5-tetramethyl-7-oxo-1,2,3,4,4a,7,8,8a-octahydronaphthalen-1-yl)-3-methylpent-2-enoic acid	1021.58	683.263	209.223	414.657	1959.67	1202.18	501.688	1730.36	743.267	980.397
(4aS,9aR)-7-Benzyl-2-[(4-methoxyphenyl)acetyl]decahydro-6H-pyrido[3,4-d]azepin-6-one	938.44	45.1346	127.098	85.0761	7569.5	1054.7	78.8297	152.13	136.987	1055.46
(R)-3-Hydroxy myristic acid	1001.74	738.108	398.679	405.425	1097.58	1313.86	458.116	767.759	914.35	997.818
±)11(12)-EET	956.498	996.213	316.282	997.593	1088.66	1406.14	545.925	975.069	1078.21	1041.06
1-(2-Furylmethyl)-5-oxopyrrolidine-3-carboxylic acid	975.736	4328.89	1806.79	128.332	109.671	266.044	1170.25	155.317	112.76	1028.58
1-(3,3'-Dimethyl-2,2'-bithiophen-5-yl)-propanone	998.639	995.943	1022.52	972.979	918.104	1038	981.179	938.812	971.784	1001.71
1-(3-hydroxy-3-methylpent-4-en-1-yl)-2,5,5,8a-tetramethyl-decahydronaphthalen-2-ol	1000	305.528	547.517	1000	987.308	1000	1000	257.777	1000	1000
1,2-dihydroxyheptadec-16-yn-4-yl acetate	1050.75	836.898	22.0013	467.462	1915.27	1610.36	385.479	1125.26	443.663	949.085
1-[4-(1-adamantyl)phenoxy]-3-piperidinopropan-2-ol hydrochloride	860.905	687.546	188.283	619.334	1566.49	1898.7	401.887	288.09	902.321	1101.28
1-{[5-(hydroxymethyl)-2,5,8a-trimethyl-1,4,4a,5,6,7,8,8a-octahydronaphthalen-1-yl]methyl}-4-methylidene-7-oxabicyclo[4.1.0]heptane-2,3,5-triol	995.559	1101.44	76.7543	793.755	1123.27	2540.37	510.373	616.213	551.912	1004.73
11(Z),14(Z)-Eicosadienoic acid	993.814	789.348	751.634	949.917	902.339	939.416	656.919	824.304	1093.74	1005.57
11-Deoxy prostaglandin F1β	953.438	486.051	384.625	504.225	1975.37	853.371	426.646	2069	431.203	1034.41
13(S)-HOTrE	1045.98	224.746	264.783	213.248	1454.47	530.723	471.327	2524.98	475.01	951.945
13,14-Dihydro prostaglandin E1	1034.69	919.529	23.8829	941.374	1323.67	1652.93	1259.61	1507.16	851.645	960.351
13,14-dihydro-15-keto Prostaglandin A2	976.111	1082.26	241.835	689.917	1254.21	1035.15	627.458	963.319	778.091	1020.78
13,14-dihydro-15-keto Prostaglandin E1	972.175	1097.37	318.797	411.047	1146.19	1368.1	450.649	836.955	698.163	1028.25
13,14-Dihydro-15-keto Prostaglandin E2	1020.11	1174.37	221.206	775.126	879.569	1291.83	858.149	985.002	621.565	979.064
13,14-dihydro-15-keto-tetranor Prostaglandin F1?	1003.56	407.975	11.6793	997.677	202.863	1603.17	568.658	2631.71	2.63973	996.739
14(Z)-Eicosenoic acid	902.454	1018.86	1297.04	913.701	1202.71	759.225	699.896	932.189	1401.88	1081.83
15(R),19(R)-hydroxy Prostaglandin F2?	978.665	1056.08	751.838	936.518	1203.52	938.952	738.515	846.773	837.823	1020.59
15(R)-Prostaglandin D2	973.077	1727.59	529.731	692.152	1326.32	1648.32	517.306	863.461	1106.91	1025.7
15-deoxy-?12,14-Prostaglandin D2	1051.48	1354.52	562.858	1143.38	917.014	1411.76	956.187	1107.74	528.791	928.612
15-keto Prostaglandin E1	946.9	903.647	217.231	632.614	1403.25	977.497	748.896	970.196	834.543	1043.49
15-OxoEDE	921.723	789.119	104.403	836.865	1414.23	1702.36	433.366	544.467	1115.48	1053.75
16-Hydroxyhexadecanoic acid	962.82	965.66	822.232	849.791	876.704	964.866	853.148	857.416	855.157	1023.14
19(R)-hydroxy Prostaglandin F1?	1012.32	859.404	624.187	944.602	1194.21	1071.08	691.461	823.881	818.321	988.35
1-Dodecyl-2-pyrrolidinone	1065.15	1015.62	774.682	745.463	830.121	846.035	672.043	741.701	1260.74	951.43
1-Tetradecylamine	1002.92	1271.45	633.642	1502.89	502.244	471.097	409.074	395.554	1549.36	997.29
2-(14,15-Epoxyeicosatrienoyl) glycerol	936.838	404.761	86090	629.244	22218.8	773.756	634.094	1372.66	832.692	1061.73
2,2'-Methylenebis(4-methyl-6-tert-butylphenol)	940.232	876.521	1328.13	1043.14	849.313	964.295	922.859	748.788	725.525	1058.75
2-{(3R,4S)-3-[(5-Butyl-1,2-oxazol-3-yl)methyl]-4-piperidinyl}-N-(3-pyridinylmethyl)acetamide	830.003	1006.56	175.824	1214.42	1466.48	1829.79	665.492	756.268	831.841	1135.6
20-hydroxy Leukotriene B4	920.197	1337.55	688.289	1762.57	1309.72	1367.29	1435.88	1716.65	1464.83	1073.42
2-Amino-1,3,4-octadecanetriol	991.666	920.057	728.807	740.86	676.016	793.377	708.291	974.936	736.958	1008.25
2'-Deoxyguanosine 5'-monophosphate (dGMP)	991.02	707.841	8.81748	479.223	429.489	3282.04	523.514	60.7537	1285.52	1008.88
2-Fluoro-6-(4-methoxyphenoxy)benzonitrile	950.263	568.118	2090.38	277.487	1356.2	391.607	835.704	2082.01	342.629	1052.67
2-hexyl-5-(4-nonylphenyl)pyrimidine	1046.3	640.672	692.87	616.271	650.39	698.936	686.041	739.698	720.772	939.09
2-hydroxy-6-[(8Z,11Z)-pentadeca-8,11,14-trien-1-yl]benzoic acid	949.797	628.225	150.362	513.483	2637.16	1167.26	478.502	1438.55	800.198	1031.01
2-Mercaptobenzothiazole	987.669	729.507	1864.33	736.526	524.583	968.811	706.964	640.988	548.8	1014.11
3-(dimethylamino)-2-[3-(trifluoromethyl)phenyl]acrylonitrile	1059.9	607.551	79.046	427.434	704.847	2022.23	1424.12	1676.82	296.99	939.086
3-pentadecyl-4,5,6,7-tetrahydrobenzo[d]isoxazol-4-one oxime	998.796	70.1237	1870.47	167.526	116.59	130.505	2970.31	1752.39	108.877	1001.65
4-(Dimethylamino)-N-[(4R,7S,8aS)-4-{3-[(4-fluorobenzyl)amino]-3-oxopropyl}-1-oxooctahydropyrrolo[1,2-a]pyrazin-7-yl]benzamide	1058.34	197.962	118.043	1555.9	657.4	8998.81	61.9271	279.053	170.654	928.567
4,4'-dimethoxy[1,1'-biphenyl]-2-carbonitrile	980.613	652.415	69.4897	438.781	779.145	4031.44	431.739	194.381	952.626	1022.99
4-[2-(2,3-Dihydroxy-5,6,8a-trimethyloctahydro-2H-spiro[naphthalene-1,2'-oxiran]-5-yl)ethyl]-5-hydroxy-2(5H)-furanone	1020.72	10.1449	180.472	352.794	508.778	6773.79	410.755	1119.24	698.481	980.987
4-{3-[(4-hydroxy-3-methoxyphenyl)methyl]-2-methylbutyl}benzene-1,2-diol	1029.27	1925.34	650.673	893.145	752.517	395.911	451.748	240.284	451.021	970.553
4-Amino-2-(4-pyridyl)pyrimidine-5-carbothioamide	1002.07	4630.27	1844.59	90.3816	111.955	229.404	1240.4	326.938	137.439	997.969
4-Aminobiphenyl	1000	1000	1000	1000	1506.35	1065.07	588.77	1000	1000	1000
4-Dodecylbenzenesulfonic acid	1039.37	1207.96	1301.53	503.216	1085.81	414.993	947.702	1004.67	504.982	953.88
4-Hydroxytamoxifen	1050.66	1140.93	1389.75	902.723	798.798	786.499	1285.43	781.237	1388.59	928.493
4-Isopropyl-9H-thioxanthen-9-one	979.914	967.534	998.72	911.507	562.614	1382.18	827.994	718.575	473.163	1020.89
4-Morpholinepropanesulfonic acid	995.567	4332.52	3661.33	24.3831	56.9875	158.957	1579.26	354.302	46.4983	1003.85
5-(1,2,4a,5-tetramethyl-7-oxo-1,2,3,4,4a,7,8,8a-octahydronaphthalen-1-yl)-3-methylpentanoic acid	914.593	1116.63	179.443	1007.94	1450.59	1530.23	482.715	528.033	1102.88	1082.1
5,6-diphenyl-3-(2-pyridyl)-1,2,4-triazine	1021.3	1859.4	675.097	629.886	555.761	635.499	487.653	250.957	359.376	980.179
5,8-dihydroxy-10-methyl-5,8,9,10-tetrahydro-2H-oxecin-2-one	1085.25	541.76	408.829	306.682	331.172	2050.9	806.739	451.797	225.026	875.604
5-[5-hydroxy-3-(hydroxymethyl)pentyl]-8a-(hydroxymethyl)-5,6-dimethyl-3,4,4a,5,6,7,8,8a-octahydronaphthalene-1-carboxylic acid	992.268	1088.12	166.742	634.838	1168.85	2329.3	751.33	1569.28	669.418	1008.11
5-OxoETE	997.515	1072.41	160.07	688.484	1118.1	1613.34	932.006	1604.01	825.488	1002.47
6-Hydroxycaproic acid	1025.16	1443.85	222.605	303.793	1353.05	544.491	297.707	417.061	632.515	974.164
6-keto Prostaglandin F1?	987.823	917.498	943.665	578.851	1270.6	598.664	1233.01	769.296	721.48	1011.4
8,12-iso-iPF2?-VI-1,5-lactone	875.473	1176.37	76.2123	626.444	860.257	1644.19	634.911	1446.85	671.639	1107.12
8-iso Prostaglandin A2	846.669	1319.47	667.017	1606.78	1193.11	1084.89	1242.56	1480.32	1282.6	1105.59
8-iso-13,14-dihydro-15-keto Prostaglandin F2?	1056.1	779.608	91.1543	1092.7	883.823	1128.58	1618.65	2097.7	929.001	927.544
8-iso-15-keto Prostaglandin E2	1047.28	318.793	365.516	900.412	1011.6	1492.6	747.035	1099.31	963.842	953.457
8Z,11Z,14Z-Eicosatrienoic acid	1028.44	1247.45	1100.87	876.867	550.742	1177.75	569.599	403.416	1228.57	963.367
9(Z),11(E)-Conjugated linoleic acid	992.677	659.539	276.255	390.506	664.069	2292.38	479.033	331.677	955.893	1007.69
9-Oxo-ODE	973.766	621.382	202.601	398.619	2446.78	463.12	399.3	1983.26	366.524	1028.68
Acetylcholine	976.666	643.263	137.28	740.349	1102.94	1801.17	589.55	489.305	961.559	1021.47
Acetyl-L-carnitine	984.949	816.653	278.064	820.206	545.736	2048.14	658.874	640.888	525.979	1015.44
Adenine	970.245	942.018	128.843	618.638	779.193	2428.32	945.884	575.854	1498.96	1028.11
Adenosine	981.866	996.252	67.5952	875.496	1625.03	860.742	991.724	1085.54	1193.58	1018.78
Adenosine 5'-monophosphate	980.933	735.335	7.49986	502.328	447.36	3508.69	538.17	60.8229	1352.94	1019.1
Adenosine diphosphate ribose	978.016	821.232	185.175	368.913	1614.61	1029.61	789.414	830.897	664.27	1020.28
Adrenic acid	942.424	1153.19	1557.47	724.329	512.706	1330.95	803.731	345.27	1063.17	1043.87
all-cis-4,7,10,13,16-Docosapentaenoic acid	956.326	1733.07	124.895	818.793	573.18	2396.77	486.857	64.0096	1058.61	1043.12
Arachidic Acid	1055.49	842.638	2033.23	381.954	591.247	726.89	1199.34	963.207	1840.74	934.943
Arachidonic acid	961.506	1344.81	1057.6	1033.95	544.027	1043.12	507.724	339.064	1455.42	1040.12
Arachidonic acid ethyl ester	1002.73	1498.52	602.549	885.713	860.887	1358.18	541.019	471.75	833.232	997.511
Benzoic acid	1014.71	1384.08	932.025	1392.09	1056.95	862.328	1063.68	226.703	894.628	985.57
Bicyclo Prostaglandin E2	1016.5	1143.92	197.26	579.704	830.491	1245.06	698.447	871.693	593.263	978.794
Bilirubin	958.705	658.06	1372.14	799.036	779.843	1409.46	737.469	396.485	1076.13	1039.87
Bis(4-ethylbenzylidene)sorbitol	1091.91	919.92	853.004	621.118	732.873	889.334	889.334	889.334	889.334	889.334
Cannabipiperidiethanone	989.513	1310.48	304.595	634.239	518.598	1737.95	578.04	980.13	474.132	1008.79
Cetrimonium	1026.69	371.781	547.212	194.263	1064.67	359.306	553.651	1161.21	1081.75	973.185
Cholest-4-en-3-one	1019.94	444.025	617.985	546.223	1215.99	592.268	728.375	1783.89	859.308	979.845
Choline	1003.79	1058.34	1082.01	883.323	1069.53	937.331	830.54	1360.5	720.203	996.237
Citraconic acid	1037.04	814.486	231.559	228.922	712.051	2943.65	653.117	657.837	350.287	957.803
Citric acid	857.898	386.082	200.292	551.092	753.566	6907.15	703.063	946.887	985.265	1110.66
Citroflex A-4	953.194	688.816	1249.95	331.091	119.952	1051.42	902	698.112	679.551	1048.6
Corticosterone	936.287	963.276	14.7415	832.542	1794.74	3110.63	196.666	971.311	784.197	1059.3
CP 47,497-C8-Homolog C-8-hydroxy metabolite	933.739	1139.64	329.168	776.567	1392.26	1563.42	432.29	584.838	899.081	1058.34
CP-401387	984.456	796.705	148.358	692.78	506.213	2431.96	772.614	324.74	681.262	1012.91
Creatine	945.511	1461.94	1424.25	1344.39	1356.81	600.965	845.914	1456.65	1024.97	1049.11
Cyclopentylacetic acid	821.997	3980.96	2077.34	1265.9	1886.13	1252.67	334.201	2318.68	959.536	1127.01
Cytarabine	1027.93	1054.09	970.226	508.684	1112.77	584.307	1088.17	1438.99	821.777	976.123
Cytidine	1029	725.865	562.696	605.55	828.608	1907.15	766.916	1089.74	808.008	970.077
Cytosine	1016.48	1131.62	1036.15	479.578	1094.18	445.794	942.02	1453.76	732.674	982.946
D-(+)-Malic acid	1117.79	202.344	62.1435	83.8422	336.01	1444.16	442.688	648.216	745.185	810.698
Daidzein	1034.27	1409.94	185.047	514.355	1139.26	2157.27	366.402	1233.22	316.129	969.635
Debromohymenialdisine	960.365	871.337	338.527	1030.28	886.127	993.599	935.627	2046.63	620.298	1031.11
Decanamide	947.958	2659.03	1316.16	1207.9	1462.71	51.1107	109.511	769.059	359.204	1051.69
Decanoylcarnitine	1048.93	607.681	986.33	442.992	720.906	1048.7	1662.5	1387.32	703.975	947.588
delta8-THC-d9	1106.82	954.409	569.707	608.407	403.7	769.233	765.075	774.514	665.844	892.08
Deoxycholic Acid	998.851	646.852	266.648	531.652	2440.29	547.831	1044.82	928.192	557.726	1001.2
Di(2-ethylhexyl) phthalate	902.789	873.548	688.313	516.507	853.508	725.413	506.495	236.465	1189.6	1098.06
Dibenzylamine	1051.23	316.941	516.188	372.347	934.444	1685.44	440.095	456.906	1018.77	950.969
Didecyldimethylammonium	983.494	690.907	56.3444	666.615	122.888	1670.05	48.5569	3403.4	164.602	1013.64
Diethanolamine	776.708	1384.57	31339.1	1213.68	1633.86	853.217	516.076	1127.93	1486.72	1140.67
Diethyleneglycol dibenzoate	1040.07	373.37	6111.29	293.156	363.875	644.179	521.229	444.8	884.074	955.912
Disulfiram	931.945	980.736	1868.08	1722.56	1222.11	1154.45	758.086	1209.37	871.023	1063.42
DL-Arginine	924.553	1375.59	1168.19	1157.96	1846.47	752.032	1194.68	745.802	816.822	1060.82
DL-Carnitine	1013.23	700.776	254.119	581.299	610.425	2716.78	588.122	347.826	1244.32	987.163
DL-Stachydrine	1005.79	749.17	345.952	729.587	628.334	1616.79	748.367	929.588	859.072	994.066
Docosahexaenoic acid	932.318	1267.68	851.968	952.157	710.442	1574.66	674.977	323.434	1103.81	1059.67
Docosanamide	1000	1000	1934.39	140.839	1453.24	966.928	1000	1000	1000	1000
Docosapentaenoic acid	955.641	1270.11	1152.1	794.593	622.34	928.184	686.702	423.586	1230.61	1040.69
Docosatrienoic acid	863.716	811.007	984.776	1273.58	830.511	986.03	840.194	982.594	1222.35	1108.36
Dodecyl sulfate	1043.4	2258.1	571.734	509.814	483.429	429.077	441.296	220.875	367.049	957.149
Dodecylamine	1028.69	958.787	686.389	947.605	565.07	767.514	546.174	574.603	1460.07	968.258
D-Panthenol	1165.21	18.6509	49.6625	11.9627	24.853	96.6867	13.6997	132.972	21.9492	776.148
Drospirenone	998.618	1461.86	136.928	1091.37	1566.93	2191.1	350.56	330.998	813.065	1001.19
D-Sphingosine	981.226	916.299	635.738	698.653	1003.68	692.143	627.591	627.944	1159.78	1017.42
D-α-Hydroxyglutaric acid	1041.17	616.324	49.1085	267.394	775.561	4146.58	676.241	375.601	569.492	963.445
Erucic acid	946.064	1446.74	2171.14	952.602	1064.41	1421.64	848.892	1602.69	1049.23	1053.38
ethyl 2-cyano-3-[(2-oxoazepan-3-yl)amino]acrylate	1064.63	800.966	30.6835	795.759	1405.56	1461.04	1160.84	993.812	939.595	941.164
Ethyl violet	909.626	824.506	895.673	1219.42	1028.25	1226.67	1249.45	1048.84	904.486	1084.7
Furanyl fentanyl	990.225	1272.11	168.961	749.124	952.202	1904.55	796.121	936.666	528.829	1010.38
Hexadecanamide	1000	2116.19	1000	946.667	1000	700.658	1000	1000	1000	1000
Hexanoylcarnitine	996.813	526.154	448.022	553.881	867.606	2727.32	867.562	777.359	746.614	1002.93
Hypotaurine	971.228	642.992	775.309	835.688	620.464	2783.95	1113.69	359.361	800.048	1023.97
Hypoxanthine	990.649	975.644	374.186	767.008	1054.56	1398.41	844.393	1041.42	655.618	1008.79
Indirubin	1008.62	2027.11	272.408	3157.38	1474.85	162.005	3158.58	326.282	489.68	990.276
Inosine	918.753	780.899	775.157	603.796	1256.46	775.661	948.737	1124.16	597.838	1068.97
Isophthalic acid	911.86	1319.45	1977.42	2249.97	2263.45	699.04	1615.26	2173.95	1990.61	1062.73
Jasmonic acid	1124.21	858.152	1059.19	725.181	821.672	1200.03	1017.37	1798.92	1475.97	775.311
Kinetin	903.301	933.02	877.677	133.743	1151.21	941.687	211.665	1111.25	1047.14	1082.63
Kynurenic acid	946.461	1134.53	68.5334	665.995	1559.22	2134.05	641.181	101.636	1036.48	1055.01
L-(+)-Lactic acid	1050.03	1277.88	410.839	346.755	529.614	827.765	356.144	762.303	454.895	933.627
Labdanolic acid	900.052	426.029	60.027	662.265	2505.22	1502.41	359.205	580.567	962.735	1072.92
L-Ascorbic acid 2-sulfate	1000	1000	715.757	1640.35	413.539	1000	1287.66	860.792	577.712	1000
L-Ergothioneine	991.746	1417.75	1591.52	563.692	2114.15	697.41	510.561	388.705	502.166	1010.48
L-Glutamic acid	974.135	882.105	1819.46	906.092	1352.41	844.339	1344.2	1579.39	563.023	1026.79
L-Glutamine	964.488	958.183	1675.88	1022.4	1127.94	881.475	1536.29	1461.94	487.644	1037.24
L-Glutathione (reduced)	999.759	585.672	169.263	778.481	324.155	1476.95	1139.26	2282.56	555.566	1000.23
L-Glutathione oxidized	995.387	1167.55	193.625	701.422	1175.34	913.735	1366.28	2556.66	165.764	1004.49
Linoleic acid	980.649	1021.98	659.68	654.119	1044.31	571.294	475.721	902.946	1368.52	1017.26
Linolenic acid ethyl ester	996.836	1299.33	594.54	1278.97	778.935	1459.16	495.285	518.171	821.952	1003.25
Linoleoyl ethanolamide	1051.9	839.29	871.098	486.574	541.989	651.506	632.106	984.45	652.171	946.728
L-Norleucine	979.463	1081.34	564.31	699.762	1351.68	1019.4	834.908	1019.1	762.453	1015.47
L-Phenylalanine	963.043	962.607	508.699	574.598	1571.75	1060.91	723.734	954.694	785.984	1027.34
LSD-d3	1155.26	1158.14	820.066	788.42	695.553	788.515	521.968	708.827	1005.58	789.036
L-Tyrosine	975.653	943.378	649.411	614.906	1500.19	860.35	780.62	1039.79	681.928	1017.84
Medroxyprogesterone	888.187	1047.46	168.628	761.992	1631.08	1470.95	651.211	719.56	490.57	1084.95
methadone-d9	969.067	1032.47	1216.13	1100.17	1061.66	977.808	1067.99	1010.35	1002.3	1027.53
Methyl palmitate	1018.87	1076.96	748.951	953.037	808.586	813.197	673.049	685.119	830.5	976.852
Methylmalonic acid	1049.29	590.115	24.6267	340.901	931.107	4965.63	1037.89	1340.28	579.895	945.172
Metoprolol	844.003	534.447	1409.21	1409.21	306.507	1099.68	1099.68	1099.68	266.993	1099.68
morphine-d3	1000	518.209	2207.71	45.4639	790.293	1246.52	1000	1969.39	222.407	1000
Myristic acid	1009.57	790.306	413.749	542.435	311.272	2321.27	759.473	903.875	418.285	990.78
Myristyl sulfate	981.951	1813.76	558.04	789.329	783.899	454.255	437.309	235.374	454.085	1016.21
N-({(2R,4S,5R)-5-[3-(3,4-Dimethoxyphenyl)-1-methyl-1H-pyrazol-5-yl]-1-azabicyclo[2.2.2]oct-2-yl}methyl)-4-methoxybenzamide	1006.62	394.473	502.914	905.691	1057.93	598.267	395.691	575.07	536.474	992.438
N'-(4-methoxybenzoyl)-2-[(1-naphthylmethyl)thio]acetohydrazide	915.374	1092.24	15898.2	827.835	816.398	1132.64	729.322	802.004	773.53	1065.02
N,N-Dimethyldecylamine N-oxide	974.7	403.533	806.468	708.506	1186.73	1051.02	943.269	1308.07	1303.59	1025.87
N,N-Dimethylsphingosine	991.128	881.85	576.446	686.272	760.168	594.459	589.845	641.912	1722.48	1008.39
N,N'-Diphenylguanidine	1080.74	333.227	467.761	116.857	320.634	150.471	4074.95	3231.77	237.124	907.211
N-[(1S,3aS,5S,7aR)-5-Hydroxy-7a-{3-[4-(2-methoxyphenyl)-1-piperazinyl]-3-oxopropyl}-3,3,5-trimethyloctahydro-1H-inden-1-yl]nicotinamide	913.356	1238.38	37.9455	1260.13	651.86	2307.55	690.834	48.0901	1071.82	1072.11
N-{[(2R,4S,5R)-5-(3-Cyclopentyl-1-methyl-1H-pyrazol-5-yl)-1-azabicyclo[2.2.2]oct-2-yl]methyl}-1-propanesulfonamide	1134.74	1360	1320.55	713.345	357.807	1396.69	593.376	247.833	810.835	857.981
N-{4-[(1R,9S)-11-(Cyclohexylcarbonyl)-6-oxo-7,11-diazatricyclo[7.3.1.02,7]trideca-2,4-dien-5-yl]phenyl}acetamide	898.47	435.591	172.714	197.526	2565.67	2336.21	374.753	638.596	613.773	1071.5
N-Acetyl-L-carnosine	1148.77	682.82	363.864	505.961	826.83	304.226	1352.3	863.214	619.835	824.638
N-Acetylsphingosine	995.117	742.536	264.15	548.238	1285.16	2024.92	413.002	1413.16	803.903	1005.56
N-Arachidonoyl Dopamine	954.433	1391.24	455.57	792.59	607.457	1494.53	1188.03	402.133	417.342	1040.29
N-Arachidonoyl taurine	977.723	763.388	324.486	799.519	315.94	1330.1	1280.66	1375.85	453.79	1019.46
Nervonic acid	999.784	937.191	1252.08	1026.06	978.067	967.18	950.106	1137.49	1142.33	1000.18
Nicotinamide	969.811	940.016	464.011	803.863	1432.41	1497.4	804.032	882.875	796.469	1027.12
Nicotinamide adenine dinucleotide (NAD+)	960.482	1243.13	29.8457	742.464	365.018	2347.52	667.932	349.122	1040.67	1034.19
Nootkatone	945.227	737.988	37.965	195.825	149.382	2097.57	467.725	498.106	383.399	1054.82
NP-001596	1097.06	770.604	202.737	301.694	624.607	1355.06	440.349	440.761	770.297	862.608
NP-002089	807.842	1191.1	803.333	1621.03	1469.15	977.584	616.532	1211.69	929.427	1112.44
NP-006255	1092.55	45.8173	143.028	343.463	494.456	1096.34	943.362	1144.37	1573.68	900.104
NP-006862	950.062	1409.72	94.3895	633.019	1362.91	1688.46	622.881	1297.5	677.188	1052.36
NP-009373	1000	0.472525	675.141	1000	1000	1000	1000	1000	1000	1000
NP-010770	1004.93	28.3924	40.5459	38.8412	8158.68	198.931	104.178	126.204	129.34	995.254
NP-011548	981.701	443.995	847.872	238.388	2516.34	1527.72	55.4335	398.821	1031.55	1019.1
NP-014175	912.767	805.256	139.305	463.212	3731.22	897.481	338.717	1013.8	650.056	1082.9
NP-014287	955.748	820.821	454.072	675.321	2349.14	1394.21	494.731	745.691	832.546	1041.78
NP-016102	924.42	1077.11	1026.41	1029.28	724.961	1069.16	661.569	483.684	1218.41	1072.59
NP-016234	978.365	936.967	495.799	949.946	929.634	1549.07	963.565	780.785	772.682	1022.28
NP-020014	955.202	1684.98	445.708	721.272	6.04896	61.0247	5.55677	196.054	3644.17	1050.87
NP-020078	948.242	862.743	364.747	850.704	1408.86	1295.88	691.243	788.454	792.989	1043.54
NP-020521	975.43	600.021	207.522	360.026	1948.6	940.91	449.312	1603.82	737.768	1021.35
NP-021050	968.879	798.458	200.335	1309.57	1978.48	922.552	369.571	999.049	654.707	1033.44
NP-021292	1135.32	1938.41	494.481	885.853	2.00268	78.844	5.88288	175.218	3094.98	835.446
NP-021701	1054.22	4436.4	319.444	217.514	219.931	129.258	152.467	15.4608	24.4166	946.854
NP-021797	1079.21	769.799	1258.3	769.799	769.799	915.378	717.725	915.378	599.592	915.378
NP-022229	942.532	1641.1	516.616	641.792	661.297	1081.25	535.569	691.287	954.467	1049.81
O-Arachidonoyl ethanolamine	1014.95	1222.93	1493.55	161.386	68.0385	2776.05	1173.03	4533.15	1610.1	984.816
octadec-9-ynoic acid	977.201	993.466	1180.46	799.366	1117.34	1155.99	626.55	801.225	810.192	1024.5
Octadecanamine	1018.89	3043.43	1668.19	1937.64	89.528	147.952	90.1315	116.756	109.31	979.274
Oleic Acid	982.033	1038.41	740.663	759.023	1059.83	748.782	573.067	858.233	1371.71	1013.87
Oleic acid alkyne	888.255	1104.13	482.969	724.067	1007.74	482.343	551.691	1217.49	1227.38	1100.69
Oleoyl ethanolamide	970.39	1030.77	965.114	503.698	800.313	636.697	395.606	1910.11	502.181	1025.62
Oleoyl-L-α-lysophosphatidic acid	927.704	1032.18	22.0809	749.607	433.967	2813.79	515.088	62.615	864.061	1062.36
Orotic acid	985.492	1006.28	113.797	728.561	711.557	3525.99	736.04	305.029	1233.62	1014.43
Orotidine	909.341	544.145	1068.22	617.274	715.298	1159.41	1269.12	1258.33	362.389	1074.83
Ostruthin	1096.05	1907.26	2215.14	424.558	646.89	139.023	621.178	792.271	502.991	840.639
Palmitic Acid	985.013	934.165	938.103	779.709	895.055	883.122	671.038	823.666	1323.53	1015
Palmitoleic acid	939.574	1500.11	297.079	499.923	985.783	519.058	336.631	1055.15	1400.6	1061.27
Palmitoyl ethanolamide	984.898	1024.81	984.614	548.66	852.266	664.852	418.908	1885.86	521.226	1013.29
Palmitoylcarnitine	952.695	882.393	562.068	593.509	504.619	1744.58	560.287	1450.69	480.194	1038.97
Panthenol	1028.98	13.7743	31.0531	15.8029	22.1664	37.0563	9.88091	89.9071	22.3109	970.487
PEG n10	1155.56	1985.17	1674.99	26.3144	140.447	101.288	149.972	366.059	549.812	809.939
PEG n11	1095.18	2443.82	1416.39	136.339	204.788	208.56	211.235	389.749	581.121	889.374
PEG n12	1046.56	2952.85	1151.19	199.101	252.916	250.716	226.401	428.994	598.207	951.677
PEG n13	931.131	4278.29	367.715	201.392	68.2775	187.142	203.377	449.729	619.863	1076.87
PEG n14	1023.28	3428.16	865.176	240.363	206.792	241.418	160.221	407.704	549.238	981.202
PEG n15	1012.12	3434.78	776.368	236.887	196.264	224.012	139.775	404.823	499.548	987.257
Phosphatidylinositol-1,2-dipalmitoyl	808.649	854.018	716.334	1773.73	862.797	1152.59	1971.01	926.44	1185.42	1148.93
Pinolenic acid	864.968	1327.22	426.374	1172.64	1001.5	1084.11	258.707	477.874	1478.73	1118.77
PPG n4	939.722	1221.63	640.065	779.359	1058.74	297.415	875.619	958.245	782.314	1050.4
PPG n5	1108.74	1096.79	1507.69	133.253	646.482	1852.09	440.453	1466.89	368.034	847.071
Proline	991.471	1059.15	1729.94	1155.17	1210.88	641.473	1432.06	1502.43	700.101	1008.33
Propionylcarnitine	992.291	660.51	438.829	650.984	1029.35	2310.21	683.343	886.119	786.235	1007.1
Prostaglandin A1	988.343	931.41	315.433	832.028	860.248	1408.75	620.064	1052.07	611.8	1010.91
Prostaglandin A1 ethyl ester	965.241	845.077	15.827	643.295	1528.64	1778.06	459.164	611.348	924.181	1031.69
Prostaglandin D2	1128.21	1069.3	478.176	837.481	747.136	1430.36	828.65	1049.85	602.247	819.895
Prostaglandin E1	975.838	773.629	528.537	1593.24	1222.17	2446.27	1440.69	1698.45	953.476	1020.88
Prostaglandin E2	752.565	1140.47	175.216	1468.58	1121.08	1175.47	955.571	2027.35	1313.25	1151.81
Prostaglandin F1α	1116.5	450.391	4.6139	862.933	501.082	3163.1	571.767	788.651	210.79	881.919
Prostaglandin F2?	1000.77	1037.22	88.595	687.186	1129.21	1598.62	910.821	1524.02	846.163	999.344
Prosulfocarb	995.578	770.941	442.994	789.706	1641.08	551.736	484.932	571.081	1587.6	1003.88
Putrescine	788.764	862.382	486.702	719.855	1465.84	1452.72	1050.85	1081.64	554.041	1191.22
Stearic acid	997.598	875.064	1072.61	898.827	962.049	956.199	779.326	761.553	1542.66	1001.83
Stearoyl ethanolamide	934.451	775.609	1088.39	689.542	971.11	731.55	612.271	1479.88	643.999	1057.68
Taurine	974.215	701.173	740.624	892.19	742.281	2851.45	1227.61	117.849	665.552	1020.18
Testosterone enanthate	1122.36	2381.06	394.501	377.425	23.0244	59.7464	50.0301	69.6645	2358.15	828.207
Tetraglyme	916.329	645.068	680.59	714.907	977.984	291.767	768.04	909.388	769.924	1074.13
Tetranor-12(S)-HETE	1000	38.374	10.1903	1000	1000	11.7115	1000	1000	1000	1000
tetranor-PGFM	1034.71	36.7364	24239.4	1650.5	24239.4	6627.76	26129	145.825	1.10396	959.463
Thymidine 5'-monophosphate	1084.12	1045.66	62.6467	539.762	1839.54	1930.49	388.845	408.594	224.017	912.739
trans-10-Heptadecenoic acid	1043.21	873.803	525.526	581.741	917.324	566.609	379.473	738.047	1292.45	949.683
trans-Petroselinic Acid	1005.42	929.071	661.472	713.84	1017.94	746.018	560.284	901.782	1374.11	995.05
Tretinoin	956.889	3571.2	518.356	481.638	1211.56	464.622	302.933	466.277	1145.03	1042.73
Tributyl citrate	1036.15	1387.39	1200.69	890.382	825.236	750.371	959.775	456.243	959.775	959.775
Tributyl phosphate	1000	2213.45	1000	1000	8.96763	1000	777.583	1000	1000	1000
Tridemorph	997.62	995.154	1039.79	971.657	756.238	740.466	712.548	923.663	1241.57	1003.03
Triethyleneglycol bis(2-ethylhexanoate)	1153.47	757.422	598.737	1691.01	220.687	2470.06	2470.06	2470.06	2056.53	802.305
Triphenylphosphine oxide	1086.11	1037.28	949.58	629.046	469.055	572.228	422.735	778.013	750.51	887.256
UDP-N-acetylglucosamine	983.943	765.425	164.268	476.273	971.851	1479.2	804.827	1652.82	457.27	1014.97
Uracil	984.418	1081.71	123.007	737.362	745.115	1235.77	719.445	304.141	1362.7	1014.5
Valeric acid	1144.18	239.112	159.456	176.707	272.173	301.044	317.829	660.227	438.222	844.554
Valine	981.73	746.575	247.463	425.847	1461.44	1141.7	793.143	808.181	1649.53	1018.78
Xanthine	1002.96	859.883	561.712	490.309	967.801	1539.38	769.573	1252.69	518.605	997.181
α-Cyano-3-hydroxycinnamic acid	1074.86	1141.03	13.6171	570.19	1341.53	2415.28	673.702	81.5998	983.654	928.786
β-Muricholic acid	1013.99	1.37224	2.14539	1111.07	5337.81	1142.78	1142.78	14.0006	1142.78	983.472
