# Supplementary material for: The KIF6‐RBP Complex Orchestrates mRNA Transport Required for Sperm Flagellar Assembly
Source: Adv Sci (Weinh). 2026 Jun 25:e76263. Online ahead of print. doi: 10.1002/advs.76263 (PMC13335463; doi:10.1002/advs.76263)
Supplement: Supplementary file 7 — Supporting File 7: advs76263‐sup‐0007‐DataFileS6.xlsx. [file ADVS-9999-e76263-s005.xlsx]

## Sheet: Data S6
Data S6. Immunoprecipitation-mass spectrometry identification of KIF6 candidate Interacting molecules.
Symbol	log2 fold change	pvalue
Hbb-y	13.0122	2.34723e-11
Pon1	12.6327	7.79103e-13
Exosc1	9.95348	1.02686e-09
Tut1	9.29998	0.0191613
C5	9.28311	3.69357e-11
Pon2	9.03303	8.02741e-05
Dctpp1	8.74053	4.60089e-10
Traf1	7.86291	6.28769e-10
Nop16	7.45147	1.26144e-09
Dlgap1	7.13832	1.34806e-10
Stbd1	6.7908	1.55692e-06
Bcl7c	6.54429	0.00469548
Gxylt1	6.46275	0.00836646
Pom121	6.36171	0.0139174
Mrps27	6.27228	1.1427e-06
Adam6a	6.20673	0.00370462
Ndufs6	6.11783	0.0358383
Dlgap4	6.09667	1.32227e-06
Shtn1	5.90247	8.64799e-08
Mrps26	5.89536	2.13018e-05
Sepsecs	5.88816	0.00104646
Mrps2	5.87701	0.00438331
Cip2a	5.85927	7.48848e-07
Kif6	5.69184	0.000177418
Phf10	5.67959	4.13298e-05
Gyg	5.67689	0.021049
Mbd3l1	5.6706	0.000145838
Gm10376	5.62029	0.0104182
Kif3c	5.5699	0.0025203
Hgsnat	5.52493	0.00941962
Wasf3	5.51212	0.0137862
Fam135a	5.39111	1.45762e-06
Dnaaf4	5.33705	2.85556e-06
Smarce1	5.30991	5.70896e-07
Hddc2	5.28726	0.0014591
Fmr1nb	5.17902	0.0356295
Mrps25	5.16086	0.00157736
Mrps22	5.12275	0.000538827
Arid2	5.11831	1.69487e-06
Mta3	5.09771	0.00946524
Gmip	5.08448	2.84834e-06
Mrps17	5.02061	4.5462e-08
Kif7	4.99771	0.000842042
Pkd2l2	4.97642	1.87372e-07
Chmp1b2	4.95741	0.0107246
Mroh4	4.937	0.0390046
Evi5	4.92899	0.0477713
Itih2	4.89202	0.0115083
Dennd5b	4.87338	0.0451445
Smarcd1	4.85441	6.48249e-05
Sipa1l1	4.82101	0.000219831
Morc3	4.80873	8.14822e-07
Nherf2	4.726	0.00120233
Ddx41	4.71576	0.0415006
Mta1	4.57628	6.28042e-07
Noxred1	4.57308	0.028621
Mbd3	4.50054	5.9524e-07
Pbrm1	4.28272	9.93433e-06
Cyhr1	4.22802	0.00239687
Brd7	4.19523	6.25276e-06
Mrpl39	4.09624	0.0266785
Iqgap1	3.94978	2.23406e-07
Smarcb1	3.89867	9.14521e-07
Rasal2	3.87045	1.97139e-05
Smarcc2	3.86978	2.67636e-06
Smarcd2	3.84044	1.85081e-05
Chmp3	3.83968	0.00174284
Gatad2b	3.82862	1.49208e-05
Mrps5	3.81755	0.000233575
Mrpl27	3.78399	0.0224187
Mroh4	3.74189	0.0482274
Aass	3.73823	6.41208e-06
Hspb9	3.71679	0.0136566
Septin5	3.69671	0.0124288
Gphn	3.57327	0.000546422
Dusp14	3.39448	0.0321618
Ppp1r12c	3.39147	0.00222482
Znf800	3.33785	9.312e-06
Tmem245	3.33477	0.00448227
Cinp	3.32483	0.00800213
Smarca4	3.30628	1.60916e-05
Mrps35	3.28991	0.00795452
Sprtn	3.26452	0.0229314
Kif27	3.24929	2.29125e-06
Gatad2a	3.23149	0.000389841
Cog5	3.208	0.000261906
Bcl7b	3.17719	0.000446346
Trim27	3.1507	0.000716137
Mrps34	3.14024	1.96723e-05
Dzip1	3.12463	0.0271677
Catsperz	3.10806	0.00408151
Mrps9	3.09067	1.23416e-05
Mrps10	3.04976	0.000633585
Ik	3.04012	0.000985971
Ribc1	3.03413	0.00223765
Top3b	3.03161	6.07799e-06
Acot6	2.97303	0.0203566
Kif21a	2.96612	7.74778e-05
Stat4	2.90079	1.65837e-05
Cibar1	2.88532	0.00678576
Paat	2.86698	0.00606151
Galc	2.86149	0.0131918
Rpl22l1	2.78672	0.000639166
rp9	2.75066	0.025585
Caprin2	2.74913	0.00295545
Znf385a	2.74312	0.00937285
Supt5h	2.73895	3.59623e-05
Rbbp4	2.73502	2.45853e-05
Chmp4b	2.69579	0.0100903
Ptpn23	2.66494	0.000376253
Prrc2a	2.65096	1.42424e-05
Fhl4	2.64402	0.0402456
Mrps16	2.6406	2.13564e-05
Crtac1	2.60833	0.000173368
Smarca2	2.60648	0.00295445
Hdac1	2.60609	0.000211299
Dap3	2.57538	0.00133211
Ccdc159	2.5434	0.00300551
Trim25	2.52599	0.0486604
Znfx1	2.52376	0.0361518
Mrps31	2.51831	0.0422019
Mta1	2.47558	0.000439712
Skt	2.46533	0.000749793
Pzp	2.45568	0.00127715
Mrps7	2.39924	0.00272267
Q9D454	2.3789	0.00361672
Q3U1D9	2.36656	0.0107583
Actl6a	2.34528	6.67115e-05
Mrps23	2.3419	0.0242587
Stub1	2.32994	0.00412985
Maged1	2.32692	0.00468308
Kif14	2.31602	0.00125098
Tmem38b	2.29199	0.000374368
Prss46	2.28813	0.00024333
Krt1	2.28591	0.0169776
Ppp1cc	2.27434	0.000519823
Usp7	2.27119	7.45881e-05
Arrdc5	2.2652	0.00506891
Get3	2.24978	0.012637
Nup50l	2.22914	0.0048641
Snw1	2.22034	0.000343044
Casc3	2.21664	0.000941684
Prss50	2.21007	0.0486953
Rmdn2	2.20784	0.0160814
Mrpl41	2.19982	0.0231929
Kif20b	2.19939	0.00863229
Ak9	2.197	0.0157443
Mug1	2.19527	0.00230801
Trim21	2.1876	0.00509767
Rpl32	2.15128	0.0389242
Prss21	2.13819	0.00177668
Dhx30	2.13282	0.00158191
Paxbp1	2.1246	0.0277595
P01660	2.1096	0.018869
Sh3d21	2.0935	7.55537e-05
Cutc	2.07058	0.00982223
Fat1	2.06195	0.00263856
LOC110307790	2.06026	0.0493807
Gnl2	2.03167	0.0330788
Wrap73	2.02432	0.00873225
Fmr1	2.01689	0.000227107
Nek9	2.01595	0.011206
Sipa1l2	1.99494	0.0173848
Efr3a	1.99092	0.00215664
Ccnk	1.96807	0.00061073
Usp10	1.95443	0.000660339
Mrps18b	1.95247	0.0152187
Srsf9	1.93454	0.0260696
Ttc16	1.92259	0.008807
Znf608	1.90636	0.000212291
Mrpl21	1.89096	0.010714
Tjp1	1.87822	0.00743163
Ccdc185	1.87506	0.0215524
Gaa	1.86241	0.0494501
Dot1l	1.8501	0.00263409
Chd4	1.84867	0.000287044
Mon2	1.84864	0.0209284
1700084M14Rik	1.84834	0.0046092
Dsc1	1.82308	0.0114989
Cnp	1.81903	0.0466116
Mrpl15	1.81209	0.00529281
Smarcc1	1.80457	0.00043844
Ptcd3	1.80024	0.00117302
Cdc42bpa	1.80012	0.00193739
Tcn2	1.79149	0.00580357
Msn	1.74248	0.00225312
Rpl39l	1.70699	0.00857499
Hdac2	1.69925	0.000866134
Mrps18a	1.69678	0.0275718
Xrcc6	1.68599	0.0111825
Dpy30	1.68431	0.0375185
Gata4	1.65447	0.0384334
Numa1	1.65269	0.00499691
Cog6	1.65243	0.00302712
Fam78a	1.63029	0.0183969
Trafd1	1.62335	0.00620095
Pcyt2	1.61335	0.0475201
Trip4	1.6101	0.0132792
Cep72	1.59757	0.00585124
Nckipsd	1.57418	0.014821
Mphosph8	1.57301	0.00541376
Hgs	1.57174	0.0041123
Mrpl9	1.55493	0.00566261
Fxr2	1.54297	0.00248893
Cdk12	1.52319	0.0486988
Wbp11	1.50152	0.0350334
Tmed9	1.49389	0.0135401
Ctnna3	1.47596	0.0305952
Ppil1	1.46735	0.0312861
Fsip2	1.46601	0.00479163
Bbx	1.43609	0.00829525
Cog7	1.43236	0.00191611
Tbc1d15	1.43158	0.0359268
Rbbp7	1.42616	0.0226996
Pja1	1.4231	0.00696367
Rmdn2	1.3801	0.0289206
Ppil4	1.36996	0.0308637
Serbp1	1.35253	0.00684024
Hnrnpul2	1.34624	0.00846656
Rpl27	1.33437	0.0322155
Mrps21	1.32838	0.0239343
Nup62cl	1.32174	0.0298965
Ciita	1.31864	0.019115
Daxx	1.31447	0.0470841
Krt10	1.30775	0.021735
Kpna2	1.29944	0.0113855
Igkv2-137	1.29786	0.0178139
Cycs	1.28813	0.0480503
Chd5	1.28494	0.0162225
Smg6	1.27357	0.00856254
Rmdn2	1.27342	0.0299463
Eml4	1.26178	0.0395477
Pygb	1.25723	0.0248838
Mageb4	1.25692	0.0335841
Fxr1	1.25327	0.00616648
Ssx2ip	1.25259	0.00597558
Rpl22	1.24413	0.00153295
Mrpl23	1.23463	0.00413693
Mrps24	1.22627	0.009937
Klhl36	1.21122	0.0476694
Scaf11	1.21098	0.0197813
Nab2	1.20006	0.0112798
G3bp2	1.1991	0.00882464
Bcr	1.18066	0.0245884
Cnot8	1.1735	0.0234724
Ighv1-42	1.17095	0.0343906
Mrpl4	1.15862	0.0303374
Lrrc73	1.15862	0.0303374
Rpl7	1.15858	0.0135986
Tfrc	1.13042	0.0261796
Gspt1	1.12825	0.0125135
Tektip1	1.12771	0.0247955
Mrps30	1.10936	0.0392621
Mrps11	1.10046	0.0212371
Gpx3	1.10008	0.0368492
Rpl24	1.09058	0.0135785
Mark3	1.0873	0.0331104
Spacdr	1.06905	0.0448765
Mrpl37	1.05565	0.042381
Sf3a1	1.04771	0.0129041
Rpl6	1.04463	0.0418323
Rpl7a	1.03792	0.0446182
H1-7	1.03581	0.0448555
Ighv1-74	1.03101	0.0316348
Scml2	1.00864	0.0195312
Rps23	1.00453	0.0195284
Lrp1	0.99196	0.0281259
Cnot7	0.986754	0.037493
Dazl	0.98021	0.0202767
Rbm7	0.962013	0.0425421
Nup50	0.958392	0.0341831
Cby2	0.956252	0.0460403
Pum1	0.915507	0.0382407
Ranbp17	0.898279	0.020318
Caprin1	0.892787	0.0349069
Clmn	0.890499	0.028245
Gm45713	0.876909	0.0201764
Rps25	0.870952	0.0380538
Urm1	0.857994	0.0453901
Rpl12	0.838025	0.0150814
Rbm27	0.822815	0.0203031
Zfp512b	0.819513	0.0499901
Rpl14	0.73976	0.0342783
