# Supplementary material for: The KIF6‐RBP Complex Orchestrates mRNA Transport Required for Sperm Flagellar Assembly
Source: Adv Sci (Weinh). 2026 Jun 25:e76263. Online ahead of print. doi: 10.1002/advs.76263 (PMC13335463; doi:10.1002/advs.76263)
Supplement: Supplementary file 8 — Supporting File 8: advs76263‐sup‐0008‐DataFileS7.xlsx. [file ADVS-9999-e76263-s002.xlsx]

## Sheet: Data S7
Data S7. Identification of direct target mRNAs of the KIF6-FMRP/FXR1 complex.
(59 genes)	(26 genes)
Tbcd	Mmel1
Prss52	Man2b2
Ropn1	Hk1
Ccdc136	Ccdc38
Zpbp	St6galnac2
Tex43	Prkar2a
Dynll2	Csnk2a2
Pdpr	Nme8
Zpbp2	Dnali1
Ccdc38	G6pd2
Spaca1	Ace3
Lyzl4	Hyal5
Tekt1	Ccdc136
Plbd1	Ms4a14
Nup188	Ccdc63
Fsip2l	Qrich2
Hyal5	Spata31d1a
Thnsl1	Zan
Nme8	Atp8b3
Prcp	Reep6
Ms4a14	Nup188
Ubtd2	Ppm1a
Armc12	Ccdc81
Reep6	Sord
Adam6a	Satl1
Ppp1r2	C2cd6
Atp8b3
Gsto2
G6pd2
Ccdc81
Prkar2a
Pdp1
Aldoart2
Arrdc5
Spata31d1a
C2cd6
Adam6b
Acot9
Satl1
L2hgdh
Sdhb
Ccdc63
Actrt2
Ace3
Ppm1a
Gk2
St6galnac2
Aqp7
Pebp4
Pgk2
Acsbg2
Hk1
Qrich2
Suclg1
Sucla2
Spesp1
Ppm1b
Atxn3
Recql
