# Supplementary material for: The KIF6‐RBP Complex Orchestrates mRNA Transport Required for Sperm Flagellar Assembly
Source: Adv Sci (Weinh). 2026 Jun 25:e76263. Online ahead of print. doi: 10.1002/advs.76263 (PMC13335463; doi:10.1002/advs.76263)
Supplement: Supplementary file 9 — Supporting File 9: advs76263‐sup‐0009‐DataFileS8.xlsx. [file ADVS-9999-e76263-s007.xlsx]

## Sheet: Data S8
Data S8. RNA-immunoprecipitation sequencing identification of FMRP target mRNAs from Kif6+/+ mice.
gene_id	gene_name	description	chrom	strand	gene_type	position	logFC	foldChange	PValue	pAdj	diffState	Input_T	IP1_FM_T
ENSMUSG00000095207	CR974586.1	protein FAM205A-2-like [Source:NCBI gene;Acc:100862043]	JH584293.1	-	protein_coding	JH584293.1:203931-206144	11.2681	2466.28	2.12588e-48	9.55369e-47	up	0	9.39904
ENSMUSG00000040715	Rsc1a1	regulatory solute carrier protein, family 1, member 1 [Source:MGI Symbol;Acc:MGI:3526447]	chr4	-	protein_coding	chr4:141683851-141685599	11.0416	2107.91	4.23596e-44	1.42773e-42	up	0	8.03272
ENSMUSG00000112640	Gm32687	predicted gene, 32687 [Source:MGI Symbol;Acc:MGI:5591846]	chr10	+	protein_coding	chr10:81863934-81881081	10.5274	1475.87	2.96238e-35	5.33229e-34	up	0	5.62304
ENSMUSG00000043702	Pde12	phosphodiesterase 12 [Source:MGI Symbol;Acc:MGI:2443226]	chr14	-	protein_coding	chr14:26659958-26669883	10.3951	1346.62	3.42544e-33	5.10861e-32	up	0	5.13026
ENSMUSG00000073255	Gm14632	predicted gene 14632 [Source:MGI Symbol;Acc:MGI:3805544]	chrX	+	protein_coding	chrX:30329772-30352645	10.2989	1259.76	9.5677e-32	1.28478e-30	up	0	4.79909
ENSMUSG00000096457	Gm10147	predicted gene 10147 [Source:MGI Symbol;Acc:MGI:3710518]	chrX	-	protein_coding	chrX:28584992-28607842	10.2989	1259.76	9.5677e-32	1.28478e-30	up	0	4.79909
ENSMUSG00000063954	Hist2h2aa2		chr3	-	protein_coding	chr3:96239749-96240276	10.2027	1178.5	2.40266e-30	2.99377e-29	up	0	4.48928
ENSMUSG00000096808	AC132444.6		GL456221.1	+	protein_coding	GL456221.1:151235-152734	8.81943	451.767	4.33537e-15	1.90203e-14	up	0	1.71858
ENSMUSG00000090891	D6Ertd527e	DNA segment, Chr 6, ERATO Doi 527, expressed [Source:MGI Symbol;Acc:MGI:1261919]	chr6	+	protein_coding	chr6:87104746-87112997	8.77895	439.266	9.07195e-15	3.88943e-14	up	0	1.67092
ENSMUSG00000099041	Gm28035	predicted gene, 28035 [Source:MGI Symbol;Acc:MGI:5547771]	chr2	+	protein_coding	chr2:30240567-30282148	8.54006	372.232	5.29689e-13	1.96838e-12	up	0	1.41535
ENSMUSG00000097239	Gm27029	predicted gene, 27029 [Source:MGI Symbol;Acc:MGI:5504144]	chr11	-	protein_coding	chr11:101406664-101424796	8.51534	365.91	7.85032e-13	2.88073e-12	up	0	1.39124
ENSMUSG00000100726	Gm21497	predicted gene, 21497 [Source:MGI Symbol;Acc:MGI:5434852]	chrY	+	protein_coding	chrY:61646746-61672861	8.20701	295.5	7.10815e-11	2.23229e-10	up	0	1.1228
ENSMUSG00000118441	Btbd35f26	BTB domain containing 35, family member 26 [Source:MGI Symbol;Acc:MGI:3780952]	chrX	+	protein_coding	chrX:31336401-31338101	8.19185	292.411	8.70976e-11	2.71315e-10	up	0	1.11102
ENSMUSG00000068167	Csnka2ip	casein kinase 2, alpha prime interacting protein [Source:MGI Symbol;Acc:MGI:2676295]	chr16	-	protein_coding	chr16:64477810-64602408	6.17194	72.1007	4.56438e-121	8.791e-118	up	7.42305	568.33
ENSMUSG00000099398	Ms4a14	membrane-spanning 4-domains, subfamily A, member 14 [Source:MGI Symbol;Acc:MGI:2686122]	chr19	-	protein_coding	chr19:11301249-11314454	6.07457	67.3951	5.12866e-122	1.38289e-118	up	15.1702	1085.41
ENSMUSG00000115853	LO018689.1		KZ289068.1	+	protein_coding	KZ289068.1:231309-235322	5.98941	63.5318	1.61945e-47	6.9093e-46	up	0.176014	12.1073
ENSMUSG00000025527	Satl1	spermidine/spermine N1-acetyl transferase-like 1 [Source:MGI Symbol;Acc:MGI:1921059]	chrX	-	protein_coding	chrX:112384303-112406779	5.87105	58.5276	1.22517e-91	8.69357e-89	up	1.39385	86.8054
ENSMUSG00000021366	Hivep1	human immunodeficiency virus type I enhancer binding protein 1 [Source:MGI Symbol;Acc:MGI:96100]	chr13	+	protein_coding	chr13:42052021-42192537	5.74403	53.595	3.25578e-100	3.13531e-97	up	3.04701	173.53
ENSMUSG00000110333	Gm45861	predicted gene 45861 [Source:MGI Symbol;Acc:MGI:5804976]	chr8	+	protein_coding	chr8:27447100-27620917	5.66413	50.7075	4.65268e-108	6.27274e-105	up	9.69177	521.802
ENSMUSG00000031004	Mki67	antigen identified by monoclonal antibody Ki 67 [Source:MGI Symbol;Acc:MGI:106035]	chr7	-	protein_coding	chr7:135689784-135716361	5.62472	49.341	1.52066e-91	9.76265e-89	up	2.07456	108.829
ENSMUSG00000062791	Gm382	predicted gene 382 [Source:MGI Symbol;Acc:MGI:2685228]	chrX	+	protein_coding	chrX:127039972-127063986	5.53437	46.3459	7.77665e-47	3.11112e-45	up	0.25932	12.9291
ENSMUSG00000038587	Akap12	A kinase (PRKA) anchor protein (gravin) 12 [Source:MGI Symbol;Acc:MGI:1932576]	chr10	+	protein_coding	chr10:4266380-4359470	5.41876	42.7768	1.96692e-106	2.41073e-103	up	98.25	4460.96
ENSMUSG00000068284	Usf3	upstream transcription factor family member 3 [Source:MGI Symbol;Acc:MGI:2685454]	chr16	+	protein_coding	chr16:44173246-44227465	5.32137	39.9846	5.14329e-87	2.23683e-84	up	2.72286	115.704
ENSMUSG00000040838	Gm11639	predicted gene 11639 [Source:MGI Symbol;Acc:MGI:3651790]	chr11	+	protein_coding	chr11:104685707-105117394	5.23556	37.6755	3.45007e-92	2.5841e-89	up	5.60651	224.334
ENSMUSG00000067144	Slc22a7	solute carrier family 22 (organic anion transporter), member 7 [Source:MGI Symbol;Acc:MGI:1859559]	chr17	-	protein_coding	chr17:46432183-46438457	5.22383	37.3705	2.50779e-11	8.18445e-11	up	0.032415	1.42439
ENSMUSG00000046138	9930021J03Rik	RIKEN cDNA 9930021J03 gene [Source:MGI Symbol;Acc:MGI:2444398]	chr19	-	protein_coding	chr19:29714402-29805989	5.21823	37.2259	7.07729e-88	3.53393e-85	up	3.72773	147.424
ENSMUSG00000109564	Muc16	mucin 16 [Source:MGI Symbol;Acc:MGI:1920982]	chr9	-	protein_coding	chr9:18495455-18674530	5.21387	37.1135	1.42596e-80	4.00517e-78	up	2.10698	83.1349
ENSMUSG00000051435	Fhad1	forkhead-associated (FHA) phosphopeptide binding domain 1 [Source:MGI Symbol;Acc:MGI:1920323]	chr4	-	protein_coding	chr4:141890438-142015082	5.10937	34.5203	9.80927e-93	7.77933e-90	up	10.5349	386.118
ENSMUSG00000079606	Gm595		chrX	-	protein_coding	chrX:48841466-48877713	5.00703	32.1562	2.15697e-44	7.41843e-43	up	0.388981	13.3947
ENSMUSG00000074994	Qser1	glutamine and serine rich 1 [Source:MGI Symbol;Acc:MGI:2138986]	chr2	-	protein_coding	chr2:104754795-104816760	4.99795	31.9545	6.28393e-82	1.80255e-79	up	3.76015	127.647
ENSMUSG00000079170	Gm13941	predicted gene 13941 [Source:MGI Symbol;Acc:MGI:3651375]	chr2	-	protein_coding	chr2:111088372-111105982	4.99723	31.9387	2.95141e-63	3.18327e-61	up	1.03728	35.281
ENSMUSG00000095693	Gm21820	predicted gene, 21820 [Source:MGI Symbol;Acc:MGI:5433984]	chrY	-	protein_coding	chrY:5248359-5249441	4.95984	31.1215	1.25973e-11	4.20283e-11	up	0.0427879	1.5282
ENSMUSG00000040481	Bptf	bromodomain PHD finger transcription factor [Source:MGI Symbol;Acc:MGI:2444008]	chr11	-	protein_coding	chr11:107033081-107132127	4.9391	30.6774	9.95942e-87	4.06888e-84	up	8.36503	272.482
ENSMUSG00000063919	Srrm4	serine/arginine repetitive matrix 4 [Source:MGI Symbol;Acc:MGI:1916205]	chr5	-	protein_coding	chr5:116439275-116591817	4.93036	30.492	9.77652e-20	5.99396e-19	up	0.0972451	3.25965
ENSMUSG00000027363	Usp8	ubiquitin specific peptidase 8 [Source:MGI Symbol;Acc:MGI:1934029]	chr2	+	protein_coding	chr2:126707328-126759297	4.92658	30.4123	5.07653e-90	2.97573e-87	up	19.7732	638.372
ENSMUSG00000025404	R3hdm2	R3H domain containing 2 [Source:MGI Symbol;Acc:MGI:1919000]	chr10	+	protein_coding	chr10:127380327-127499384	4.89145	29.6805	4.26526e-80	1.10585e-77	up	4.18154	131.838
ENSMUSG00000038708	Golga4	golgi autoantigen, golgin subfamily a, 4 [Source:MGI Symbol;Acc:MGI:1859646]	chr9	+	protein_coding	chr9:118506267-118582519	4.87699	29.3847	1.7442e-87	8.10873e-85	up	14.0033	436.849
ENSMUSG00000026131	Dst	dystonin [Source:MGI Symbol;Acc:MGI:104627]	chr1	+	protein_coding	chr1:33908225-34308661	4.86074	29.0556	1.3264e-87	6.38661e-85	up	16.416	506.361
ENSMUSG00000006005	Tpr	translocated promoter region, nuclear basket protein [Source:MGI Symbol;Acc:MGI:1922066]	chr1	+	protein_coding	chr1:150392838-150449935	4.82645	28.373	1.5682e-82	4.91687e-80	up	7.03407	211.932
ENSMUSG00000001089	Luzp1	leucine zipper protein 1 [Source:MGI Symbol;Acc:MGI:107629]	chr4	+	protein_coding	chr4:136469761-136554780	4.81397	28.1287	9.4686e-86	3.6473e-83	up	14.0681	420.112
ENSMUSG00000022377	Asap1	ArfGAP with SH3 domain, ankyrin repeat and PH domain1 [Source:MGI Symbol;Acc:MGI:1342335]	chr15	-	protein_coding	chr15:64086857-64382919	4.79446	27.7509	2.50146e-85	9.11479e-83	up	14.5219	427.837
ENSMUSG00000040729	Cep126	centrosomal protein 126 [Source:MGI Symbol;Acc:MGI:2680221]	chr9	-	protein_coding	chr9:8076461-8134294	4.78161	27.5048	4.77449e-82	1.39934e-79	up	7.90927	230.997
ENSMUSG00000039555	Cylc2	cylicin, basic protein of sperm head cytoskeleton 2 [Source:MGI Symbol;Acc:MGI:1922164]	chr4	+	protein_coding	chr4:51216678-51250622	4.77869	27.4492	1.2975e-73	2.2718e-71	up	3.0146	87.9285
ENSMUSG00000033671	Cep350	centrosomal protein 350 [Source:MGI Symbol;Acc:MGI:1921331]	chr1	-	protein_coding	chr1:155844964-155973255	4.75201	26.9461	1.20766e-85	4.52267e-83	up	23.9223	684.281
ENSMUSG00000018474	Chd3	chromodomain helicase DNA binding protein 3 [Source:MGI Symbol;Acc:MGI:1344395]	chr11	-	protein_coding	chr11:69343273-69369406	4.75106	26.9285	2.59795e-80	6.86775e-78	up	6.87199	196.511
ENSMUSG00000117942	Maskbp3	multiple ankyrin repeats single KH domain binding protein 3 [Source:MGI Symbol;Acc:MGI:3845902]	chr18	+	protein_coding	chr18:36647860-36665917	4.73083	26.5535	1.33522e-57	1.05891e-55	up	1.08752	30.7476
ENSMUSG00000071104	Ccdc110	coiled-coil domain containing 110 [Source:MGI Symbol;Acc:MGI:2685018]	chr8	+	protein_coding	chr8:45934619-45944145	4.6799	25.6324	1.00343e-77	2.29292e-75	up	6.2561	170.296
ENSMUSG00000046111	Cep295	centrosomal protein 295 [Source:MGI Symbol;Acc:MGI:2442521]	chr9	-	protein_coding	chr9:15316915-15357788	4.66437	25.358	6.00892e-79	1.42127e-76	up	8.0493	216.736
ENSMUSG00000079169	Gm15130	predicted gene 15130 [Source:MGI Symbol;Acc:MGI:3705238]	chr2	-	protein_coding	chr2:111134114-111152936	4.65548	25.2023	6.75853e-54	4.17975e-52	up	0.972451	26.1046
ENSMUSG00000057132	Rpgrip1	retinitis pigmentosa GTPase regulator interacting protein 1 [Source:MGI Symbol;Acc:MGI:1932134]	chr14	+	protein_coding	chr14:52110704-52163546	4.64812	25.074	4.36914e-82	1.33874e-79	up	18.509	492.674
ENSMUSG00000027867	Spag17	sperm associated antigen 17 [Source:MGI Symbol;Acc:MGI:1921612]	chr3	+	protein_coding	chr3:99885406-100143322	4.63165	24.7894	1.71142e-83	5.62766e-81	up	47.1639	1241.02
ENSMUSG00000045797	4930402K13Rik	RIKEN cDNA 4930402K13 gene [Source:MGI Symbol;Acc:MGI:1923025]	chrX	+	protein_coding	chrX:9104562-9106342	4.61474	24.5005	1.65374e-33	2.52787e-32	up	0.32415	8.51893
ENSMUSG00000026532	Spta1	spectrin alpha, erythrocytic 1 [Source:MGI Symbol;Acc:MGI:98385]	chr1	+	protein_coding	chr1:174172776-174248450	4.61338	24.4774	3.48937e-59	3.03508e-57	up	1.42626	37.1436
ENSMUSG00000026490	Cdc42bpa	CDC42 binding protein kinase alpha [Source:MGI Symbol;Acc:MGI:2441841]	chr1	+	protein_coding	chr1:179960472-180165603	4.58895	24.0665	1.8594e-71	2.81668e-69	up	3.95464	101.104
ENSMUSG00000051747	Ttn	titin [Source:MGI Symbol;Acc:MGI:98864]	chr2	-	protein_coding	chr2:76703980-76982547	4.55871	23.5673	5.8075e-65	7.05376e-63	up	2.3663	59.2764
ENSMUSG00000033237	Arid2	AT rich interactive domain 2 (ARID, RFX-like) [Source:MGI Symbol;Acc:MGI:1924294]	chr15	+	protein_coding	chr15:96287518-96404992	4.53361	23.1607	2.05052e-80	5.52902e-78	up	36.2724	891.748
ENSMUSG00000021090	Lrrc9	leucine rich repeat containing 9 [Source:MGI Symbol;Acc:MGI:1925507]	chr12	+	protein_coding	chr12:72441866-72530750	4.52676	23.051	9.22872e-80	2.34758e-77	up	27.9742	684.5
ENSMUSG00000064194	Zfp936	zinc finger protein 936 [Source:MGI Symbol;Acc:MGI:3642994]	chr7	+	protein_coding	chr7:43114229-43192109	4.51962	22.9373	5.01323e-33	7.38256e-32	up	0.347813	8.55125
ENSMUSG00000028433	Ubap2	ubiquitin-associated protein 2 [Source:MGI Symbol;Acc:MGI:1916176]	chr4	-	protein_coding	chr4:41194313-41275144	4.51871	22.9227	2.92661e-79	7.26014e-77	up	24.5382	597.092
ENSMUSG00000026605	Cenpf	centromere protein F [Source:MGI Symbol;Acc:MGI:1313302]	chr1	-	protein_coding	chr1:189640606-189688086	4.51221	22.8198	2.67016e-72	4.33724e-70	up	5.52417	133.881
ENSMUSG00000096463	Gm21750	predicted gene, 21750 [Source:MGI Symbol;Acc:MGI:5433914]	chr14	+	protein_coding	chr14:73661225-73662721	4.49515	22.5516	5.81233e-13	2.15339e-12	up	0.0768237	1.92101
ENSMUSG00000030779	Rbbp6	retinoblastoma binding protein 6, ubiquitin ligase [Source:MGI Symbol;Acc:MGI:894835]	chr7	+	protein_coding	chr7:122965686-123002557	4.47995	22.3151	9.81776e-75	1.81319e-72	up	9.2707	219.657
ENSMUSG00000019856	Fam184a	family with sequence similarity 184, member A [Source:MGI Symbol;Acc:MGI:1923156]	chr10	-	protein_coding	chr10:53633145-53751123	4.47139	22.1831	1.04697e-65	1.31918e-63	up	3.04701	71.822
ENSMUSG00000031727	Pmfbp1	polyamine modulated factor 1 binding protein 1 [Source:MGI Symbol;Acc:MGI:1930136]	chr8	+	protein_coding	chr8:109494027-109542640	4.46281	22.0515	2.63099e-78	6.11568e-76	up	32.8364	768.621
ENSMUSG00000050612	Txndc2	thioredoxin domain containing 2 (spermatozoa) [Source:MGI Symbol;Acc:MGI:2389312]	chr17	-	protein_coding	chr17:65637507-65642168	4.42565	21.4908	1.3907e-77	3.1249e-75	up	39.5464	902.13
ENSMUSG00000075524	4930407I10Rik	RIKEN cDNA 4930407I10 gene [Source:MGI Symbol;Acc:MGI:2685593]	chr15	+	protein_coding	chr15:82059151-82066540	4.42542	21.4875	5.57238e-77	1.21172e-74	up	27.8769	635.852
ENSMUSG00000061533	Cep128	centrosomal protein 128 [Source:MGI Symbol;Acc:MGI:1922466]	chr12	-	protein_coding	chr12:90998492-91384409	4.4094	21.2502	1.68724e-76	3.55427e-74	up	27.2701	615.143
ENSMUSG00000033737	Fndc3c1	fibronectin type III domain containing 3C1 [Source:MGI Symbol;Acc:MGI:2685630]	chrX	-	protein_coding	chrX:106420041-106485401	4.40326	21.1599	2.98494e-28	3.26647e-27	up	0.291735	6.62888
ENSMUSG00000072295	C2cd6	C2 calcium dependent domain containing 6 [Source:MGI Symbol;Acc:MGI:1920713]	chr1	-	protein_coding	chr1:58997116-59094900	4.39651	21.0611	3.61087e-77	7.98061e-75	up	53.6793	1200.02
ENSMUSG00000057110	Cntrl	centriolin [Source:MGI Symbol;Acc:MGI:1889576]	chr2	+	protein_coding	chr2:35109492-35178822	4.39316	21.0122	1.26274e-67	1.70243e-65	up	4.57052	102.008
ENSMUSG00000073006	Gm732	predicted gene 732 [Source:MGI Symbol;Acc:MGI:2685578]	chrX	-	protein_coding	chrX:107945735-107948465	4.38637	20.9136	4.83992e-46	1.85903e-44	up	0.875206	19.5031
ENSMUSG00000020024	Cep83	centrosomal protein 83 [Source:MGI Symbol;Acc:MGI:1924298]	chr10	+	protein_coding	chr10:94688654-94790853	4.36865	20.6584	4.08292e-68	5.73395e-66	up	5.25124	115.216
ENSMUSG00000040761	Spen	spen family transcription repressor [Source:MGI Symbol;Acc:MGI:1891706]	chr4	-	protein_coding	chr4:141467890-141538597	4.35882	20.518	1.76536e-73	3.05136e-71	up	14.8137	322.678
ENSMUSG00000045962	Wnk1	WNK lysine deficient protein kinase 1 [Source:MGI Symbol;Acc:MGI:2442092]	chr6	-	protein_coding	chr6:119923969-120038672	4.35422	20.4527	4.46912e-76	9.1292e-74	up	56.9532	1236.42
ENSMUSG00000096718	Zfp781	zinc finger protein 781 [Source:MGI Symbol;Acc:MGI:3696710]	chr10	-	protein_coding	chr10:81901911-81930480	4.35387	20.4477	2.62695e-09	7.19557e-09	up	0.053809	1.24196
ENSMUSG00000022565	Plec	plectin [Source:MGI Symbol;Acc:MGI:1277961]	chr15	-	protein_coding	chr15:76170974-76232574	4.3529	20.434	2.39274e-76	4.96291e-74	up	81.5563	1768.89
ENSMUSG00000021086	Ccdc175	coiled-coil domain containing 175 [Source:MGI Symbol;Acc:MGI:1921186]	chr12	-	protein_coding	chr12:72101300-72185029	4.35033	20.3977	1.24179e-61	1.21318e-59	up	2.78769	60.4269
ENSMUSG00000045328	Cenpe	centromere protein E [Source:MGI Symbol;Acc:MGI:1098230]	chr3	+	protein_coding	chr3:135212537-135273611	4.34377	20.305	3.26501e-62	3.38607e-60	up	2.98218	64.3439
ENSMUSG00000067878	Map7d3	MAP7 domain containing 3 [Source:MGI Symbol;Acc:MGI:2445051]	chrX	-	protein_coding	chrX:56797858-56822326	4.34318	20.2969	4.19417e-45	1.51192e-43	up	0.875206	18.9279
ENSMUSG00000056211	R3hdm1	R3H domain containing 1 [Source:MGI Symbol;Acc:MGI:2448514]	chr1	+	protein_coding	chr1:128103301-128237736	4.29918	19.6872	1.70985e-72	2.81125e-70	up	17.9874	375.93
ENSMUSG00000038039	Gcc2	GRIP and coiled-coil domain containing 2 [Source:MGI Symbol;Acc:MGI:1917547]	chr10	+	protein_coding	chr10:58255497-58305599	4.29836	19.6759	7.72575e-44	2.51591e-42	up	0.858999	18.0103
ENSMUSG00000107275	Gcc2	GRIP and coiled-coil domain containing 2 [Source:MGI Symbol;Acc:MGI:1917547]	KQ030491.1	+	protein_coding	KQ030491.1:74129-124231	4.29836	19.6759	7.72575e-44	2.51591e-42	up	0.858999	18.0103
ENSMUSG00000018501	Ncor1	nuclear receptor co-repressor 1 [Source:MGI Symbol;Acc:MGI:1349717]	chr11	-	protein_coding	chr11:62316426-62458541	4.29194	19.5885	8.63148e-72	1.33758e-69	up	15.2934	318.035
ENSMUSG00000039298	Cdk5rap2	CDK5 regulatory subunit associated protein 2 [Source:MGI Symbol;Acc:MGI:2384875]	chr4	-	protein_coding	chr4:70216856-70410443	4.27966	19.4226	7.4552e-73	1.27229e-70	up	25.6403	528.639
ENSMUSG00000074158	Zfp976	zinc finger protein 976 [Source:MGI Symbol;Acc:MGI:3036263]	chr7	-	protein_coding	chr7:42609526-42642588	4.235	18.8305	3.26135e-20	2.06139e-19	up	0.19449	3.95514
ENSMUSG00000117284	Gm7072	predicted gene 7072 [Source:MGI Symbol;Acc:MGI:3648314]	chr17	-	protein_coding	chr17:22285871-22314837	4.20543	18.4485	3.91468e-48	1.72476e-46	up	1.2966	25.4552
ENSMUSG00000118491	Zfp91	zinc finger protein 91 [Source:MGI Symbol;Acc:MGI:104854]	chr19	-	protein_coding	chr19:12763660-12796126	4.19123	18.2678	5.55296e-24	4.50722e-23	up	0.27099	5.32009
ENSMUSG00000022432	Smc1b	structural maintenance of chromosomes 1B [Source:MGI Symbol;Acc:MGI:2154049]	chr15	-	protein_coding	chr15:85064689-85131964	4.18804	18.2275	1.63551e-63	1.80738e-61	up	5.31607	102.912
ENSMUSG00000019841	Rev3l	REV3 like, DNA directed polymerase zeta catalytic subunit [Source:MGI Symbol;Acc:MGI:1337131]	chr10	+	protein_coding	chr10:39732118-39875211	4.18568	18.1976	2.49018e-69	3.68929e-67	up	17.2448	333.142
ENSMUSG00000028389	Zfp37	zinc finger protein 37 [Source:MGI Symbol;Acc:MGI:99181]	chr4	-	protein_coding	chr4:62189540-62231047	4.18548	18.1951	5.48635e-68	7.54765e-66	up	11.7991	227.929
ENSMUSG00000031540	Kat6a	K(lysine) acetyltransferase 6A [Source:MGI Symbol;Acc:MGI:2442415]	chr8	+	protein_coding	chr8:22859535-22943259	4.16106	17.8897	9.61338e-61	8.93845e-59	up	4.11671	78.2317
ENSMUSG00000034898	Filip1	filamin A interacting protein 1 [Source:MGI Symbol;Acc:MGI:1917848]	chr9	-	protein_coding	chr9:79805094-80012851	4.15996	17.8761	9.62279e-47	3.81698e-45	up	1.26419	24.0502
ENSMUSG00000050944	Efcab5	EF-hand calcium binding domain 5 [Source:MGI Symbol;Acc:MGI:2442440]	chr11	-	protein_coding	chr11:77089915-77188968	4.14591	17.7029	2.60062e-68	3.77006e-66	up	17.4717	328.349
ENSMUSG00000032525	Nktr	natural killer tumor recognition sequence [Source:MGI Symbol;Acc:MGI:97346]	chr9	+	protein_coding	chr9:121719169-121756843	4.13926	17.6214	3.33027e-68	4.77646e-66	up	17.8938	334.731
ENSMUSG00000091594	Gm17067	predicted gene 17067 [Source:MGI Symbol;Acc:MGI:4937894]	chr7	-	protein_coding	chr7:42705469-42727017	4.13527	17.5727	1.24242e-31	1.66504e-30	up	0.486226	9.13196
ENSMUSG00000025808	Ccdc7a	coiled-coil domain containing 7A [Source:MGI Symbol;Acc:MGI:1921953]	chr8	-	protein_coding	chr8:128734235-129065517	4.12387	17.4344	7.06035e-63	7.49509e-61	up	6.1352	113.592
ENSMUSG00000092335	Zfp977	zinc finger protein 977 [Source:MGI Symbol;Acc:MGI:3645327]	chr7	-	protein_coding	chr7:42579783-42592547	4.10664	17.2275	8.82674e-24	7.05407e-23	up	0.291735	5.39624
ENSMUSG00000038784	Cnot4	CCR4-NOT transcription complex, subunit 4 [Source:MGI Symbol;Acc:MGI:1859026]	chr6	-	protein_coding	chr6:35022065-35133724	4.1064	17.2246	8.32226e-62	8.31117e-60	up	5.6078	102.583
ENSMUSG00000026601	Axdnd1	axonemal dynein light chain domain containing 1 [Source:MGI Symbol;Acc:MGI:1924602]	chr1	-	protein_coding	chr1:156323509-156421159	4.10605	17.2204	5.07082e-64	5.8421e-62	up	7.9741	145.808
ENSMUSG00000046753	Ccdc66	coiled-coil domain containing 66 [Source:MGI Symbol;Acc:MGI:2443639]	chr14	-	protein_coding	chr14:27481090-27508460	4.09712	17.1142	2.85294e-50	1.41931e-48	up	1.81524	33.0348
ENSMUSG00000019971	Cep290	centrosomal protein 290 [Source:MGI Symbol;Acc:MGI:2384917]	chr10	+	protein_coding	chr10:100487558-100574840	4.09538	17.0936	3.45674e-57	2.60356e-55	up	3.35074	60.8534
ENSMUSG00000048721	Fndc9	fibronectin type III domain containing 9 [Source:MGI Symbol;Acc:MGI:2443410]	chr11	+	protein_coding	chr11:46235531-46239872	4.08966	17.0259	6.6708e-09	1.75553e-08	up	0.0648301	1.23264
ENSMUSG00000046585	Cfap58	cilia and flagella associated protein 58 [Source:MGI Symbol;Acc:MGI:2685815]	chr19	+	protein_coding	chr19:47937675-48035387	4.07513	16.8552	1.86013e-63	2.03888e-61	up	8.33067	149.095
ENSMUSG00000049658	Bdp1	B double prime 1, subunit of RNA polymerase III transcription initiation factor IIIB [Source:MGI Symbol;Acc:MGI:1347077]	chr13	-	protein_coding	chr13:100017994-100104070	4.07296	16.83	5.80028e-48	2.52256e-46	up	1.58834	28.433
ENSMUSG00000044581	4932415D10Rik	RIKEN cDNA 4932415D10 gene [Source:MGI Symbol;Acc:MGI:3045298]	chr10	-	protein_coding	chr10:82282116-82316582	4.04918	16.5548	5.22457e-68	7.26162e-66	up	67.5662	1187.27
ENSMUSG00000027422	Rrbp1	ribosome binding protein 1 [Source:MGI Symbol;Acc:MGI:1932395]	chr2	-	protein_coding	chr2:143947395-144011263	4.04903	16.5531	2.82887e-63	3.07571e-61	up	9.17346	161.23
ENSMUSG00000005871	Apc	APC, WNT signaling pathway regulator [Source:MGI Symbol;Acc:MGI:88039]	chr18	+	protein_coding	chr18:34220924-34322552	4.04469	16.5033	1.30141e-55	9.13836e-54	up	3.2415	56.8385
ENSMUSG00000070639	Lrrc8b	leucine rich repeat containing 8 family, member B [Source:MGI Symbol;Acc:MGI:2141353]	chr5	+	protein_coding	chr5:105415775-105490074	4.03378	16.379	9.2033e-68	1.25332e-65	up	84.2791	1465.2
ENSMUSG00000054453	Sytl5	synaptotagmin-like 5 [Source:MGI Symbol;Acc:MGI:2668451]	chrX	+	protein_coding	chrX:9885622-9994543	4.03375	16.3787	7.17728e-16	3.33083e-15	up	0.162075	2.87617
ENSMUSG00000024534	Sncaip	synuclein, alpha interacting protein (synphilin) [Source:MGI Symbol;Acc:MGI:1915097]	chr18	+	protein_coding	chr18:52767709-52915935	4.02954	16.3309	1.46546e-56	1.06796e-54	up	3.72773	64.6726
ENSMUSG00000074305	Peak1	pseudopodium-enriched atypical kinase 1 [Source:MGI Symbol;Acc:MGI:2442366]	chr9	-	protein_coding	chr9:56201126-56418067	4.02865	16.3209	1.29172e-59	1.14572e-57	up	5.44573	94.393
ENSMUSG00000023036	Pcdhgc4	protocadherin gamma subfamily C, 4 [Source:MGI Symbol;Acc:MGI:1935203]	chr18	+	protein_coding	chr18:37815079-37841873	4.01896	16.2117	1.16833e-17	6.15771e-17	up	0.19449	3.40456
ENSMUSG00000056223	Spata31	spermatogenesis associated 31 [Source:MGI Symbol;Acc:MGI:1925374]	chr13	+	protein_coding	chr13:64917406-64923194	4.01712	16.191	5.51805e-65	6.76312e-63	up	17.9255	308.106
ENSMUSG00000022155	Mroh2b	maestro heat-like repeat family member 2B [Source:MGI Symbol;Acc:MGI:1921905]	chr15	+	protein_coding	chr15:4898737-4962205	4.00439	16.0488	2.74082e-67	3.62272e-65	up	156.241	2661.44
ENSMUSG00000017843	Ppp2r5c	protein phosphatase 2, regulatory subunit B', gamma [Source:MGI Symbol;Acc:MGI:1349475]	chr12	+	protein_coding	chr12:110447120-110583062	3.99907	15.9897	3.92466e-66	4.99172e-64	up	40.454	686.609
ENSMUSG00000056300	Zfp981	zinc finger protein 981 [Source:MGI Symbol;Acc:MGI:3700965]	chr4	+	protein_coding	chr4:146502027-146539395	3.99802	15.9781	2.92035e-27	2.99864e-26	up	0.422368	7.22
ENSMUSG00000043903	Zfp469	zinc finger protein 469 [Source:MGI Symbol;Acc:MGI:2684868]	chr8	+	protein_coding	chr8:122258620-122272650	3.99172	15.9085	2.45188e-13	9.36969e-13	up	0.12966	2.24615
ENSMUSG00000048988	Elfn1	leucine rich repeat and fibronectin type III, extracellular 1 [Source:MGI Symbol;Acc:MGI:2442479]	chr5	+	protein_coding	chr5:139907943-139974722	3.99068	15.897	5.74015e-58	4.66197e-56	up	4.9595	83.7375
ENSMUSG00000025983	Ccdc150	coiled-coil domain containing 150 [Source:MGI Symbol;Acc:MGI:1925266]	chr1	+	protein_coding	chr1:54250683-54368727	3.9782	15.7601	4.82148e-62	4.92449e-60	up	10.4376	174.652
ENSMUSG00000051149	Adnp	activity-dependent neuroprotective protein [Source:MGI Symbol;Acc:MGI:1338758]	chr2	-	protein_coding	chr2:168180986-168207112	3.97356	15.7094	6.6914e-58	5.33807e-56	up	5.20748	86.884
ENSMUSG00000046311	Zfp62	zinc finger protein 62 [Source:MGI Symbol;Acc:MGI:99662]	chr11	+	protein_coding	chr11:49203292-49218816	3.96984	15.669	3.56684e-53	2.12779e-51	up	3.04701	50.7301
ENSMUSG00000094954	Gm8011	predicted gene 8011 [Source:MGI Symbol;Acc:MGI:3648646]	chr14	+	protein_coding	chr14:42463881-42472122	3.95749	15.5354	1.68602e-10	5.13925e-10	up	0.0940036	1.60545
ENSMUSG00000049565	Aknad1	AKNA domain containing 1 [Source:MGI Symbol;Acc:MGI:3584453]	chr3	+	protein_coding	chr3:108739658-108782309	3.957	15.5301	4.70156e-51	2.4664e-49	up	2.56079	42.2659
ENSMUSG00000049550	Clip1	CAP-GLY domain containing linker protein 1 [Source:MGI Symbol;Acc:MGI:1928401]	chr5	-	protein_coding	chr5:123577795-123684618	3.95292	15.4862	5.11325e-64	5.8421e-62	up	23.9576	393.843
ENSMUSG00000096696	Zfp960	zinc finger protein 960 [Source:MGI Symbol;Acc:MGI:3052731]	chr17	+	protein_coding	chr17:17064113-17089628	3.95236	15.4803	1.52608e-25	1.38085e-24	up	0.39287	6.51027
ENSMUSG00000057396	Zfp759	zinc finger protein 759 [Source:MGI Symbol;Acc:MGI:2446280]	chr13	+	protein_coding	chr13:67121660-67141787	3.94507	15.4022	1.50574e-46	5.91846e-45	up	1.78283	29.1999
ENSMUSG00000061755	Bod1l	biorientation of chromosomes in cell division 1-like [Source:MGI Symbol;Acc:MGI:2444804]	chr5	-	protein_coding	chr5:41787538-41844315	3.93904	15.338	3.16465e-53	1.90747e-51	up	3.30633	53.8802
ENSMUSG00000037210	Fam193a	family with sequence homology 193, member A [Source:MGI Symbol;Acc:MGI:2447768]	chr5	+	protein_coding	chr5:34369933-34486456	3.93739	15.3204	1.28737e-63	1.43441e-61	up	24.0195	390.633
ENSMUSG00000051437	Ubqlnl	ubiquilin-like [Source:MGI Symbol;Acc:MGI:2685336]	chr7	-	protein_coding	chr7:104148259-104150556	3.92954	15.2373	4.53178e-64	5.26702e-62	up	34.4572	557.319
ENSMUSG00000022141	Nipbl	NIPBL cohesin loading factor [Source:MGI Symbol;Acc:MGI:1913976]	chr15	-	protein_coding	chr15:8290617-8444463	3.92796	15.2206	2.62735e-64	3.08017e-62	up	42.0099	678.72
ENSMUSG00000025369	Smarcc2	SWI/SNF related, matrix associated, actin dependent regulator of chromatin, subfamily c, member 2 [Source:MGI Symbol;Acc:MGI:1915344]	chr10	+	protein_coding	chr10:128459248-128490482	3.92481	15.1875	9.09767e-64	1.024e-61	up	30.8591	497.495
ENSMUSG00000021047	Nova1	NOVA alternative splicing regulator 1 [Source:MGI Symbol;Acc:MGI:104297]	chr12	-	protein_coding	chr12:46694517-46818929	3.92029	15.1399	5.80138e-08	1.40269e-07	up	0.0648301	1.09568
ENSMUSG00000028520	4921539E11Rik	RIKEN cDNA 4921539E11 gene [Source:MGI Symbol;Acc:MGI:1918191]	chr4	-	protein_coding	chr4:103230445-103290863	3.91866	15.1229	3.03065e-57	2.29546e-55	up	5.76988	92.6673
ENSMUSG00000025288	4933436I01Rik	RIKEN cDNA 4933436I01 gene [Source:MGI Symbol;Acc:MGI:1914030]	chrX	-	protein_coding	chrX:67919864-67921450	3.90872	15.019	4.11781e-18	2.2449e-17	up	0.226905	3.67054
ENSMUSG00000040852	Plekhh2	pleckstrin homology domain containing, family H (with MyTH4 domain) member 2 [Source:MGI Symbol;Acc:MGI:2146813]	chr17	+	protein_coding	chr17:84511895-84622138	3.90847	15.0165	5.55198e-61	5.19804e-59	up	12.5122	199.476
ENSMUSG00000037958	Nsrp1	nuclear speckle regulatory protein 1 [Source:MGI Symbol;Acc:MGI:2144305]	chr11	-	protein_coding	chr11:77044292-77078435	3.90724	15.0037	4.29773e-31	5.59285e-30	up	0.615886	9.86114
ENSMUSG00000032740	Ccdc88a	coiled coil domain containing 88A [Source:MGI Symbol;Acc:MGI:1925177]	chr11	+	protein_coding	chr11:29373658-29510808	3.89622	14.8894	2.61351e-59	2.28801e-57	up	9.10863	144
ENSMUSG00000021182	Ccdc88c	coiled-coil domain containing 88C [Source:MGI Symbol;Acc:MGI:1915589]	chr12	-	protein_coding	chr12:100911523-101029056	3.88711	14.7957	5.6391e-62	5.71626e-60	up	20.778	326.349
ENSMUSG00000021414	Fam217a	family with sequence similarity 217, member A [Source:MGI Symbol;Acc:MGI:1919114]	chr13	-	protein_coding	chr13:34909960-34924310	3.88578	14.7821	2.6801e-61	2.58094e-59	up	16.3696	256.883
ENSMUSG00000043668	Tox3	TOX high mobility group box family member 3 [Source:MGI Symbol;Acc:MGI:3039593]	chr8	-	protein_coding	chr8:90247040-90348343	3.88229	14.7464	2.10753e-12	7.45375e-12	up	0.12966	2.0818
ENSMUSG00000036499	Eea1	early endosome antigen 1 [Source:MGI Symbol;Acc:MGI:2442192]	chr10	+	protein_coding	chr10:95940650-96045518	3.87588	14.681	2.7276e-43	8.53212e-42	up	1.55592	24.2968
ENSMUSG00000095909	Gm10324	predicted gene 10324 [Source:MGI Symbol;Acc:MGI:3642406]	chr13	+	protein_coding	chr13:66113480-66122836	3.87226	14.6443	7.06998e-18	3.78545e-17	up	0.230795	3.63931
ENSMUSG00000069727	Zfp975	zinc finger protein 975 [Source:MGI Symbol;Acc:MGI:3648690]	chr7	-	protein_coding	chr7:42660105-42692742	3.86905	14.6116	4.37523e-18	2.37946e-17	up	0.235982	3.71162
ENSMUSG00000044791	Setd2	SET domain containing 2 [Source:MGI Symbol;Acc:MGI:1918177]	chr9	+	protein_coding	chr9:110532597-110618633	3.86714	14.5923	3.65195e-59	3.15613e-57	up	10.3748	160.737
ENSMUSG00000041852	Tcf20	transcription factor 20 [Source:MGI Symbol;Acc:MGI:108399]	chr15	-	protein_coding	chr15:82808436-82987872	3.84708	14.3909	2.39938e-62	2.50763e-60	up	47.9419	732.327
ENSMUSG00000004798	Ulk2	unc-51 like kinase 2 [Source:MGI Symbol;Acc:MGI:1352758]	chr11	-	protein_coding	chr11:61775649-61855073	3.84049	14.3252	9.37389e-62	9.29255e-60	up	34.7165	527.9
ENSMUSG00000029843	Slc13a4	solute carrier family 13 (sodium/sulfate symporters), member 4 [Source:MGI Symbol;Acc:MGI:2442367]	chr6	-	protein_coding	chr6:35267957-35308131	3.83797	14.3003	6.44769e-32	8.80727e-31	up	0.713131	10.8746
ENSMUSG00000034584	Exph5	exophilin 5 [Source:MGI Symbol;Acc:MGI:2443248]	chr9	+	protein_coding	chr9:53301670-53377514	3.83474	14.2682	3.89611e-39	9.08777e-38	up	1.2107	18.3855
ENSMUSG00000035401	Emsy	EMSY, BRCA2-interacting transcriptional repressor [Source:MGI Symbol;Acc:MGI:1924203]	chr7	-	protein_coding	chr7:98587137-98656783	3.83234	14.2446	1.63057e-54	1.05689e-52	up	5.3031	80.2281
ENSMUSG00000028496	Mllt3	myeloid/lymphoid or mixed-lineage leukemia; translocated to, 3 [Source:MGI Symbol;Acc:MGI:1917372]	chr4	-	protein_coding	chr4:87769925-88033364	3.82905	14.2121	1.00652e-29	1.203e-28	up	0.615886	9.34069
ENSMUSG00000024491	Rbm27	RNA binding motif protein 27 [Source:MGI Symbol;Acc:MGI:2147194]	chr18	+	protein_coding	chr18:42275353-42341542	3.8263	14.1851	1.82791e-57	1.43843e-55	up	8.97897	135.236
ENSMUSG00000031665	Sall1	spalt like transcription factor 1 [Source:MGI Symbol;Acc:MGI:1889585]	chr8	-	protein_coding	chr8:89027235-89044162	3.8243	14.1654	6.27695e-12	2.14678e-11	up	0.12966	1.99962
ENSMUSG00000095716	Btbd35f10	BTB domain containing 35, family member 10 [Source:MGI Symbol;Acc:MGI:3709278]	chrX	-	protein_coding	chrX:3750934-3752885	3.81424	14.067	1.63803e-16	7.96678e-16	up	0.215884	3.27308
ENSMUSG00000038369	Ncoa6	nuclear receptor coactivator 6 [Source:MGI Symbol;Acc:MGI:1929915]	chr2	-	protein_coding	chr2:155390656-155473894	3.81021	14.0278	1.13486e-58	9.56259e-57	up	13.2578	197.442
ENSMUSG00000053141	Ptprt	protein tyrosine phosphatase, receptor type, T [Source:MGI Symbol;Acc:MGI:1321152]	chr2	-	protein_coding	chr2:161521990-162661147	3.81021	14.0277	7.46606e-43	2.23683e-41	up	1.68558	25.1459
ENSMUSG00000056342	Usp34	ubiquitin specific peptidase 34 [Source:MGI Symbol;Acc:MGI:109473]	chr11	+	protein_coding	chr11:23306895-23490560	3.80969	14.0227	2.35329e-61	2.28252e-59	up	47.2021	702.579
ENSMUSG00000000305	Cdh4	cadherin 4 [Source:MGI Symbol;Acc:MGI:99218]	chr2	+	protein_coding	chr2:179442431-179899373	3.80313	13.959	2.41978e-15	1.0824e-14	up	0.19449	2.93095
ENSMUSG00000052595	A1cf	APOBEC1 complementation factor [Source:MGI Symbol;Acc:MGI:1917115]	chr19	+	protein_coding	chr19:31868764-31948995	3.79695	13.8994	7.6757e-17	3.809e-16	up	0.226905	3.39662
ENSMUSG00000074832	2410141K09Rik	RIKEN cDNA 2410141K09 gene [Source:MGI Symbol;Acc:MGI:1924053]	chr13	-	protein_coding	chr13:66418114-66441118	3.77628	13.7017	3.03312e-38	6.67089e-37	up	1.23988	18.0796
ENSMUSG00000045275	Lca5l	Leber congenital amaurosis 5-like [Source:MGI Symbol;Acc:MGI:3041157]	chr16	-	protein_coding	chr16:96158407-96192271	3.77003	13.6424	6.11923e-58	4.94009e-56	up	14.4571	209.385
ENSMUSG00000027157	4930430A15Rik		chr2	-	protein_coding	chr2:111162061-111229602	3.76798	13.6231	3.16506e-56	2.26975e-54	up	9.43278	136.44
ENSMUSG00000026950	Neb	nebulin [Source:MGI Symbol;Acc:MGI:97292]	chr2	-	protein_coding	chr2:52136647-52378474	3.76556	13.6002	1.9286e-09	5.35448e-09	up	0.0972451	1.45178
ENSMUSG00000091844	Gm8251	predicted gene 8251 [Source:MGI Symbol;Acc:MGI:3647616]	chr1	-	protein_coding	chr1:44055872-44079746	3.76186	13.5654	9.58362e-50	4.59809e-48	up	3.59807	51.8532
ENSMUSG00000041238	Rbbp8	retinoblastoma binding protein 8, endonuclease [Source:MGI Symbol;Acc:MGI:2442995]	chr18	+	protein_coding	chr18:11633276-11745221	3.76126	13.5598	3.76109e-49	1.73654e-47	up	3.37116	48.5661
ENSMUSG00000047141	Zfp654	zinc finger protein 654 [Source:MGI Symbol;Acc:MGI:1919270]	chr16	-	protein_coding	chr16:64780347-64851652	3.75564	13.507	7.04945e-60	6.29408e-58	up	44.2141	633.907
ENSMUSG00000060771	Tsga10	testis specific 10 [Source:MGI Symbol;Acc:MGI:2685063]	chr1	-	protein_coding	chr1:37754776-37866429	3.73592	13.3237	1.63955e-58	1.36447e-56	up	25.381	358.973
ENSMUSG00000040225	Prrc2c	proline-rich coiled-coil 2C [Source:MGI Symbol;Acc:MGI:1913754]	chr1	-	protein_coding	chr1:162670725-162740556	3.73564	13.3211	3.07492e-54	1.9372e-52	up	7.45546	105.458
ENSMUSG00000050050	Ccdc158	coiled-coil domain containing 158 [Source:MGI Symbol;Acc:MGI:2444555]	chr5	-	protein_coding	chr5:92607954-92675271	3.73316	13.2982	8.51534e-56	6.04231e-54	up	10.4376	147.369
ENSMUSG00000066036	Ubr4	ubiquitin protein ligase E3 component n-recognin 4 [Source:MGI Symbol;Acc:MGI:1916366]	chr4	+	protein_coding	chr4:139352609-139489588	3.7322	13.2894	3.32029e-60	3.0043e-58	up	194.652	2745.64
ENSMUSG00000003032	Klf4	Kruppel-like factor 4 (gut) [Source:MGI Symbol;Acc:MGI:1342287]	chr4	-	protein_coding	chr4:55527143-55532466	3.73128	13.2809	2.30403e-57	1.78522e-55	up	16.5317	233.079
ENSMUSG00000033054	Npat	nuclear protein in the AT region [Source:MGI Symbol;Acc:MGI:107605]	chr9	+	protein_coding	chr9:53537047-53574342	3.73114	13.2796	2.88929e-48	1.28559e-46	up	3.30633	46.6487
ENSMUSG00000021244	Ylpm1	YLP motif containing 1 [Source:MGI Symbol;Acc:MGI:1926195]	chr12	+	protein_coding	chr12:84996321-85070515	3.73068	13.2754	2.99751e-57	2.28319e-55	up	15.9806	225.218
ENSMUSG00000019893	Ros1	Ros1 proto-oncogene [Source:MGI Symbol;Acc:MGI:97999]	chr10	-	protein_coding	chr10:52045721-52195244	3.72683	13.24	6.09882e-20	3.78565e-19	up	0.32415	4.60187
ENSMUSG00000029191	Rfc1	replication factor C (activator 1) 1 [Source:MGI Symbol;Acc:MGI:97891]	chr5	-	protein_coding	chr5:65261850-65335670	3.71769	13.1563	1.46553e-55	1.01847e-53	up	10.8299	151.274
ENSMUSG00000034239	Gm884	predicted gene 884 [Source:MGI Symbol;Acc:MGI:2685730]	chr11	-	protein_coding	chr11:103534577-103621140	3.71615	13.1424	3.01863e-58	2.49676e-56	up	28.9055	403.252
ENSMUSG00000019900	Rfx6	regulatory factor X, 6 [Source:MGI Symbol;Acc:MGI:2445208]	chr10	+	protein_coding	chr10:51677756-51730432	3.71021	13.0884	4.31904e-09	1.15764e-08	up	0.0972451	1.39699
ENSMUSG00000032942	Ucp3	uncoupling protein 3 (mitochondrial, proton carrier) [Source:MGI Symbol;Acc:MGI:1099787]	chr7	+	protein_coding	chr7:100472990-100486432	3.71021	13.0884	4.31904e-09	1.15764e-08	up	0.0972451	1.39699
ENSMUSG00000008496	Pou2f2	POU domain, class 2, transcription factor 2 [Source:MGI Symbol;Acc:MGI:101897]	chr7	-	protein_coding	chr7:25087344-25179726	3.69723	12.9711	1.35492e-32	1.95161e-31	up	0.907621	12.5412
ENSMUSG00000020486	Sept4		chr11	+	protein_coding	chr11:87566653-87590539	3.68608	12.8713	2.60876e-57	2.00979e-55	up	26.3534	360.069
ENSMUSG00000034687	Fras1	Fraser extracellular matrix complex subunit 1 [Source:MGI Symbol;Acc:MGI:2385368]	chr5	+	protein_coding	chr5:96373955-96784728	3.66509	12.6853	6.82552e-43	2.05865e-41	up	2.23664	30.1587
ENSMUSG00000061410	Zcchc14	zinc finger, CCHC domain containing 14 [Source:MGI Symbol;Acc:MGI:2159407]	chr8	-	protein_coding	chr8:121598703-121652901	3.65696	12.6141	1.71321e-50	8.61848e-49	up	5.51056	73.8216
ENSMUSG00000053550	Shisa7	shisa family member 7 [Source:MGI Symbol;Acc:MGI:3605641]	chr7	-	protein_coding	chr7:4825552-4844696	3.6565	12.6101	4.77028e-19	2.77809e-18	up	0.32415	4.38273
ENSMUSG00000062743	Zfp677	zinc finger protein 677 [Source:MGI Symbol;Acc:MGI:3053207]	chr17	+	protein_coding	chr17:21383748-21399265	3.6539	12.5873	8.92614e-27	8.79695e-26	up	0.615886	8.2724
ENSMUSG00000034252	Senp6	SUMO/sentrin specific peptidase 6 [Source:MGI Symbol;Acc:MGI:1922075]	chr9	+	protein_coding	chr9:80066903-80144953	3.65355	12.5843	3.95666e-50	1.93274e-48	up	5.28365	70.6167
ENSMUSG00000052512	Nav2	neuron navigator 2 [Source:MGI Symbol;Acc:MGI:2183691]	chr7	+	protein_coding	chr7:48908716-49610090	3.65148	12.5663	1.17539e-54	7.69254e-53	up	13.2578	176.871
ENSMUSG00000060445	Sycp2	synaptonemal complex protein 2 [Source:MGI Symbol;Acc:MGI:1933281]	chr2	-	protein_coding	chr2:178345293-178407685	3.6494	12.5481	5.45371e-53	3.19682e-51	up	8.88172	118.334
ENSMUSG00000094354	Gm21882	predicted gene, 21882 [Source:MGI Symbol;Acc:MGI:5434046]	chrY	-	protein_coding	chrY:40380441-40381523	3.64806	12.5365	1.83168e-26	1.76643e-25	up	0.605513	8.10093
ENSMUSG00000062310	Glrp1	glutamine repeat protein 1 [Source:MGI Symbol;Acc:MGI:108038]	chr1	-	protein_coding	chr1:88499871-88510066	3.64684	12.5258	8.28206e-14	3.29279e-13	up	0.19449	2.62964
ENSMUSG00000036377	C530008M17Rik	RIKEN cDNA C530008M17 gene [Source:MGI Symbol;Acc:MGI:2444817]	chr5	+	protein_coding	chr5:76656512-76873554	3.64498	12.5097	1.83511e-57	1.43843e-55	up	69.4979	922.811
ENSMUSG00000032534	Cep63	centrosomal protein 63 [Source:MGI Symbol;Acc:MGI:2158560]	chr9	-	protein_coding	chr9:102584588-102626534	3.64364	12.4981	1.2065e-56	8.84025e-55	up	33.7441	447.668
ENSMUSG00000064280	Ccdc146	coiled-coil domain containing 146 [Source:MGI Symbol;Acc:MGI:1922422]	chr5	-	protein_coding	chr5:21292961-21424677	3.6284	12.3668	4.79017e-46	1.84517e-44	up	3.37116	44.293
ENSMUSG00000078632	Lrrc37a	leucine rich repeat containing 37A [Source:MGI Symbol;Acc:MGI:2685097]	chr11	-	protein_coding	chr11:103450709-103504597	3.62639	12.3495	1.0156e-55	7.16877e-54	up	25.3573	332.417
ENSMUSG00000035133	Arhgap5	Rho GTPase activating protein 5 [Source:MGI Symbol;Acc:MGI:1332637]	chr12	+	protein_coding	chr12:52503972-52571975	3.62214	12.3132	2.27478e-53	1.38147e-51	up	11.3777	148.739
ENSMUSG00000030554	Synm	synemin, intermediate filament protein [Source:MGI Symbol;Acc:MGI:2661187]	chr7	-	protein_coding	chr7:67730160-67759742	3.62105	12.304	4.27258e-37	8.72772e-36	up	1.45868	19.0923
ENSMUSG00000038242	Aox4	aldehyde oxidase 4 [Source:MGI Symbol;Acc:MGI:1919122]	chr1	+	protein_coding	chr1:58210397-58268597	3.62058	12.3	1.67542e-27	1.75509e-26	up	0.680716	8.92981
ENSMUSG00000090744	Gm6871	predicted gene 6871 [Source:MGI Symbol;Acc:MGI:3643456]	chr7	-	protein_coding	chr7:41545674-41573662	3.61829	12.2805	1.90238e-17	9.895e-17	up	0.291735	3.84557
ENSMUSG00000069495	Epc2	enhancer of polycomb homolog 2 [Source:MGI Symbol;Acc:MGI:1278321]	chr2	+	protein_coding	chr2:49451486-49551948	3.61296	12.2352	4.22404e-36	8.18225e-35	up	1.36143	17.7227
ENSMUSG00000038201	Kcna7	potassium voltage-gated channel, shaker-related subfamily, member 7 [Source:MGI Symbol;Acc:MGI:96664]	chr7	+	protein_coding	chr7:45405653-45409763	3.61219	12.2286	2.57495e-10	7.73174e-10	up	0.12966	1.7257
ENSMUSG00000015755	Tab2	TGF-beta activated kinase 1/MAP3K7 binding protein 2 [Source:MGI Symbol;Acc:MGI:1915902]	chr10	-	protein_coding	chr10:7905653-7956230	3.6113	12.2211	5.03149e-44	1.67493e-42	up	2.82011	36.6232
ENSMUSG00000102422	Iqschfp	Iqcj and Schip1 fusion protein [Source:MGI Symbol;Acc:MGI:5439400]	chr3	+	protein_coding	chr3:67892232-68626466	3.61102	12.2187	7.48128e-11	2.34455e-10	up	0.140033	1.85883
ENSMUSG00000037876	Jmjd1c	jumonji domain containing 1C [Source:MGI Symbol;Acc:MGI:1918614]	chr10	+	protein_coding	chr10:67096125-67256326	3.60618	12.1778	7.52785e-53	4.35581e-51	up	11.0211	142.493
ENSMUSG00000026987	Baz2b	bromodomain adjacent to zinc finger domain, 2B [Source:MGI Symbol;Acc:MGI:2442782]	chr2	-	protein_coding	chr2:59899363-60209839	3.60573	12.174	3.22729e-48	1.43126e-46	up	4.7326	61.1939
ENSMUSG00000067851	Arfgef1	ADP-ribosylation factor guanine nucleotide-exchange factor 1(brefeldin A-inhibited) [Source:MGI Symbol;Acc:MGI:2442988]	chr1	-	protein_coding	chr1:10137571-10232670	3.60111	12.135	5.91156e-55	3.94553e-53	up	23.7926	306.49
ENSMUSG00000053510	Nrd1	nardilysin, N-arginine dibasic convertase, NRD convertase 1 [Source:MGI Symbol;Acc:MGI:1201386]	chr4	+	protein_coding	chr4:109000655-109061777	3.59577	12.0902	2.17051e-56	1.57327e-54	up	91.9939	1180.54
ENSMUSG00000037270	4932438A13Rik	RIKEN cDNA 4932438A13 gene [Source:MGI Symbol;Acc:MGI:2444631]	chr3	+	protein_coding	chr3:36863104-37053033	3.59388	12.0744	2.21737e-56	1.59864e-54	up	98.7362	1265.4
ENSMUSG00000021277	Traf3	TNF receptor-associated factor 3 [Source:MGI Symbol;Acc:MGI:108041]	chr12	+	protein_coding	chr12:111166370-111267153	3.58877	12.0317	1.47619e-27	1.55363e-26	up	0.713131	9.14895
ENSMUSG00000025571	Tnrc6c	trinucleotide repeat containing 6C [Source:MGI Symbol;Acc:MGI:2443265]	chr11	+	protein_coding	chr11:117654289-117763439	3.58823	12.0272	3.01889e-54	1.91984e-52	up	19.9826	255.129
ENSMUSG00000001052	Sec24b	Sec24 related gene family, member B (S. cerevisiae) [Source:MGI Symbol;Acc:MGI:2139764]	chr3	-	protein_coding	chr3:129982759-130061553	3.58597	12.0084	8.33376e-55	5.50763e-53	up	26.8397	342.127
ENSMUSG00000022375	Lrrc6	leucine rich repeat containing 6 (testis) [Source:MGI Symbol;Acc:MGI:1859553]	chr15	-	protein_coding	chr15:66379858-66500910	3.5819	11.9746	3.89438e-47	1.58623e-45	up	4.40845	56.0715
ENSMUSG00000091415	Ak9	adenylate kinase 9 [Source:MGI Symbol;Acc:MGI:2685080]	chr10	+	protein_coding	chr10:41303980-41434534	3.57968	11.9562	1.57935e-50	8.00483e-49	up	7.62499	96.8035
ENSMUSG00000027550	Lrrcc1	leucine rich repeat and coiled-coil domain containing 1 [Source:MGI Symbol;Acc:MGI:1918960]	chr3	+	protein_coding	chr3:14533788-14572658	3.57626	11.9279	3.59572e-53	2.13557e-51	up	14.9758	189.635
ENSMUSG00000117477	Gm50092	predicted gene, 50092 [Source:MGI Symbol;Acc:MGI:6275428]	chr7	-	protein_coding	chr7:24510483-24512455	3.57427	11.9114	2.13629e-54	1.37806e-52	up	25.2513	319.282
ENSMUSG00000033004	Mycbp2	MYC binding protein 2, E3 ubiquitin protein ligase [Source:MGI Symbol;Acc:MGI:2179432]	chr14	-	protein_coding	chr14:103113411-103346814	3.56252	11.8148	1.60597e-54	1.04598e-52	up	32.2206	404.088
ENSMUSG00000032589	Bsn	bassoon [Source:MGI Symbol;Acc:MGI:1277955]	chr9	-	protein_coding	chr9:108096022-108190384	3.55575	11.7595	5.45854e-37	1.10499e-35	up	1.62075	20.2701
ENSMUSG00000052707	Tnrc6a	trinucleotide repeat containing 6a [Source:MGI Symbol;Acc:MGI:2385292]	chr7	+	protein_coding	chr7:123123885-123195296	3.55306	11.7375	6.88412e-44	2.26923e-42	up	3.20909	40.0198
ENSMUSG00000030067	Foxp1	forkhead box P1 [Source:MGI Symbol;Acc:MGI:1914004]	chr6	-	protein_coding	chr6:98925338-99522721	3.55286	11.7359	1.06894e-42	3.16735e-41	up	2.8159	35.1166
ENSMUSG00000092518	Fam71e2	family with sequence similarity 71, member E2 [Source:MGI Symbol;Acc:MGI:3045311]	chr7	-	protein_coding	chr7:4753226-4771302	3.54862	11.7015	3.98099e-54	2.4848e-52	up	31.3129	388.94
ENSMUSG00000034151	Zbbx	zinc finger, B-box domain containing [Source:MGI Symbol;Acc:MGI:2674085]	chr3	-	protein_coding	chr3:75037907-75165034	3.54843	11.6999	6.04379e-54	3.75495e-52	up	28.1363	349.44
ENSMUSG00000096433	Zfp994	zinc finger protein 994 [Source:MGI Symbol;Acc:MGI:3643318]	chr17	-	protein_coding	chr17:22197265-22225616	3.54198	11.6478	2.03336e-15	9.14097e-15	up	0.25932	3.24651
ENSMUSG00000038070	Cntln	centlein, centrosomal protein [Source:MGI Symbol;Acc:MGI:2443104]	chr4	+	protein_coding	chr4:84884309-85131921	3.54113	11.6409	3.38723e-47	1.39653e-45	up	5.08916	62.9196
ENSMUSG00000034485	Uaca	uveal autoantigen with coiled-coil domains and ankyrin repeats [Source:MGI Symbol;Acc:MGI:1919815]	chr9	+	protein_coding	chr9:60794542-60880370	3.53813	11.6167	6.95832e-45	2.46226e-43	up	3.76015	46.4021
ENSMUSG00000044447	Dock5	dedicator of cytokinesis 5 [Source:MGI Symbol;Acc:MGI:2652871]	chr14	-	protein_coding	chr14:67752135-67933442	3.53643	11.6031	7.26912e-48	3.1512e-46	up	5.73746	70.6989
ENSMUSG00000050876	Spata31d1a	spermatogenesis associated 31 subfamily D, member 1A [Source:MGI Symbol;Acc:MGI:1919469]	chr13	-	protein_coding	chr13:59699806-59710330	3.5349	11.5908	2.03118e-53	1.23911e-51	up	25.3745	312.203
ENSMUSG00000020608	Smc6	structural maintenance of chromosomes 6 [Source:MGI Symbol;Acc:MGI:1914491]	chr12	+	protein_coding	chr12:11265886-11319785	3.53425	11.5855	3.7674e-50	1.85373e-48	up	8.84931	108.857
ENSMUSG00000079065	BC005561		chr5	+	protein_coding	chr5:104508352-104522611	3.53381	11.582	8.43515e-35	1.45957e-33	up	1.39385	17.1748
ENSMUSG00000022867	Usp25	ubiquitin specific peptidase 25 [Source:MGI Symbol;Acc:MGI:1353655]	chr16	+	protein_coding	chr16:77013706-77116780	3.52965	11.5486	1.19711e-52	6.80991e-51	up	18.898	231.682
ENSMUSG00000055632	Hmcn2	hemicentin 2 [Source:MGI Symbol;Acc:MGI:2677838]	chr2	+	protein_coding	chr2:31314415-31460738	3.52603	11.5197	1.01067e-30	1.28304e-29	up	1.00487	12.3264
ENSMUSG00000025782	Taf3	TATA-box binding protein associated factor 3 [Source:MGI Symbol;Acc:MGI:2388097]	chr2	-	protein_coding	chr2:9914552-10048596	3.5239	11.5027	2.3814e-39	5.67245e-38	up	2.13939	26.1594
ENSMUSG00000028977	Casz1	castor zinc finger 1 [Source:MGI Symbol;Acc:MGI:1196251]	chr4	+	protein_coding	chr4:148804429-148954889	3.52312	11.4965	1.70643e-40	4.42424e-39	up	2.39871	29.3095
ENSMUSG00000024921	Smarca2	SWI/SNF related, matrix associated, actin dependent regulator of chromatin, subfamily a, member 2 [Source:MGI Symbol;Acc:MGI:99603]	chr19	+	protein_coding	chr19:26605050-26778322	3.52181	11.486	3.46919e-53	2.07874e-51	up	26.71	325.664
ENSMUSG00000060131	Atp8b4	ATPase, class I, type 8B, member 4 [Source:MGI Symbol;Acc:MGI:1859664]	chr2	-	protein_coding	chr2:126320973-126500674	3.51777	11.4539	1.17525e-09	3.32594e-09	up	0.12966	1.61613
ENSMUSG00000044501	Zfp758	zinc finger protein 758 [Source:MGI Symbol;Acc:MGI:2385044]	chr17	+	protein_coding	chr17:22361453-22377281	3.51739	11.4509	6.00845e-24	4.86522e-23	up	0.583471	7.13125
ENSMUSG00000026083	Eif5b	eukaryotic translation initiation factor 5B [Source:MGI Symbol;Acc:MGI:2441772]	chr1	+	protein_coding	chr1:37998010-38055579	3.51677	11.446	6.85714e-49	3.11273e-47	up	7.45546	90.6129
ENSMUSG00000035395	Pet2		chrX	-	protein_coding	chrX:89403848-89409689	3.51101	11.4004	4.29855e-15	1.8871e-14	up	0.25932	3.17748
ENSMUSG00000067916	Zfp991	zinc finger protein 991 [Source:MGI Symbol;Acc:MGI:3701604]	chr4	+	protein_coding	chr4:147132038-147180579	3.5043	11.3475	4.2855e-38	9.33393e-37	up	1.97472	23.8231
ENSMUSG00000094576	AC087559.3	protein FAM205A-2-like [Source:NCBI gene;Acc:115489314]	GL456350.1	-	protein_coding	GL456350.1:23801-25222	3.5043	11.3475	1.5996e-13	6.23291e-13	up	0.21945	2.6825
ENSMUSG00000020389	Cdkl3	cyclin-dependent kinase-like 3 [Source:MGI Symbol;Acc:MGI:2388268]	chr11	+	protein_coding	chr11:52004221-52089784	3.4989	11.3051	3.3184e-52	1.83355e-50	up	21.7181	260.635
ENSMUSG00000022521	Crebbp	CREB binding protein [Source:MGI Symbol;Acc:MGI:1098280]	chr16	-	protein_coding	chr16:4081328-4213997	3.4961	11.2832	8.21192e-51	4.24188e-49	up	13.2928	159.23
ENSMUSG00000054280	Prr14l	proline rich 14-like [Source:MGI Symbol;Acc:MGI:2443658]	chr5	-	protein_coding	chr5:32789820-32854256	3.4946	11.2714	2.12282e-51	1.13122e-49	up	16.3382	195.497
ENSMUSG00000056608	Chd9	chromodomain helicase DNA binding protein 9 [Source:MGI Symbol;Acc:MGI:1924001]	chr8	+	protein_coding	chr8:90828352-91054516	3.49079	11.2417	2.78845e-45	1.01331e-43	up	4.57571	54.6354
ENSMUSG00000024548	Setbp1	SET binding protein 1 [Source:MGI Symbol;Acc:MGI:1933199]	chr18	-	protein_coding	chr18:78750380-79109391	3.49031	11.2379	5.43974e-11	1.72359e-10	up	0.162075	1.97223
ENSMUSG00000023892	Zfp51	zinc finger protein 51 [Source:MGI Symbol;Acc:MGI:99198]	chr17	+	protein_coding	chr17:21450374-21465587	3.48819	11.2215	3.72599e-35	6.63591e-34	up	1.55592	18.5704
ENSMUSG00000038872	Zfhx3	zinc finger homeobox 3 [Source:MGI Symbol;Acc:MGI:99948]	chr8	+	protein_coding	chr8:107942644-108961630	3.48716	11.2134	5.7371e-47	2.31579e-45	up	5.99678	71.4111
ENSMUSG00000039735	Fnbp1l	formin binding protein 1-like [Source:MGI Symbol;Acc:MGI:1925642]	chr3	-	protein_coding	chr3:122538719-122619715	3.48614	11.2055	1.62652e-44	5.62274e-43	up	4.18154	49.7714
ENSMUSG00000107877	Gm43951	predicted gene, 43951 [Source:MGI Symbol;Acc:MGI:5690343]	chr11	-	protein_coding	chr11:72154097-72207026	3.47932	11.1527	4.01116e-21	2.70527e-20	up	0.480067	5.72138
ENSMUSG00000039218	Srrm2	serine/arginine repetitive matrix 2 [Source:MGI Symbol;Acc:MGI:1923206]	chr17	+	protein_coding	chr17:23790532-23824741	3.46979	11.0792	1.11582e-52	6.42884e-51	up	47.0666	553.509
ENSMUSG00000039781	Cep131	centrosomal protein 131 [Source:MGI Symbol;Acc:MGI:107440]	chr11	-	protein_coding	chr11:120064430-120086827	3.46419	11.0363	1.33982e-45	4.98992e-44	up	5.25124	61.55
ENSMUSG00000033487	Fndc3a	fibronectin type III domain containing 3A [Source:MGI Symbol;Acc:MGI:1196463]	chr14	-	protein_coding	chr14:72537946-72710003	3.45874	10.9948	4.99722e-52	2.71664e-50	up	34.6193	404.033
ENSMUSG00000056987	Fam71d	family with sequence similarity 71, member D [Source:MGI Symbol;Acc:MGI:1918147]	chr12	+	protein_coding	chr12:78691535-78734516	3.45657	10.9782	2.85954e-52	1.58652e-50	up	43.7927	510.314
ENSMUSG00000005621	Zfp592	zinc finger protein 592 [Source:MGI Symbol;Acc:MGI:2443541]	chr7	+	protein_coding	chr7:80993681-81045164	3.44381	10.8815	1.02873e-49	4.91819e-48	up	14.0681	162.517
ENSMUSG00000091144	Phf11c	PHD finger protein 11C [Source:MGI Symbol;Acc:MGI:3648476]	chr14	-	protein_coding	chr14:59380833-59395381	3.43719	10.8317	3.99631e-19	2.33644e-18	up	0.421396	4.88209
ENSMUSG00000029238	Clock	circadian locomotor output cycles kaput [Source:MGI Symbol;Acc:MGI:99698]	chr5	-	protein_coding	chr5:76209868-76304792	3.4337	10.8055	1.3592e-43	4.35266e-42	up	4.34362	49.8535
ENSMUSG00000036403	Cep135	centrosomal protein 135 [Source:MGI Symbol;Acc:MGI:2681869]	chr5	+	protein_coding	chr5:76588698-76646466	3.4307	10.7831	8.65677e-37	1.73418e-35	up	2.01913	23.1463
ENSMUSG00000021886	Gpr65	G-protein coupled receptor 65 [Source:MGI Symbol;Acc:MGI:108031]	chr12	+	protein_coding	chr12:98268635-98276644	3.42819	10.7643	4.28026e-13	1.60251e-12	up	0.226905	2.62964
ENSMUSG00000042744	Hectd4	HECT domain E3 ubiquitin protein ligase 4 [Source:MGI Symbol;Acc:MGI:3647820]	chr5	+	protein_coding	chr5:121220219-121368577	3.42542	10.7437	3.98843e-52	2.18586e-50	up	98.1054	1118.75
ENSMUSG00000031592	Pcm1	pericentriolar material 1 [Source:MGI Symbol;Acc:MGI:1277958]	chr8	+	protein_coding	chr8:41239752-41332344	3.4249	10.7398	2.13655e-49	1.00717e-47	up	14.7488	168.16
ENSMUSG00000090353	Gm17555	predicted gene, 17555 [Source:MGI Symbol;Acc:MGI:4937189]	chr2	+	protein_coding	chr2:126215100-126216212	3.41697	10.681	1.42944e-12	5.12001e-12	up	0.21556	2.48062
ENSMUSG00000031876	Gm45711	predicted gene 45711 [Source:MGI Symbol;Acc:MGI:5804826]	chr8	-	protein_coding	chr8:104281347-104310081	3.41673	10.6792	2.55944e-47	1.06831e-45	up	8.84801	100.327
ENSMUSG00000015597	Zfp318	zinc finger protein 318 [Source:MGI Symbol;Acc:MGI:1889348]	chr17	+	protein_coding	chr17:46383731-46420920	3.40565	10.5975	5.9259e-51	3.08467e-49	up	41.8802	471.104
ENSMUSG00000028417	Tal2	T cell acute lymphocytic leukemia 2 [Source:MGI Symbol;Acc:MGI:99540]	chr4	+	protein_coding	chr4:53779705-53788712	3.40211	10.5715	1.22755e-11	4.09953e-11	up	0.19449	2.21876
ENSMUSG00000035184	Fam124a	family with sequence similarity 124, member A [Source:MGI Symbol;Acc:MGI:3645930]	chr14	+	protein_coding	chr14:62555737-62608486	3.40211	10.5715	1.22755e-11	4.09953e-11	up	0.19449	2.21876
ENSMUSG00000004364	Cul3	cullin 3 [Source:MGI Symbol;Acc:MGI:1347360]	chr1	-	protein_coding	chr1:80264923-80340480	3.40031	10.5583	1.82992e-49	8.65648e-48	up	18.9304	212.179
ENSMUSG00000066571	4931406P16Rik	RIKEN cDNA 4931406P16 gene [Source:MGI Symbol;Acc:MGI:1924311]	chr7	-	protein_coding	chr7:34236707-34313551	3.39845	10.5448	4.51768e-45	1.61988e-43	up	6.19127	69.3293
ENSMUSG00000074746	Pdzd8	PDZ domain containing 8 [Source:MGI Symbol;Acc:MGI:2677270]	chr19	-	protein_coding	chr19:59297178-59345780	3.3973	10.5363	1.40397e-50	7.16981e-49	up	36.5642	408.936
ENSMUSG00000024112	Cacna1h	calcium channel, voltage-dependent, T type, alpha 1H subunit [Source:MGI Symbol;Acc:MGI:1928842]	chr17	-	protein_coding	chr17:25374285-25433783	3.39152	10.4942	5.74167e-51	3.00036e-49	up	60.7134	676.283
ENSMUSG00000079108	Srp54c	signal recognition particle 54C [Source:MGI Symbol;Acc:MGI:3714359]	chr12	+	protein_coding	chr12:55230168-55263836	3.38989	10.4824	8.57187e-46	3.24623e-44	up	7.34395	81.7437
ENSMUSG00000017291	Taok1	TAO kinase 1 [Source:MGI Symbol;Acc:MGI:1914490]	chr11	-	protein_coding	chr11:77529162-77607815	3.38925	10.4777	1.95661e-47	8.27617e-46	up	10.6646	118.635
ENSMUSG00000038256	Bcl9	B cell CLL/lymphoma 9 [Source:MGI Symbol;Acc:MGI:1924828]	chr3	-	protein_coding	chr3:97203662-97297917	3.38881	10.4745	7.06607e-36	1.35319e-34	up	2.00973	22.3793
ENSMUSG00000029636	Wasf3	WAS protein family, member 3 [Source:MGI Symbol;Acc:MGI:2658986]	chr5	+	protein_coding	chr5:146384985-146473615	3.38596	10.4538	6.28633e-30	7.62846e-29	up	1.16694	12.9838
ENSMUSG00000116016	Gm49496	predicted gene, 49496 [Source:MGI Symbol;Acc:MGI:6155177]	chr13	-	protein_coding	chr13:111439229-111549947	3.37383	10.3663	1.73807e-14	7.27572e-14	up	0.283308	3.15283
ENSMUSG00000024306	Ccdc178	coiled coil domain containing 178 [Source:MGI Symbol;Acc:MGI:1918200]	chr18	-	protein_coding	chr18:21810893-22171442	3.36834	10.3269	9.51463e-43	2.8317e-41	up	4.76501	52.264
ENSMUSG00000107705	Gm45062	predicted gene 45062 [Source:MGI Symbol;Acc:MGI:5753638]	chr6	+	protein_coding	chr6:8259450-8597480	3.36486	10.3021	9.65175e-39	2.1897e-37	up	2.86938	31.4105
ENSMUSG00000055480	Zfp458	zinc finger protein 458 [Source:MGI Symbol;Acc:MGI:3040691]	chr13	-	protein_coding	chr13:67254918-67278466	3.36458	10.3	3.79641e-30	4.67427e-29	up	1.23177	13.5015
ENSMUSG00000029769	Ccdc136	coiled-coil domain containing 136 [Source:MGI Symbol;Acc:MGI:1918128]	chr6	+	protein_coding	chr6:29396309-29426994	3.36444	10.2991	9.62247e-51	4.95153e-49	up	132.902	1452.82
ENSMUSG00000035623	Rsf1	remodeling and spacing factor 1 [Source:MGI Symbol;Acc:MGI:2682305]	chr7	+	protein_coding	chr7:97579889-97692778	3.3639	10.2952	3.77234e-39	8.81432e-38	up	3.01492	32.98
ENSMUSG00000049164	Zfp518a	zinc finger protein 518A [Source:MGI Symbol;Acc:MGI:1919922]	chr19	+	protein_coding	chr19:40894705-40917947	3.36339	10.2916	1.15078e-39	2.80557e-38	up	3.20909	35.0892
ENSMUSG00000026219	Trip12	thyroid hormone receptor interactor 12 [Source:MGI Symbol;Acc:MGI:1309481]	chr1	-	protein_coding	chr1:84721189-84840516	3.35737	10.2487	1.02683e-50	5.26378e-49	up	216.727	2357.55
ENSMUSG00000021488	Nsd1	nuclear receptor-binding SET-domain protein 1 [Source:MGI Symbol;Acc:MGI:1276545]	chr13	+	protein_coding	chr13:55209782-55318325	3.35402	10.2249	1.54225e-47	6.60084e-46	up	14.0681	152.711
ENSMUSG00000003810	Mast2	microtubule associated serine/threonine kinase 2 [Source:MGI Symbol;Acc:MGI:894676]	chr4	-	protein_coding	chr4:116306762-116464183	3.35008	10.1971	1.1764e-49	5.60434e-48	up	44.7003	483.826
ENSMUSG00000022283	Pabpc1	poly(A) binding protein, cytoplasmic 1 [Source:MGI Symbol;Acc:MGI:1349722]	chr15	-	protein_coding	chr15:36595661-36609668	3.34776	10.1807	1.67717e-50	8.46877e-49	up	242.878	2624.47
ENSMUSG00000042156	Dzip1	DAZ interacting protein 1 [Source:MGI Symbol;Acc:MGI:1914311]	chr14	-	protein_coding	chr14:118875520-118925460	3.34646	10.1715	5.79968e-49	2.65055e-47	up	28.4928	307.64
ENSMUSG00000061411	Nol4l	nucleolar protein 4-like [Source:MGI Symbol;Acc:MGI:1918765]	chr2	-	protein_coding	chr2:153407462-153529971	3.34566	10.1659	6.23433e-50	3.02342e-48	up	69.0288	744.846
ENSMUSG00000028282	Casp8ap2	caspase 8 associated protein 2 [Source:MGI Symbol;Acc:MGI:1349399]	chr4	+	protein_coding	chr4:32615451-32653265	3.34463	10.1586	5.67346e-33	8.3322e-32	up	1.65317	17.8596
ENSMUSG00000026933	Camsap1	calmodulin regulated spectrin-associated protein 1 [Source:MGI Symbol;Acc:MGI:3036242]	chr2	-	protein_coding	chr2:25926838-25983282	3.34335	10.1496	3.84369e-50	1.88439e-48	up	109.847	1183.37
ENSMUSG00000047787	Flrt1	fibronectin leucine rich transmembrane protein 1 [Source:MGI Symbol;Acc:MGI:3026647]	chr19	-	protein_coding	chr19:7092001-7105729	3.34232	10.1423	4.63451e-32	6.39534e-31	up	1.52351	16.4352
ENSMUSG00000062866	Phactr2	phosphatase and actin regulator 2 [Source:MGI Symbol;Acc:MGI:2446138]	chr10	-	protein_coding	chr10:13207717-13474412	3.33956	10.1229	3.46545e-35	6.2212e-34	up	2.07456	22.3245
ENSMUSG00000072995	Cpxcr1	CPX chromosome region, candidate 1 [Source:MGI Symbol;Acc:MGI:2685989]	chrX	+	protein_coding	chrX:116448944-116478783	3.33851	10.1156	7.5012e-35	1.30324e-33	up	2.00973	21.6123
ENSMUSG00000022361	Zhx1	zinc fingers and homeoboxes 1 [Source:MGI Symbol;Acc:MGI:109271]	chr15	-	protein_coding	chr15:58047003-58076541	3.33796	10.1118	1.74211e-41	4.81294e-40	up	4.38122	47.056
ENSMUSG00000116334	Zhx1	zinc fingers and homeoboxes 1 [Source:MGI Symbol;Acc:MGI:109271]	KZ289086.1	-	protein_coding	KZ289086.1:63475-93013	3.33796	10.1118	1.74211e-41	4.81294e-40	up	4.38122	47.056
ENSMUSG00000036097	Slf2	SMC5-SMC6 complex localization factor 2 [Source:MGI Symbol;Acc:MGI:1924968]	chr19	+	protein_coding	chr19:44931151-44983299	3.33616	10.0991	6.47777e-45	2.30431e-43	up	7.94169	85.1619
ENSMUSG00000102976	Zc3h11a	zinc finger CCCH type containing 11A [Source:MGI Symbol;Acc:MGI:1917829]	chr1	-	protein_coding	chr1:133619862-133661380	3.32619	10.0296	2.49278e-40	6.40145e-39	up	3.8723	41.256
ENSMUSG00000079243	Xirp1	xin actin-binding repeat containing 1 [Source:MGI Symbol;Acc:MGI:1333878]	chr9	-	protein_coding	chr9:120013755-120023598	3.32569	10.0261	3.00871e-13	1.1436e-12	up	0.25932	2.79399
ENSMUSG00000038866	Zcchc2	zinc finger, CCHC domain containing 2 [Source:MGI Symbol;Acc:MGI:2444114]	chr1	+	protein_coding	chr1:105990406-106034074	3.32289	10.0066	1.92551e-48	8.68219e-47	up	29.4653	312.982
ENSMUSG00000037974	Muc5ac	mucin 5, subtypes A and C, tracheobronchial/gastric [Source:MGI Symbol;Acc:MGI:104697]	chr7	+	protein_coding	chr7:141788972-141819231	3.31912	9.98057	4.1009e-12	1.42166e-11	up	0.226905	2.43789
ENSMUSG00000046957	Spz1	spermatogenic leucine zipper 1 [Source:MGI Symbol;Acc:MGI:1930801]	chr13	-	protein_coding	chr13:92574636-92576172	3.31368	9.94298	2.56764e-49	1.19782e-47	up	91.0215	960.612
ENSMUSG00000039801	Cplane1	ciliogenesis and planar polarity effector 1 [Source:MGI Symbol;Acc:MGI:1920942]	chr15	+	protein_coding	chr15:8169106-8271158	3.31326	9.94012	4.34321e-48	1.90114e-46	up	27.3907	289.014
ENSMUSG00000015599	Ttbk1	tau tubulin kinase 1 [Source:MGI Symbol;Acc:MGI:2147036]	chr17	-	protein_coding	chr17:46442448-46487675	3.3026	9.8669	1.14233e-48	5.16808e-47	up	53.4706	560.007
ENSMUSG00000041997	Tlk1	tousled-like kinase 1 [Source:MGI Symbol;Acc:MGI:2441683]	chr2	-	protein_coding	chr2:70712407-70825728	3.29822	9.83698	4.10343e-42	1.16468e-40	up	5.54297	57.9068
ENSMUSG00000034610	Tut4	terminal uridylyl transferase 4 [Source:MGI Symbol;Acc:MGI:2445126]	chr4	+	protein_coding	chr4:108459426-108559421	3.2947	9.81305	2.41427e-41	6.62917e-40	up	4.9595	51.6888
ENSMUSG00000024002	Brd4	bromodomain containing 4 [Source:MGI Symbol;Acc:MGI:1888520]	chr17	-	protein_coding	chr17:32196274-32284722	3.28404	9.74083	1.04108e-40	2.73603e-39	up	4.66777	48.2922
ENSMUSG00000022306	Zfpm2	zinc finger protein, multitype 2 [Source:MGI Symbol;Acc:MGI:1334444]	chr15	+	protein_coding	chr15:40655035-41104592	3.28064	9.71787	1.96792e-34	3.27549e-33	up	2.17181	22.4341
ENSMUSG00000078161	Erich3	glutamate rich 3 [Source:MGI Symbol;Acc:MGI:1919095]	chr3	+	protein_coding	chr3:154663859-154767790	3.27869	9.70473	4.46145e-47	1.81172e-45	up	24.7975	255.458
ENSMUSG00000099418	Gm6657	predicted gene 6657 [Source:MGI Symbol;Acc:MGI:3645257]	chr12	+	protein_coding	chr12:78194242-78209029	3.27855	9.70377	1.57123e-34	2.64461e-33	up	2.20422	22.7354
ENSMUSG00000033014	Trim33	tripartite motif-containing 33 [Source:MGI Symbol;Acc:MGI:2137357]	chr3	+	protein_coding	chr3:103279293-103358775	3.27707	9.69384	2.1162e-43	6.6505e-42	up	7.71478	79.4096
ENSMUSG00000032212	Sltm	SAFB-like, transcription modulator [Source:MGI Symbol;Acc:MGI:1913910]	chr9	+	protein_coding	chr9:70542754-70592234	3.27431	9.67534	2.87573e-44	9.7659e-43	up	9.53002	97.8992
ENSMUSG00000109737	Gm39566	predicted gene, 39566 [Source:MGI Symbol;Acc:MGI:5622451]	chr11	-	protein_coding	chr11:69810965-69815298	3.27346	9.66963	3.23758e-47	1.33893e-45	up	28.9791	297.45
ENSMUSG00000096819	Srsy	serine-rich, secreted, Y-linked [Source:MGI Symbol;Acc:MGI:3526567]	chrY	-	protein_coding	chrY:17935713-17937330	3.27262	9.66396	8.71597e-15	3.74351e-14	up	0.329661	3.41442
ENSMUSG00000047369	Dnah14	dynein, axonemal, heavy chain 14 [Source:MGI Symbol;Acc:MGI:2444525]	chr1	+	protein_coding	chr1:181576559-181815774	3.27142	9.65598	9.95224e-48	4.27312e-46	up	44.5059	456.16
ENSMUSG00000059854	Hydin	HYDIN, axonemal central pair apparatus protein [Source:MGI Symbol;Acc:MGI:2389007]	chr8	+	protein_coding	chr8:110266977-110610253	3.27081	9.65188	3.99869e-48	1.75604e-46	up	71.9614	737.23
ENSMUSG00000110195	Pde2a	phosphodiesterase 2A, cGMP-stimulated [Source:MGI Symbol;Acc:MGI:2446107]	chr7	+	protein_coding	chr7:101421691-101512827	3.27056	9.6502	1.82084e-31	2.42574e-30	up	1.6415	16.8461
ENSMUSG00000035934	Pknox2	Pbx/knotted 1 homeobox 2 [Source:MGI Symbol;Acc:MGI:2445415]	chr9	-	protein_coding	chr9:36890982-37147407	3.26864	9.63739	1.38866e-45	5.15754e-44	up	14.4895	148.246
ENSMUSG00000075249	Fsip2	fibrous sheath-interacting protein 2 [Source:MGI Symbol;Acc:MGI:2664111]	chr2	+	protein_coding	chr2:82943634-83008937	3.25842	9.56934	6.56278e-47	2.64118e-45	up	30.0487	305.23
ENSMUSG00000046230	Vps13a	vacuolar protein sorting 13A [Source:MGI Symbol;Acc:MGI:2444304]	chr19	-	protein_coding	chr19:16615366-16780933	3.25717	9.56107	1.42406e-46	5.61381e-45	up	24.992	253.65
ENSMUSG00000029004	Kmt2e	lysine (K)-specific methyltransferase 2E [Source:MGI Symbol;Acc:MGI:1924825]	chr5	+	protein_coding	chr5:23434441-23504235	3.25682	9.55873	4.95824e-44	1.65463e-42	up	9.95142	100.995
ENSMUSG00000051076	Vtcn1	V-set domain containing T cell activation inhibitor 1 [Source:MGI Symbol;Acc:MGI:3039619]	chr3	+	protein_coding	chr3:100825459-100896922	3.25469	9.54462	6.46322e-19	3.72699e-18	up	0.518641	5.28667
ENSMUSG00000074505	Fat3	FAT atypical cadherin 3 [Source:MGI Symbol;Acc:MGI:2444314]	chr9	-	protein_coding	chr9:15910189-16501285	3.25314	9.53441	4.28347e-43	1.3215e-41	up	8.13618	82.3679
ENSMUSG00000037001	Zfp39	zinc finger protein 39 [Source:MGI Symbol;Acc:MGI:99183]	chr11	-	protein_coding	chr11:58888153-58904225	3.25162	9.52438	1.11985e-46	4.42752e-45	up	28.7599	290.767
ENSMUSG00000048154	Kmt2d	lysine (K)-specific methyltransferase 2D [Source:MGI Symbol;Acc:MGI:2682319]	chr15	-	protein_coding	chr15:98831669-98871204	3.24823	9.50202	6.93068e-45	2.45893e-43	up	13.4847	136.029
ENSMUSG00000096795	Zfp433	zinc finger protein 433 [Source:MGI Symbol;Acc:MGI:1920860]	chr10	+	protein_coding	chr10:81704825-81726686	3.24809	9.50109	3.74954e-22	2.71344e-21	up	0.713131	7.22383
ENSMUSG00000047793	Sned1	sushi, nidogen and EGF-like domains 1 [Source:MGI Symbol;Acc:MGI:3045960]	chr1	+	protein_coding	chr1:93235841-93301065	3.2468	9.49256	1.21268e-36	2.40786e-35	up	3.0146	30.4052
ENSMUSG00000045215	Asxl3	additional sex combs like 3, transcriptional regulator [Source:MGI Symbol;Acc:MGI:2685175]	chr18	+	protein_coding	chr18:22344883-22530227	3.24515	9.48174	9.51603e-17	4.68573e-16	up	0.421396	4.27316
ENSMUSG00000029516	Cit	citron [Source:MGI Symbol;Acc:MGI:105313]	chr5	+	protein_coding	chr5:115845278-116008947	3.24308	9.46813	4.334e-45	1.55816e-43	up	15.073	151.505
ENSMUSG00000021997	Lrrc63	leucine rich repeat containing 63 [Source:MGI Symbol;Acc:MGI:1918109]	chr14	-	protein_coding	chr14:75084303-75130881	3.24096	9.45421	6.20446e-45	2.21292e-43	up	14.5219	145.753
ENSMUSG00000041570	Camsap2	calmodulin regulated spectrin-associated protein family, member 2 [Source:MGI Symbol;Acc:MGI:1922434]	chr1	-	protein_coding	chr1:136268123-136346104	3.23965	9.44563	3.95613e-45	1.43378e-43	up	15.7537	157.97
ENSMUSG00000056531	Ccdc18	coiled-coil domain containing 18 [Source:MGI Symbol;Acc:MGI:1922974]	chr5	+	protein_coding	chr5:108132875-108233628	3.23866	9.43915	5.17963e-22	3.71248e-21	up	0.713131	7.17672
ENSMUSG00000021392	Nol8	nucleolar protein 8 [Source:MGI Symbol;Acc:MGI:1918180]	chr13	+	protein_coding	chr13:49653078-49679016	3.23717	9.42941	9.43187e-46	3.56192e-44	up	20.9729	209.933
ENSMUSG00000110622	Iqcn	IQ motif containing N [Source:MGI Symbol;Acc:MGI:3708784]	chr8	+	protein_coding	chr8:70703457-70717650	3.2348	9.41397	2.1671e-47	9.10184e-46	up	91.3294	912.58
ENSMUSG00000111607	Iqcn	IQ motif containing N [Source:MGI Symbol;Acc:MGI:3708784]	KV575240.1	+	protein_coding	KV575240.1:29627-43820	3.2348	9.41397	2.1671e-47	9.10184e-46	up	91.3294	912.58
ENSMUSG00000053580	Tanc2	tetratricopeptide repeat, ankyrin repeat and coiled-coil containing 2 [Source:MGI Symbol;Acc:MGI:2444121]	chr11	+	protein_coding	chr11:105589986-105929304	3.22874	9.37451	3.51523e-41	9.53568e-40	up	6.2023	61.7444
ENSMUSG00000058056	Palld	palladin, cytoskeletal associated protein [Source:MGI Symbol;Acc:MGI:1919583]	chr8	-	protein_coding	chr8:61511433-61902690	3.22263	9.33489	6.45163e-39	1.48685e-37	up	4.37603	43.389
ENSMUSG00000020124	Usp15	ubiquitin specific peptidase 15 [Source:MGI Symbol;Acc:MGI:101857]	chr10	-	protein_coding	chr10:123105006-123196995	3.22087	9.32348	9.62598e-47	3.81698e-45	up	57.4395	568.44
ENSMUSG00000029204	Rhoh	ras homolog family member H [Source:MGI Symbol;Acc:MGI:1921984]	chr5	+	protein_coding	chr5:65861213-65896700	3.22086	9.32345	8.37742e-08	1.99231e-07	up	0.12966	1.31482
ENSMUSG00000029705	Cux1	cut-like homeobox 1 [Source:MGI Symbol;Acc:MGI:88568]	chr5	-	protein_coding	chr5:136248135-136567490	3.21794	9.30457	1.20312e-45	4.50568e-44	up	25.1865	248.766
ENSMUSG00000038298	Pdzk1	PDZ domain containing 1 [Source:MGI Symbol;Acc:MGI:1928901]	chr3	+	protein_coding	chr3:96829284-96870926	3.21577	9.29059	3.35741e-46	1.30446e-44	up	37.9256	374.011
ENSMUSG00000032023	Jhy	junctional cadherin complex regulator [Source:MGI Symbol;Acc:MGI:1918239]	chr9	-	protein_coding	chr9:40894849-40964118	3.2136	9.27662	3.59608e-43	1.11198e-41	up	10.3404	101.844
ENSMUSG00000034555	Tex16	testis expressed gene 16 [Source:MGI Symbol;Acc:MGI:1890545]	chrX	+	protein_coding	chrX:112011007-112127326	3.20803	9.24086	5.18464e-17	2.59946e-16	up	0.453811	4.48244
ENSMUSG00000054385	Ceacam2	carcinoembryonic antigen-related cell adhesion molecule 2 [Source:MGI Symbol;Acc:MGI:1347246]	chr7	-	protein_coding	chr7:25516042-25539857	3.20716	9.23528	4.75611e-38	1.03256e-36	up	4.05188	39.7486
ENSMUSG00000026116	Tmem131	transmembrane protein 131 [Source:MGI Symbol;Acc:MGI:1927110]	chr1	-	protein_coding	chr1:36792191-36943666	3.20663	9.23194	3.12684e-43	9.71337e-42	up	10.9887	107.706
ENSMUSG00000078496	Zfp982	zinc finger protein 982 [Source:MGI Symbol;Acc:MGI:3701121]	chr4	+	protein_coding	chr4:147492417-147513486	3.20474	9.21984	7.44373e-23	5.61591e-22	up	0.810376	7.9615
ENSMUSG00000074849	Spata31d1c	spermatogenesis associated 31 subfamily D, member 1C [Source:MGI Symbol;Acc:MGI:3588241]	chr13	+	protein_coding	chr13:65033058-65038004	3.20129	9.1978	4.90335e-44	1.64037e-42	up	14.7164	143.699
ENSMUSG00000052407	Ccdc171	coiled-coil domain containing 171 [Source:MGI Symbol;Acc:MGI:1922152]	chr4	+	protein_coding	chr4:83525545-83864670	3.1985	9.18005	1.56747e-43	4.97804e-42	up	12.7067	123.839
ENSMUSG00000024483	Ankhd1	ankyrin repeat and KH domain containing 1 [Source:MGI Symbol;Acc:MGI:1921733]	chr18	+	protein_coding	chr18:36559987-36658913	3.19601	9.16422	5.69614e-44	1.89151e-42	up	15.0309	146.233
ENSMUSG00000062127	Cttnbp2nl	CTTNBP2 N-terminal like [Source:MGI Symbol;Acc:MGI:1933137]	chr3	-	protein_coding	chr3:105001915-105053146	3.19225	9.14037	2.46629e-39	5.86429e-38	up	5.18641	50.3466
ENSMUSG00000056812	St8sia3	ST8 alpha-N-acetyl-neuraminide alpha-2,8-sialyltransferase 3 [Source:MGI Symbol;Acc:MGI:106019]	chr18	+	protein_coding	chr18:64254359-64279611	3.19217	9.13985	2.86927e-41	7.84654e-40	up	7.42305	72.0411
ENSMUSG00000037617	Spag1	sperm associated antigen 1 [Source:MGI Symbol;Acc:MGI:1349387]	chr15	+	protein_coding	chr15:36178099-36235621	3.18803	9.11364	2.69042e-41	7.3724e-40	up	7.61754	73.7159
ENSMUSG00000021500	Ddx46	DEAD (Asp-Glu-Ala-Asp) box polypeptide 46 [Source:MGI Symbol;Acc:MGI:1920895]	chr13	+	protein_coding	chr13:55635027-55681256	3.18687	9.10635	1.67045e-42	4.86414e-41	up	10.2107	98.721
ENSMUSG00000020564	Atxn7l1	ataxin 7-like 1 [Source:MGI Symbol;Acc:MGI:3584458]	chr12	+	protein_coding	chr12:33147693-33373185	3.18007	9.06353	6.73139e-42	1.89068e-40	up	9.10863	87.6546
ENSMUSG00000042851	Zc3h6	zinc finger CCCH type containing 6 [Source:MGI Symbol;Acc:MGI:1926001]	chr2	+	protein_coding	chr2:128967402-129018563	3.17565	9.0358	4.03428e-30	4.95357e-29	up	1.718	16.507
ENSMUSG00000021693	Kif2a	kinesin family member 2A [Source:MGI Symbol;Acc:MGI:108390]	chr13	-	protein_coding	chr13:106958996-107022126	3.17564	9.03572	3.73553e-44	1.26222e-42	up	19.6759	188.73
ENSMUSG00000052387	Trpm3	transient receptor potential cation channel, subfamily M, member 3 [Source:MGI Symbol;Acc:MGI:2443101]	chr19	+	protein_coding	chr19:22139046-22995410	3.17316	9.02018	2.84089e-24	2.35408e-23	up	0.972451	9.34069
ENSMUSG00000037331	Larp1	La ribonucleoprotein domain family, member 1 [Source:MGI Symbol;Acc:MGI:1890165]	chr11	+	protein_coding	chr11:58009064-58062034	3.17205	9.01327	4.74277e-46	1.83215e-44	up	138.097	1321.14
ENSMUSG00000002052	Supt6	SPT6, histone chaperone and transcription elongation factor [Source:MGI Symbol;Acc:MGI:107726]	chr11	-	protein_coding	chr11:78206746-78245987	3.1714	9.0092	7.58039e-44	2.48055e-42	up	17.9579	171.748
ENSMUSG00000056919	Cep162	centrosomal protein 162 [Source:MGI Symbol;Acc:MGI:1925343]	chr9	-	protein_coding	chr9:87189577-87255536	3.17021	9.00179	1.30148e-35	2.43364e-34	up	3.2415	31.001
ENSMUSG00000028649	Macf1	microtubule-actin crosslinking factor 1 [Source:MGI Symbol;Acc:MGI:108559]	chr4	-	protein_coding	chr4:123349633-123684360	3.16719	8.98296	5.86262e-44	1.94201e-42	up	19.7083	187.937
ENSMUSG00000029720	Gm20605	predicted gene 20605 [Source:MGI Symbol;Acc:MGI:5306917]	chr5	+	protein_coding	chr5:137629175-137642899	3.16577	8.97409	4.93936e-13	1.8411e-12	up	0.304377	2.92958
ENSMUSG00000060176	Kif27	kinesin family member 27 [Source:MGI Symbol;Acc:MGI:1922300]	chr13	-	protein_coding	chr13:58287502-58359122	3.16502	8.96944	2.78015e-45	1.01303e-43	up	50.2433	478.348
ENSMUSG00000049606	Zfp644	zinc finger protein 644 [Source:MGI Symbol;Acc:MGI:1277212]	chr5	-	protein_coding	chr5:106616739-106697287	3.16499	8.96924	5.04754e-43	1.53614e-41	up	13.9061	132.413
ENSMUSG00000030077	Chl1	cell adhesion molecule L1-like [Source:MGI Symbol;Acc:MGI:1098266]	chr6	+	protein_coding	chr6:103510586-103750211	3.16379	8.96178	1.17787e-45	4.42342e-44	up	88.2013	838.991
ENSMUSG00000025060	Slk	STE20-like kinase [Source:MGI Symbol;Acc:MGI:103241]	chr19	+	protein_coding	chr19:47579678-47645246	3.16246	8.95357	3.80938e-34	6.15805e-33	up	2.75528	26.2142
ENSMUSG00000031292	Cdkl5	cyclin-dependent kinase-like 5 [Source:MGI Symbol;Acc:MGI:1278336]	chrX	-	protein_coding	chrX:160771923-160994704	3.16065	8.94231	6.77239e-38	1.46323e-36	up	4.60294	43.7177
ENSMUSG00000028760	Eif4g3	eukaryotic translation initiation factor 4 gamma, 3 [Source:MGI Symbol;Acc:MGI:1923935]	chr4	+	protein_coding	chr4:137993022-138208508	3.15821	8.92724	2.34086e-45	8.57593e-44	up	67.4881	639.495
ENSMUSG00000035394	Cfap53	cilia and flagella associated protein 53 [Source:MGI Symbol;Acc:MGI:1921703]	chr18	+	protein_coding	chr18:74283090-74359986	3.15504	8.90762	1.96546e-27	2.0462e-26	up	1.36143	12.9017
ENSMUSG00000031925	Maml2	mastermind like transcriptional coactivator 2 [Source:MGI Symbol;Acc:MGI:2389460]	chr9	+	protein_coding	chr9:13297957-13709388	3.154	8.90122	1.29718e-08	3.3337e-08	up	0.162075	1.56135
ENSMUSG00000042063	Zfp386	zinc finger protein 386 (Kruppel-like) [Source:MGI Symbol;Acc:MGI:1930708]	chr12	+	protein_coding	chr12:116047724-116063360	3.15394	8.90083	7.00266e-28	7.49284e-27	up	1.42626	13.5043
ENSMUSG00000028991	Mtor	mechanistic target of rapamycin kinase [Source:MGI Symbol;Acc:MGI:1928394]	chr4	+	protein_coding	chr4:148448611-148557683	3.15385	8.90025	1.8133e-45	6.66129e-44	up	97.5045	921.113
ENSMUSG00000026615	Eprs	glutamyl-prolyl-tRNA synthetase [Source:MGI Symbol;Acc:MGI:97838]	chr1	+	protein_coding	chr1:185363044-185428360	3.15361	8.89879	7.52194e-44	2.46741e-42	up	21.8267	206.184
ENSMUSG00000072774	Zfp951	zinc finger protein 951 [Source:MGI Symbol;Acc:MGI:2441896]	chr5	-	protein_coding	chr5:104813169-104860070	3.15252	8.89208	1.9849e-36	3.88394e-35	up	3.80391	35.931
ENSMUSG00000094472	Gm21897	predicted gene, 21897 [Source:MGI Symbol;Acc:MGI:5434061]	chr16	+	protein_coding	chr16:15317458-15318957	3.15172	8.88715	2.96463e-16	1.41735e-15	up	0.449597	4.27097
ENSMUSG00000033502	Cdc14a	CDC14 cell division cycle 14A [Source:MGI Symbol;Acc:MGI:2442676]	chr3	-	protein_coding	chr3:116272553-116428745	3.14913	8.87119	2.22256e-44	7.60522e-43	up	31.864	300.053
ENSMUSG00000033705	Stard9	START domain containing 9 [Source:MGI Symbol;Acc:MGI:3045258]	chr2	+	protein_coding	chr2:120629121-120731895	3.14797	8.86409	1.04346e-44	3.64453e-43	up	42.4961	399.842
ENSMUSG00000041592	Sdk2	sidekick cell adhesion molecule 2 [Source:MGI Symbol;Acc:MGI:2443847]	chr11	-	protein_coding	chr11:113776374-114067046	3.14764	8.86204	1.53672e-39	3.69305e-38	up	6.41818	60.3995
ENSMUSG00000034177	Rnf43	ring finger protein 43 [Source:MGI Symbol;Acc:MGI:2442609]	chr11	+	protein_coding	chr11:87662722-87735539	3.14715	8.85905	6.29168e-17	3.13584e-16	up	0.486226	4.60187
ENSMUSG00000020963	Tshr	thyroid stimulating hormone receptor [Source:MGI Symbol;Acc:MGI:98849]	chr12	+	protein_coding	chr12:91384563-91549808	3.14558	8.84937	4.06808e-25	3.57309e-24	up	1.10211	10.3816
ENSMUSG00000046982	Tshz1	teashirt zinc finger family member 1 [Source:MGI Symbol;Acc:MGI:1346031]	chr18	-	protein_coding	chr18:84011627-84087706	3.14365	8.83758	3.77865e-33	5.61673e-32	up	2.56079	24.0502
ENSMUSG00000031970	Dbndd1	dysbindin (dystrobrevin binding protein 1) domain containing 1 [Source:MGI Symbol;Acc:MGI:1919435]	chr8	-	protein_coding	chr8:123504718-123515463	3.14357	8.83709	6.14359e-39	1.41828e-37	up	5.83471	54.7567
ENSMUSG00000056912	1700017N19Rik	RIKEN cDNA 1700017N19 gene [Source:MGI Symbol;Acc:MGI:1913855]	chr10	+	protein_coding	chr10:100590484-100618401	3.13584	8.78988	1.63629e-38	3.6524e-37	up	5.57539	52.0449
ENSMUSG00000048280	Zfp738	zinc finger protein 738 [Source:MGI Symbol;Acc:MGI:3040706]	chr13	-	protein_coding	chr13:67658685-67687071	3.13473	8.78307	1.91211e-28	2.11304e-27	up	1.5637	14.6068
ENSMUSG00000061544	Zfp229	zinc finger protein 229 [Source:MGI Symbol;Acc:MGI:2679295]	chr17	+	protein_coding	chr17:21730795-21769342	3.12994	8.75399	1.54345e-09	4.31987e-09	up	0.19449	1.83664
ENSMUSG00000021294	Kif26a	kinesin family member 26A [Source:MGI Symbol;Acc:MGI:2447072]	chr12	+	protein_coding	chr12:112146208-112181747	3.12929	8.75004	1.78124e-11	5.873e-11	up	0.25932	2.43789
ENSMUSG00000021363	Mak	male germ cell-associated kinase [Source:MGI Symbol;Acc:MGI:96913]	chr13	-	protein_coding	chr13:41025008-41079706	3.12632	8.73205	1.56925e-43	4.97804e-42	up	26.0617	241.571
ENSMUSG00000027288	Zfp106	zinc finger protein 106 [Source:MGI Symbol;Acc:MGI:1270153]	chr2	-	protein_coding	chr2:120506820-120563843	3.12218	8.70703	3.47452e-41	9.44424e-40	up	10.697	98.8853
ENSMUSG00000020817	Rabep1	rabaptin, RAB GTPase binding effector protein 1 [Source:MGI Symbol;Acc:MGI:1860236]	chr11	+	protein_coding	chr11:70844778-70943105	3.12118	8.701	5.37916e-37	1.09055e-35	up	4.57052	42.2386
ENSMUSG00000034297	Med13	mediator complex subunit 13 [Source:MGI Symbol;Acc:MGI:3029632]	chr11	-	protein_coding	chr11:86267033-86357602	3.1182	8.68303	6.51464e-43	1.97286e-41	up	20.7132	190.923
ENSMUSG00000030041	M1ap	meiosis 1 associated protein [Source:MGI Symbol;Acc:MGI:1315200]	chr6	+	protein_coding	chr6:82946902-83030309	3.11651	8.67288	1.41522e-38	3.17472e-37	up	6.09403	56.1263
ENSMUSG00000079378	Gm8279	predicted gene 8279 [Source:MGI Symbol;Acc:MGI:3779794]	chr14	+	protein_coding	chr14:5131519-5139959	3.11577	8.66844	1.15e-18	6.51716e-18	up	0.608106	5.62414
ENSMUSG00000042302	Ehbp1	EH domain binding protein 1 [Source:MGI Symbol;Acc:MGI:2667252]	chr11	-	protein_coding	chr11:22005828-22342292	3.11572	8.66813	6.3003e-41	1.68868e-39	up	10.3728	95.4613
ENSMUSG00000048191	Muc6	mucin 6, gastric [Source:MGI Symbol;Acc:MGI:2663233]	chr7	-	protein_coding	chr7:141633456-141655319	3.11495	8.66351	3.16673e-12	1.10663e-11	up	0.291735	2.71181
ENSMUSG00000029828	4921507P07Rik	RIKEN cDNA 4921507P07 gene [Source:MGI Symbol;Acc:MGI:1918071]	chr6	-	protein_coding	chr6:50573302-50596632	3.11434	8.65986	3.30844e-44	1.12071e-42	up	58.7361	539.897
ENSMUSG00000025241	Fyco1	FYVE and coiled-coil domain containing 1 [Source:MGI Symbol;Acc:MGI:107277]	chr9	-	protein_coding	chr9:123789500-123851899	3.11354	8.65503	1.82063e-43	5.74842e-42	up	30.312	278.484
ENSMUSG00000008763	Man1a2	mannosidase, alpha, class 1A, member 2 [Source:MGI Symbol;Acc:MGI:104676]	chr3	-	protein_coding	chr3:100562208-100685503	3.11167	8.64383	2.07214e-42	5.98214e-41	up	17.6662	162.106
ENSMUSG00000030897	Cnga4	cyclic nucleotide gated channel alpha 4 [Source:MGI Symbol;Acc:MGI:2664099]	chr7	+	protein_coding	chr7:105404568-105408742	3.11053	8.63697	2.17067e-10	6.5587e-10	up	0.226905	2.10919
ENSMUSG00000023852	Chd1	chromodomain helicase DNA binding protein 1 [Source:MGI Symbol;Acc:MGI:88393]	chr17	+	protein_coding	chr17:15704967-15772610	3.11009	8.63437	4.54611e-35	8.03285e-34	up	3.56566	32.7061
ENSMUSG00000012114	Med15	mediator complex subunit 15 [Source:MGI Symbol;Acc:MGI:2137379]	chr16	-	protein_coding	chr16:17651208-17732891	3.1082	8.62307	1.63118e-41	4.52502e-40	up	13.0308	119.292
ENSMUSG00000049815	4921511C20Rik	RIKEN cDNA 4921511C20 gene [Source:MGI Symbol;Acc:MGI:2685229]	chrX	+	protein_coding	chrX:127394293-127395898	3.10788	8.62115	1.76253e-14	7.3705e-14	up	0.388981	3.58836
ENSMUSG00000022789	Dnm1l	dynamin 1-like [Source:MGI Symbol;Acc:MGI:1921256]	chr16	-	protein_coding	chr16:16312230-16358959	3.10247	8.5889	1.40384e-40	3.66795e-39	up	10.2432	93.4066
ENSMUSG00000075569	Rsph10b	radial spoke head 10 homolog B (Chlamydomonas) [Source:MGI Symbol;Acc:MGI:1922386]	chr5	+	protein_coding	chr5:143933035-143985719	3.10108	8.58059	3.97052e-40	1.01384e-38	up	9.17638	83.6008
ENSMUSG00000009828	Ick		chr9	+	protein_coding	chr9:78109192-78172107	3.097	8.5564	5.13705e-34	8.20588e-33	up	3.20909	29.1725
ENSMUSG00000020315	Sptbn1	spectrin beta, non-erythrocytic 1 [Source:MGI Symbol;Acc:MGI:98388]	chr11	-	protein_coding	chr11:30099395-30268175	3.09661	8.55404	4.24982e-41	1.15052e-39	up	12.415	112.746
ENSMUSG00000006586	Runx1t1	RUNX1 translocation partner 1 [Source:MGI Symbol;Acc:MGI:104793]	chr4	+	protein_coding	chr4:13743436-13893649	3.09659	8.55395	2.87034e-33	4.30455e-32	up	2.91735	26.5155
ENSMUSG00000039391	Ccdc81	coiled-coil domain containing 81 [Source:MGI Symbol;Acc:MGI:1918134]	chr7	-	protein_coding	chr7:89866148-89903629	3.09616	8.55142	1.43413e-40	3.73984e-39	up	10.6321	96.5296
ENSMUSG00000071226	Cecr2	CECR2, histone acetyl-lysine reader [Source:MGI Symbol;Acc:MGI:1923799]	chr6	+	protein_coding	chr6:120666369-120771190	3.08901	8.50912	6.99833e-40	1.75701e-38	up	9.23829	83.4636
ENSMUSG00000032451	Trim42	tripartite motif-containing 42 [Source:MGI Symbol;Acc:MGI:1926161]	chr9	-	protein_coding	chr9:97349562-97369958	3.08812	8.50387	2.47957e-40	6.37968e-39	up	10.4701	94.53
ENSMUSG00000028639	Ybx1	Y box protein 1 [Source:MGI Symbol;Acc:MGI:99146]	chr4	-	protein_coding	chr4:119277981-119294604	3.08794	8.50284	6.69444e-44	2.21212e-42	up	98.8983	892.563
ENSMUSG00000020687	Cdc27	cell division cycle 27 [Source:MGI Symbol;Acc:MGI:102685]	chr11	-	protein_coding	chr11:104502745-104550620	3.0876	8.5008	9.75831e-43	2.89783e-41	up	28.0034	252.692
ENSMUSG00000028514	Usp24	ubiquitin specific peptidase 24 [Source:MGI Symbol;Acc:MGI:1919936]	chr4	+	protein_coding	chr4:106316213-106441322	3.08589	8.49076	7.85678e-43	2.34867e-41	up	30.6322	276.085
ENSMUSG00000021027	Ralgapa1	Ral GTPase activating protein, alpha subunit 1 [Source:MGI Symbol;Acc:MGI:1931050]	chr12	-	protein_coding	chr12:55602896-55821167	3.08547	8.48825	3.92247e-42	1.11803e-40	up	20.5541	185.206
ENSMUSG00000028106	Rprd2	regulation of nuclear pre-mRNA domain containing 2 [Source:MGI Symbol;Acc:MGI:1922387]	chr3	-	protein_coding	chr3:95760341-95818863	3.0854	8.48787	1.0357e-41	2.89094e-40	up	17.0179	153.341
ENSMUSG00000021374	Nup153	nucleoporin 153 [Source:MGI Symbol;Acc:MGI:2385621]	chr13	-	protein_coding	chr13:46679905-46727940	3.08501	8.48555	1.02213e-43	3.31258e-42	up	79.6114	717.042
ENSMUSG00000030059	Tmf1	TATA element modulatory factor 1 [Source:MGI Symbol;Acc:MGI:2684999]	chr6	-	protein_coding	chr6:97152997-97179122	3.08469	8.48368	1.22079e-42	3.59359e-41	up	27.488	247.542
ENSMUSG00000059834	Sclt1	sodium channel and clathrin linker 1 [Source:MGI Symbol;Acc:MGI:1914411]	chr3	-	protein_coding	chr3:41626720-41742514	3.08225	8.46937	2.95378e-39	6.97424e-38	up	8.23342	74.0407
ENSMUSG00000041235	Chd7	chromodomain helicase DNA binding protein 7 [Source:MGI Symbol;Acc:MGI:2444748]	chr4	+	protein_coding	chr4:8690406-8867659	3.08146	8.46471	1.24382e-30	1.56284e-29	up	2.20422	19.8319
ENSMUSG00000051910	Sox6	SRY (sex determining region Y)-box 6 [Source:MGI Symbol;Acc:MGI:98368]	chr7	-	protein_coding	chr7:115470872-116038796	3.07945	8.45294	1.7283e-42	5.02175e-41	up	27.0017	242.283
ENSMUSG00000042772	Smg7	Smg-7 homolog, nonsense mediated mRNA decay factor (C. elegans) [Source:MGI Symbol;Acc:MGI:2682334]	chr1	-	protein_coding	chr1:152836995-152902646	3.07026	8.39923	7.94247e-43	2.36904e-41	up	40.8754	364.424
ENSMUSG00000031529	Tnks	tankyrase, TRF1-interacting ankyrin-related ADP-ribose polymerase [Source:MGI Symbol;Acc:MGI:1341087]	chr8	-	protein_coding	chr8:34826460-34965690	3.06976	8.39634	2.91676e-43	9.0817e-42	up	68.4606	610.131
ENSMUSG00000078320	Tex13c1	TEX13 family member C1 [Source:MGI Symbol;Acc:MGI:2685208]	chrX	+	protein_coding	chrX:43591160-43593532	3.06853	8.38921	7.20561e-35	1.25512e-33	up	3.92222	34.9523
ENSMUSG00000021549	Rasa1	RAS p21 protein activator 1 [Source:MGI Symbol;Acc:MGI:97860]	chr13	-	protein_coding	chr13:85214780-85289130	3.06843	8.38857	2.94709e-37	6.07534e-36	up	5.80229	51.6888
ENSMUSG00000073427	Gm4924	predicted gene 4924 [Source:MGI Symbol;Acc:MGI:3643133]	chr10	+	protein_coding	chr10:82354255-82422882	3.06763	8.38398	3.0638e-23	2.37665e-22	up	1.03728	9.25852
ENSMUSG00000037400	Atp11b	ATPase, class VI, type 11B [Source:MGI Symbol;Acc:MGI:1923545]	chr3	+	protein_coding	chr3:35754106-35856276	3.06614	8.37529	6.93562e-38	1.4961e-36	up	6.61267	58.8107
ENSMUSG00000024260	Sap130	Sin3A associated protein [Source:MGI Symbol;Acc:MGI:1919782]	chr18	+	protein_coding	chr18:31634371-31723061	3.06586	8.37369	4.17669e-42	1.18299e-40	up	25.932	230.504
ENSMUSG00000022983	Scaf4	SR-related CTD-associated factor 4 [Source:MGI Symbol;Acc:MGI:2146350]	chr16	-	protein_coding	chr16:90225680-90284503	3.06544	8.37123	4.68043e-40	1.18835e-38	up	11.2156	99.6797
ENSMUSG00000034088	Hdlbp	high density lipoprotein (HDL) binding protein [Source:MGI Symbol;Acc:MGI:99256]	chr1	-	protein_coding	chr1:93405940-93478815	3.06423	8.36424	1.2928e-43	4.14989e-42	up	237.473	2108.23
ENSMUSG00000020900	Myh10	myosin, heavy polypeptide 10, non-muscle [Source:MGI Symbol;Acc:MGI:1930780]	chr11	+	protein_coding	chr11:68691559-68816632	3.0626	8.35476	4.80094e-41	1.29712e-39	up	16.0779	142.6
ENSMUSG00000078899	Gm4631	predicted gene 4631 [Source:MGI Symbol;Acc:MGI:3782813]	chr2	-	protein_coding	chr2:175321955-175338197	3.06151	8.34847	5.29156e-19	3.0671e-18	up	0.679095	6.04543
ENSMUSG00000003929	Zfp81	zinc finger protein 81 [Source:MGI Symbol;Acc:MGI:1890752]	chr17	-	protein_coding	chr17:33329342-33358878	3.05508	8.31131	9.93135e-23	7.44272e-22	up	1.00487	8.89228
ENSMUSG00000018076	Med13l	mediator complex subunit 13-like [Source:MGI Symbol;Acc:MGI:2670178]	chr5	+	protein_coding	chr5:118560679-118765438	3.05338	8.30155	9.61468e-40	2.36542e-38	up	11.0859	97.7075
ENSMUSG00000040022	Rab11fip2	RAB11 family interacting protein 2 (class I) [Source:MGI Symbol;Acc:MGI:1922248]	chr19	-	protein_coding	chr19:59902884-59943654	3.05216	8.29453	7.85654e-40	1.95262e-38	up	11.4749	101.049
ENSMUSG00000034243	Golgb1	golgi autoantigen, golgin subfamily b, macrogolgin 1 [Source:MGI Symbol;Acc:MGI:1099447]	chr16	+	protein_coding	chr16:36875140-36933085	3.04976	8.28074	3.4459e-37	7.09278e-36	up	6.18641	54.4004
ENSMUSG00000003847	Nfat5	nuclear factor of activated T cells 5 [Source:MGI Symbol;Acc:MGI:1859333]	chr8	+	protein_coding	chr8:107293470-107379517	3.049	8.27635	1.71893e-38	3.82419e-37	up	8.19031	71.9745
ENSMUSG00000040669	Phc1	polyhomeotic 1 [Source:MGI Symbol;Acc:MGI:103248]	chr6	-	protein_coding	chr6:122317731-122340561	3.04682	8.26387	1.77581e-42	5.14869e-41	up	50.0488	439.013
ENSMUSG00000096910	Zfp955b	zinc finger protein 955B [Source:MGI Symbol;Acc:MGI:4834573]	chr17	+	protein_coding	chr17:33289544-33307241	3.04362	8.24558	4.15971e-32	5.76374e-31	up	2.88202	25.2503
ENSMUSG00000025077	Dclre1a	DNA cross-link repair 1A [Source:MGI Symbol;Acc:MGI:1930042]	chr19	-	protein_coding	chr19:56529167-56548222	3.04252	8.23929	1.05329e-25	9.65361e-25	up	1.39385	12.2169
ENSMUSG00000029502	Golga3	golgi autoantigen, golgin subfamily a, 3 [Source:MGI Symbol;Acc:MGI:96958]	chr5	+	protein_coding	chr5:110176701-110226470	3.04045	8.2275	6.04925e-42	1.70619e-40	up	34.9437	305.175
ENSMUSG00000029833	Trim24	tripartite motif-containing 24 [Source:MGI Symbol;Acc:MGI:109275]	chr6	+	protein_coding	chr6:37870811-37966296	3.04042	8.22733	7.64102e-42	2.14171e-40	up	32.3379	282.413
ENSMUSG00000115022	Gm49387	predicted gene, 49387 [Source:MGI Symbol;Acc:MGI:6121612]	chr14	-	protein_coding	chr14:31552905-31640878	3.03858	8.21684	2.25085e-10	6.78274e-10	up	0.246354	2.17603
ENSMUSG00000031411	Prame	preferentially expressed antigen in melanoma [Source:MGI Symbol;Acc:MGI:1923079]	chrX	-	protein_coding	chrX:135613002-135627705	3.03714	8.20864	1.3023e-25	1.18393e-24	up	1.39385	12.1714
ENSMUSG00000038535	Zfp280d	zinc finger protein 280D [Source:MGI Symbol;Acc:MGI:2384583]	chr9	+	protein_coding	chr9:72274860-72363777	3.0363	8.20385	2.35381e-35	4.27108e-34	up	4.69986	40.9511
ENSMUSG00000015501	Hivep2	human immunodeficiency virus type I enhancer binding protein 2 [Source:MGI Symbol;Acc:MGI:1338076]	chr10	+	protein_coding	chr10:13966075-14151374	3.03419	8.19187	3.84247e-21	2.5954e-20	up	0.882338	7.69909
ENSMUSG00000074238	Ap1ar	adaptor-related protein complex 1 associated regulatory protein [Source:MGI Symbol;Acc:MGI:2384822]	chr3	-	protein_coding	chr3:127807007-127837523	3.03292	8.18463	5.90061e-27	5.91025e-26	up	1.62075	14.1069
ENSMUSG00000032221	Mns1	meiosis-specific nuclear structural protein 1 [Source:MGI Symbol;Acc:MGI:107933]	chr9	+	protein_coding	chr9:72438011-72462025	3.0302	8.16925	1.27422e-36	2.52263e-35	up	6.0185	52.212
ENSMUSG00000056494	Cngb3	cyclic nucleotide gated channel beta 3 [Source:MGI Symbol;Acc:MGI:1353562]	chr4	+	protein_coding	chr4:19280850-19510623	3.02871	8.16079	3.05036e-27	3.12499e-26	up	1.68558	14.6274
ENSMUSG00000027959	Sass6	SAS-6 centriolar assembly protein [Source:MGI Symbol;Acc:MGI:1920026]	chr3	+	protein_coding	chr3:116594982-116631004	3.02502	8.13996	1.10492e-37	2.34961e-36	up	7.68301	66.4055
ENSMUSG00000033364	Usp37	ubiquitin specific peptidase 37 [Source:MGI Symbol;Acc:MGI:2442483]	chr1	-	protein_coding	chr1:74435511-74544284	3.02384	8.13328	7.49684e-41	1.98961e-39	up	22.1392	191.144
ENSMUSG00000048118	Arid4a	AT rich interactive domain 4A (RBP1-like) [Source:MGI Symbol;Acc:MGI:2444354]	chr12	+	protein_coding	chr12:71015990-71098592	3.02168	8.12111	1.16193e-24	9.90212e-24	up	1.2966	11.2034
ENSMUSG00000033943	Mga	MAX gene associated [Source:MGI Symbol;Acc:MGI:1352483]	chr2	+	protein_coding	chr2:119897228-119969581	3.01734	8.09673	2.50323e-38	5.51447e-37	up	9.36795	80.5327
ENSMUSG00000034206	Polq	polymerase (DNA directed), theta [Source:MGI Symbol;Acc:MGI:2155399]	chr16	+	protein_coding	chr16:37011786-37095417	3.01704	8.09506	4.60842e-37	9.38531e-36	up	6.96924	59.9064
ENSMUSG00000045106	Ccdc73	coiled-coil domain containing 73 [Source:MGI Symbol;Acc:MGI:3606488]	chr2	+	protein_coding	chr2:104867805-105017904	3.01695	8.09456	2.57071e-28	2.82694e-27	up	1.9449	16.7365
ENSMUSG00000037795	N4bp2	NEDD4 binding protein 2 [Source:MGI Symbol;Acc:MGI:2684414]	chr5	+	protein_coding	chr5:65763521-65830108	3.01625	8.09061	1.57483e-38	3.52105e-37	up	9.95239	85.4906
ENSMUSG00000039117	Taf4	TATA-box binding protein associated factor 4 [Source:MGI Symbol;Acc:MGI:2152346]	chr2	-	protein_coding	chr2:179912152-179976646	3.01401	8.07806	3.03537e-26	2.87986e-25	up	1.55592	13.3673
ENSMUSG00000038756	Ttll6	tubulin tyrosine ligase-like family, member 6 [Source:MGI Symbol;Acc:MGI:2683461]	chr11	+	protein_coding	chr11:96133786-96165451	3.01064	8.05925	6.41517e-41	1.71266e-39	up	27.5204	235.435
ENSMUSG00000036087	Slain2	SLAIN motif family, member 2 [Source:MGI Symbol;Acc:MGI:1923241]	chr5	+	protein_coding	chr5:72914304-72978829	3.00922	8.05128	2.04672e-41	5.64291e-40	up	41.4913	354.59
ENSMUSG00000010175	Prox1	prospero homeobox 1 [Source:MGI Symbol;Acc:MGI:97772]	chr1	-	protein_coding	chr1:190118035-190170714	3.00881	8.04902	9.95077e-29	1.11426e-27	up	2.07456	17.7501
ENSMUSG00000051455	Meioc	meiosis specific with coiled-coil domain [Source:MGI Symbol;Acc:MGI:2686410]	chr11	+	protein_coding	chr11:102663716-102682237	3.00866	8.04819	8.20196e-39	1.87105e-37	up	11.3453	96.9405
ENSMUSG00000040943	Tet2	tet methylcytosine dioxygenase 2 [Source:MGI Symbol;Acc:MGI:2443298]	chr3	-	protein_coding	chr3:133463679-133545139	3.00833	8.04632	2.16136e-17	1.1156e-16	up	0.615886	5.28667
ENSMUSG00000035578	Iqcg	IQ motif containing G [Source:MGI Symbol;Acc:MGI:1916957]	chr16	-	protein_coding	chr16:33012683-33056218	3.00805	8.04474	2.40291e-38	5.30213e-37	up	9.95142	84.9976
ENSMUSG00000026991	Pkp4	plakophilin 4 [Source:MGI Symbol;Acc:MGI:109281]	chr2	+	protein_coding	chr2:59160850-59355208	3.00725	8.04031	1.29394e-34	2.19158e-33	up	4.60294	39.3076
ENSMUSG00000041328	Pcf11	PCF11 cleavage and polyadenylation factor subunit [Source:MGI Symbol;Acc:MGI:1919579]	chr7	-	protein_coding	chr7:92643543-92669934	3.00556	8.03091	1.35407e-40	3.54478e-39	up	24.2465	206.7
ENSMUSG00000033952	Aspm	abnormal spindle microtubule assembly [Source:MGI Symbol;Acc:MGI:1334448]	chr1	+	protein_coding	chr1:139454772-139494091	3.00351	8.01948	8.91414e-31	1.13592e-29	up	2.69045	22.9272
ENSMUSG00000041147	Brca2	breast cancer 2, early onset [Source:MGI Symbol;Acc:MGI:109337]	chr5	+	protein_coding	chr5:150522630-150570329	3.00323	8.01791	7.3481e-39	1.68481e-37	up	11.9615	101.82
ENSMUSG00000007880	Arid1a	AT rich interactive domain 1A (SWI-like) [Source:MGI Symbol;Acc:MGI:1935147]	chr4	-	protein_coding	chr4:133679008-133756769	2.99946	7.99703	4.58193e-40	1.16774e-38	up	19.7408	167.585
ENSMUSG00000041297	Cdk13	cyclin-dependent kinase 13 [Source:MGI Symbol;Acc:MGI:1916812]	chr13	-	protein_coding	chr13:17710315-17805097	2.99835	7.99086	7.25615e-39	1.66657e-37	up	12.415	105.322
ENSMUSG00000047888	Tnrc6b	trinucleotide repeat containing 6b [Source:MGI Symbol;Acc:MGI:2443730]	chr15	+	protein_coding	chr15:80711313-80941085	2.9972	7.98448	8.93778e-39	2.03203e-37	up	12.1566	103.049
ENSMUSG00000028188	Spata1	spermatogenesis associated 1 [Source:MGI Symbol;Acc:MGI:1918201]	chr3	-	protein_coding	chr3:146457196-146499753	2.99617	7.97879	1.39604e-38	3.13691e-37	up	11.5184	97.5705
ENSMUSG00000041415	Dicer1	dicer 1, ribonuclease type III [Source:MGI Symbol;Acc:MGI:2177178]	chr12	-	protein_coding	chr12:104687742-104751952	2.99588	7.9772	1.47927e-35	2.75084e-34	up	5.65902	47.9408
ENSMUSG00000032332	Col12a1	collagen, type XII, alpha 1 [Source:MGI Symbol;Acc:MGI:88448]	chr9	-	protein_coding	chr9:79598991-79718831	2.99452	7.96966	3.1894e-32	4.46052e-31	up	3.33875	28.2686
ENSMUSG00000090486	BC035947	cDNA sequence BC035947 [Source:MGI Symbol;Acc:MGI:2652858]	chr1	-	protein_coding	chr1:78497026-78512158	2.99381	7.96574	1.32287e-08	3.39713e-08	up	0.19449	1.67092
ENSMUSG00000033209	Ttc28	tetratricopeptide repeat domain 28 [Source:MGI Symbol;Acc:MGI:2140873]	chr5	+	protein_coding	chr5:110879803-111289780	2.99311	7.96188	4.71552e-34	7.54902e-33	up	4.40845	37.2806
ENSMUSG00000046541	Zfp526	zinc finger protein 526 [Source:MGI Symbol;Acc:MGI:2445181]	chr7	+	protein_coding	chr7:25221425-25227507	2.99056	7.9478	8.19665e-39	1.87105e-37	up	12.9336	109.13
ENSMUSG00000035476	Tab3	TGF-beta activated kinase 1/MAP3K7 binding protein 3 [Source:MGI Symbol;Acc:MGI:1913974]	chrX	+	protein_coding	chrX:85574022-85634469	2.98647	7.92534	9.43735e-25	8.0835e-24	up	1.39385	11.7512
ENSMUSG00000032356	Rasgrf1	RAS protein-specific guanine nucleotide-releasing factor 1 [Source:MGI Symbol;Acc:MGI:99694]	chr9	+	protein_coding	chr9:89909908-90026977	2.98483	7.91634	1.8398e-26	1.77299e-25	up	1.68558	14.1891
ENSMUSG00000079324	4932414N04Rik	RIKEN cDNA 4932414N04 gene [Source:MGI Symbol;Acc:MGI:1922971]	chr2	+	protein_coding	chr2:68656486-68748467	2.98417	7.91268	1.69734e-39	4.0718e-38	up	17.828	149.752
ENSMUSG00000021959	Lats2	large tumor suppressor 2 [Source:MGI Symbol;Acc:MGI:1354386]	chr14	-	protein_coding	chr14:57689662-57758388	2.98408	7.91221	5.40238e-40	1.36395e-38	up	22.8157	191.63
ENSMUSG00000034621	Gpatch8	G patch domain containing 8 [Source:MGI Symbol;Acc:MGI:1918667]	chr11	-	protein_coding	chr11:102475915-102556392	2.98388	7.9111	4.41057e-34	7.09585e-33	up	4.57052	38.4037
ENSMUSG00000027676	Ccdc39	coiled-coil domain containing 39 [Source:MGI Symbol;Acc:MGI:1289263]	chr3	-	protein_coding	chr3:33812362-33844310	2.98254	7.90376	1.52761e-37	3.20797e-36	up	9.33553	78.3413
ENSMUSG00000013367	Iglon5	IgLON family member 5 [Source:MGI Symbol;Acc:MGI:2686277]	chr7	-	protein_coding	chr7:43472904-43490075	2.98237	7.90286	8.04851e-14	3.20467e-13	up	0.421396	3.56097
ENSMUSG00000118396	Iqcf3		chr9	-	protein_coding	chr9:106503225-106561625	2.97651	7.87079	1.1584e-40	3.03843e-39	up	41.7182	348.537
ENSMUSG00000034282	Evpl	envoplakin [Source:MGI Symbol;Acc:MGI:107507]	chr11	-	protein_coding	chr11:116220559-116238077	2.97574	7.86659	3.23626e-10	9.63589e-10	up	0.25932	2.19136
ENSMUSG00000024974	Smc3	structural maintenance of chromosomes 3 [Source:MGI Symbol;Acc:MGI:1339795]	chr19	+	protein_coding	chr19:53600398-53645833	2.97348	7.85431	2.21299e-35	4.04276e-34	up	5.99678	50.0179
ENSMUSG00000050945	Zfp438	zinc finger protein 438 [Source:MGI Symbol;Acc:MGI:2444919]	chr18	-	protein_coding	chr18:5210029-5334807	2.97299	7.8516	9.66379e-39	2.1897e-37	up	14.5219	121.046
ENSMUSG00000061589	Dot1l	DOT1-like, histone H3 methyltransferase (S. cerevisiae) [Source:MGI Symbol;Acc:MGI:2143886]	chr10	+	protein_coding	chr10:80755206-80795461	2.97076	7.83949	9.12444e-41	2.40735e-39	up	53.8414	448.025
ENSMUSG00000033767	Tmem131l	transmembrane 131 like [Source:MGI Symbol;Acc:MGI:2443399]	chr3	-	protein_coding	chr3:83897655-84040175	2.97013	7.83609	3.49045e-40	8.92945e-39	up	31.5642	262.548
ENSMUSG00000010080	Epn3	epsin 3 [Source:MGI Symbol;Acc:MGI:1919139]	chr11	-	protein_coding	chr11:94489599-94499974	2.96728	7.82061	2.26458e-12	7.99453e-12	up	0.356566	2.98573
ENSMUSG00000049470	Aff4	AF4/FMR2 family, member 4 [Source:MGI Symbol;Acc:MGI:2136171]	chr11	+	protein_coding	chr11:53350833-53421830	2.96675	7.81773	8.63706e-40	2.12879e-38	up	25.5217	211.795
ENSMUSG00000012609	Ttll5	tubulin tyrosine ligase-like family, member 5 [Source:MGI Symbol;Acc:MGI:2443657]	chr12	+	protein_coding	chr12:85824659-86061893	2.96468	7.80654	5.89528e-41	1.58327e-39	up	89.6603	742.927
ENSMUSG00000068823	Csde1	cold shock domain containing E1, RNA binding [Source:MGI Symbol;Acc:MGI:92356]	chr3	+	protein_coding	chr3:103020426-103058186	2.96293	7.79708	5.2424e-41	1.41074e-39	up	109.627	907.265
ENSMUSG00000102049	Zbed6		chr1	-	protein_coding	chr1:133655879-133660885	2.96107	7.78699	1.92229e-27	2.00436e-26	up	1.97861	16.3791
ENSMUSG00000024347	Psd2	pleckstrin and Sec7 domain containing 2 [Source:MGI Symbol;Acc:MGI:1921252]	chr18	+	protein_coding	chr18:35964830-36014715	2.95866	7.77404	2.00907e-06	4.21052e-06	up	0.12966	1.09568
ENSMUSG00000030516	Tjp1	tight junction protein 1 [Source:MGI Symbol;Acc:MGI:98759]	chr7	-	protein_coding	chr7:65296165-65527781	2.95805	7.77074	4.32033e-38	9.39462e-37	up	12.966	106.966
ENSMUSG00000039844	Rapgef1	Rap guanine nucleotide exchange factor (GEF) 1 [Source:MGI Symbol;Acc:MGI:104580]	chr2	+	protein_coding	chr2:29619720-29740978	2.95788	7.76983	1.97324e-40	5.10619e-39	up	51.5075	424.796
ENSMUSG00000037674	Rfx7	regulatory factor X, 7 [Source:MGI Symbol;Acc:MGI:2442675]	chr9	+	protein_coding	chr9:72532240-72622937	2.95733	7.76687	2.00496e-35	3.68771e-34	up	6.48301	53.4693
ENSMUSG00000090100	Ttbk2	tau tubulin kinase 2 [Source:MGI Symbol;Acc:MGI:2155779]	chr2	-	protein_coding	chr2:120732816-120850604	2.95428	7.75042	9.47401e-41	2.4947e-39	up	96.5294	794.093
ENSMUSG00000026565	Pou2f1	POU domain, class 2, transcription factor 1 [Source:MGI Symbol;Acc:MGI:101898]	chr1	-	protein_coding	chr1:165865154-166002678	2.95383	7.74805	2.25456e-35	4.10756e-34	up	6.51542	53.6063
ENSMUSG00000020580	Rock2	Rho-associated coiled-coil containing protein kinase 2 [Source:MGI Symbol;Acc:MGI:107926]	chr12	+	protein_coding	chr12:16894895-16987823	2.94957	7.72521	9.41248e-29	1.05486e-27	up	2.37635	19.5103
ENSMUSG00000058690	Ccser2	coiled-coil serine rich 2 [Source:MGI Symbol;Acc:MGI:101859]	chr14	-	protein_coding	chr14:36874936-36968777	2.94764	7.71484	3.35998e-39	7.89186e-38	up	23.3064	190.868
ENSMUSG00000049676	Catsperg1	cation channel sperm associated auxiliary subunit gamma 1 [Source:MGI Symbol;Acc:MGI:2443617]	chr7	-	protein_coding	chr7:29181321-29214035	2.94762	7.71477	8.45799e-40	2.08847e-38	up	35.0027	286.639
ENSMUSG00000040021	Lats1	large tumor suppressor [Source:MGI Symbol;Acc:MGI:1333883]	chr10	+	protein_coding	chr10:7681214-7716460	2.9456	7.70398	1.08133e-32	1.56421e-31	up	4.14913	33.9525
ENSMUSG00000116422	Lats1	large tumor suppressor [Source:MGI Symbol;Acc:MGI:1333883]	KZ289071.1	+	protein_coding	KZ289071.1:260438-295684	2.9456	7.70398	1.08133e-32	1.56421e-31	up	4.14913	33.9525
ENSMUSG00000024241	Sos1	SOS Ras/Rac guanine nucleotide exchange factor 1 [Source:MGI Symbol;Acc:MGI:98354]	chr17	-	protein_coding	chr17:80393751-80480453	2.94164	7.68283	7.35264e-32	1.00029e-30	up	3.69532	30.1587
ENSMUSG00000041757	Plekha6	pleckstrin homology domain containing, family A member 6 [Source:MGI Symbol;Acc:MGI:2388662]	chr1	+	protein_coding	chr1:133164210-133303435	2.93938	7.67079	9.78322e-40	2.39813e-38	up	39.0277	317.775
ENSMUSG00000034269	Setd5	SET domain containing 5 [Source:MGI Symbol;Acc:MGI:1920145]	chr6	+	protein_coding	chr6:113077365-113153435	2.93906	7.66911	3.90315e-38	8.52873e-37	up	15.4296	125.62
ENSMUSG00000039697	Ncoa7	nuclear receptor coactivator 7 [Source:MGI Symbol;Acc:MGI:2444847]	chr10	-	protein_coding	chr10:30628999-30803326	2.93328	7.63846	6.88607e-26	6.38061e-25	up	1.75041	14.2165
ENSMUSG00000036693	Nop14	NOP14 nucleolar protein [Source:MGI Symbol;Acc:MGI:1922666]	chr5	-	protein_coding	chr5:34638536-34660148	2.93172	7.63022	1.06171e-35	2.00476e-34	up	7.77961	63.0291
ENSMUSG00000071679	Rtl4	retrotransposon Gag like 4 [Source:MGI Symbol;Acc:MGI:3588192]	chrX	+	protein_coding	chrX:144688907-145122411	2.92122	7.57488	3.8787e-08	9.52682e-08	up	0.19449	1.58874
ENSMUSG00000021986	Amer2	APC membrane recruitment 2 [Source:MGI Symbol;Acc:MGI:1919375]	chr14	+	protein_coding	chr14:60373259-60388197	2.92113	7.57439	1.99018e-34	3.30845e-33	up	6.19127	49.7988
ENSMUSG00000025758	Plk4	polo like kinase 4 [Source:MGI Symbol;Acc:MGI:101783]	chr3	+	protein_coding	chr3:40800019-40816883	2.91582	7.54655	1.23958e-35	2.32434e-34	up	8.319	66.6583
ENSMUSG00000116326	Plk4	polo like kinase 4 [Source:MGI Symbol;Acc:MGI:101783]	KZ289066.1	+	protein_coding	KZ289066.1:194610-211474	2.91582	7.54655	1.23958e-35	2.32434e-34	up	8.319	66.6583
ENSMUSG00000049571	Cfap46	cilia and flagella associated protein 46 [Source:MGI Symbol;Acc:MGI:2444387]	chr7	-	protein_coding	chr7:139600951-139683817	2.91267	7.53013	4.04577e-38	8.82607e-37	up	19.9677	159.614
ENSMUSG00000043336	Filip1l	filamin A interacting protein 1-like [Source:MGI Symbol;Acc:MGI:1925999]	chr16	+	protein_coding	chr16:57353093-57573126	2.91217	7.52748	1.77461e-10	5.39832e-10	up	0.291735	2.35572
ENSMUSG00000019852	Arfgef3	ARFGEF family member 3 [Source:MGI Symbol;Acc:MGI:106387]	chr10	-	protein_coding	chr10:18581839-18743949	2.91058	7.51922	2.00745e-29	2.35753e-28	up	2.85252	22.7902
ENSMUSG00000021097	Clmn	calmin [Source:MGI Symbol;Acc:MGI:2136957]	chr12	-	protein_coding	chr12:104763117-104865076	2.90886	7.51027	1.40806e-39	3.40817e-38	up	76.1358	606.924
ENSMUSG00000036098	Myrf	myelin regulatory factor [Source:MGI Symbol;Acc:MGI:2684944]	chr19	-	protein_coding	chr19:10208272-10240748	2.90648	7.49784	3.44244e-15	1.52367e-14	up	0.551056	4.41012
ENSMUSG00000033623	Pcgf3	polycomb group ring finger 3 [Source:MGI Symbol;Acc:MGI:1916837]	chr5	+	protein_coding	chr5:108461232-108506976	2.90482	7.48923	1.23448e-30	1.55255e-29	up	3.43599	27.3373
ENSMUSG00000025885	Myo5b	myosin VB [Source:MGI Symbol;Acc:MGI:106598]	chr18	+	protein_coding	chr18:74440936-74771493	2.90317	7.48067	5.31167e-38	1.15132e-36	up	20.9725	166.544
ENSMUSG00000030216	Wbp11	WW domain binding protein 11 [Source:MGI Symbol;Acc:MGI:1891823]	chr6	-	protein_coding	chr6:136813654-136828233	2.90063	7.46753	2.5764e-39	6.11533e-38	up	67.5205	535.186
ENSMUSG00000005045	Chd5	chromodomain helicase DNA binding protein 5 [Source:MGI Symbol;Acc:MGI:3036258]	chr4	+	protein_coding	chr4:152338651-152390194	2.90037	7.4662	2.63408e-39	6.24125e-38	up	67.1316	532.009
ENSMUSG00000072663	Spef2	sperm flagellar 2 [Source:MGI Symbol;Acc:MGI:2443727]	chr15	-	protein_coding	chr15:9578193-9748868	2.89978	7.46312	9.78937e-35	1.68342e-33	up	7.29339	57.7972
ENSMUSG00000092060	Bend4	BEN domain containing 4 [Source:MGI Symbol;Acc:MGI:3648414]	chr5	-	protein_coding	chr5:67392147-67428310	2.89895	7.45884	1.882e-34	3.14803e-33	up	6.87199	54.428
ENSMUSG00000074749	Kiz	kizuna centrosomal protein [Source:MGI Symbol;Acc:MGI:2684960]	chr2	+	protein_coding	chr2:146855864-146970097	2.89873	7.4577	2.09671e-38	4.64167e-37	up	28.3632	224.533
ENSMUSG00000058230	Arhgap35	Rho GTPase activating protein 35 [Source:MGI Symbol;Acc:MGI:1929494]	chr7	-	protein_coding	chr7:16493719-16614993	2.89654	7.44638	5.19303e-39	1.20296e-37	up	50.8268	401.732
ENSMUSG00000042426	Dhx29	DEAH (Asp-Glu-Ala-His) box polypeptide 29 [Source:MGI Symbol;Acc:MGI:2145374]	chr13	+	protein_coding	chr13:112927454-112969432	2.89626	7.44495	1.94588e-34	3.24281e-33	up	6.93682	54.8389
ENSMUSG00000024044	Epb41l3	erythrocyte membrane protein band 4.1 like 3 [Source:MGI Symbol;Acc:MGI:103008]	chr17	+	protein_coding	chr17:69075683-69289989	2.8962	7.44464	1.46574e-37	3.08286e-36	up	18.2176	143.973
ENSMUSG00000038248	Sobp	sine oculis binding protein [Source:MGI Symbol;Acc:MGI:1924427]	chr10	-	protein_coding	chr10:43002500-43174530	2.89613	7.44428	9.65871e-19	5.50375e-18	up	0.842791	6.68366
ENSMUSG00000040850	Psme4	proteasome (prosome, macropain) activator subunit 4 [Source:MGI Symbol;Acc:MGI:2143994]	chr11	+	protein_coding	chr11:30771726-30880361	2.89576	7.44233	1.53245e-39	3.68938e-38	up	139.676	1103.35
ENSMUSG00000037437	Adam32	a disintegrin and metallopeptidase domain 32 [Source:MGI Symbol;Acc:MGI:2653822]	chr8	-	protein_coding	chr8:24836140-24948804	2.89512	7.43905	2.89104e-39	6.83807e-38	up	76.5319	604.296
ENSMUSG00000038384	Setd1b	SET domain containing 1B [Source:MGI Symbol;Acc:MGI:2652820]	chr5	+	protein_coding	chr5:123142193-123168629	2.89451	7.43594	2.95994e-35	5.33229e-34	up	8.49274	67.0525
ENSMUSG00000066440	Zfyve26	zinc finger, FYVE domain containing 26 [Source:MGI Symbol;Acc:MGI:1924767]	chr12	-	protein_coding	chr12:79232346-79296304	2.89341	7.43024	7.09319e-36	1.35454e-34	up	10.1148	79.7931
ENSMUSG00000018707	Dync1h1	dynein cytoplasmic 1 heavy chain 1 [Source:MGI Symbol;Acc:MGI:103147]	chr12	+	protein_coding	chr12:110601452-110666945	2.89336	7.42999	1.17112e-39	2.85002e-38	up	300.974	2373.52
ENSMUSG00000047409	Ctdspl	CTD (carboxy-terminal domain, RNA polymerase II, polypeptide A) small phosphatase-like [Source:MGI Symbol;Acc:MGI:1916524]	chr9	+	protein_coding	chr9:118926453-119043998	2.89124	7.41907	4.80967e-26	4.50306e-25	up	1.9449	15.3396
ENSMUSG00000020593	Lpin1	lipin 1 [Source:MGI Symbol;Acc:MGI:1891340]	chr12	-	protein_coding	chr12:16535669-16646966	2.88901	7.40761	1.97726e-39	4.7265e-38	up	162.27	1275.84
ENSMUSG00000034377	Tulp4	tubby like protein 4 [Source:MGI Symbol;Acc:MGI:1916092]	chr17	+	protein_coding	chr17:6106437-6251128	2.88896	7.40737	5.91397e-39	1.36762e-37	up	58.9195	463.253
ENSMUSG00000068130	Zfp442	zinc finger protein 442 [Source:MGI Symbol;Acc:MGI:3651999]	chr2	-	protein_coding	chr2:150407141-150451486	2.88647	7.3946	6.11099e-14	2.46009e-13	up	0.485577	3.83544
ENSMUSG00000033075	Senp1	SUMO1/sentrin specific peptidase 1 [Source:MGI Symbol;Acc:MGI:2445054]	chr15	-	protein_coding	chr15:98038744-98093744	2.88353	7.37954	3.25979e-38	7.15774e-37	up	31.6727	248.102
ENSMUSG00000042331	Specc1	sperm antigen with calponin homology and coiled-coil domains 1 [Source:MGI Symbol;Acc:MGI:2442356]	chr11	+	protein_coding	chr11:61956763-62223013	2.88152	7.36926	3.79087e-35	6.73366e-34	up	8.88172	69.4937
ENSMUSG00000029072	Tas1r3	taste receptor, type 1, member 3 [Source:MGI Symbol;Acc:MGI:1933547]	chr4	-	protein_coding	chr4:155859268-155863362	2.88149	7.36909	2.92319e-16	1.39852e-15	up	0.648301	5.09492
ENSMUSG00000034601	2700049A03Rik	RIKEN cDNA 2700049A03 gene [Source:MGI Symbol;Acc:MGI:1924217]	chr12	+	protein_coding	chr12:71136848-71243303	2.8798	7.36048	1.22564e-37	2.60222e-36	up	22.9174	179.062
ENSMUSG00000026672	Optn	optineurin [Source:MGI Symbol;Acc:MGI:1918898]	chr2	-	protein_coding	chr2:5020642-5064051	2.87897	7.35623	6.52902e-36	1.25212e-34	up	11.248	87.8463
ENSMUSG00000055150	Zfp78	zinc finger protein 78 [Source:MGI Symbol;Acc:MGI:107783]	chr7	+	protein_coding	chr7:6363280-6382605	2.87694	7.3459	8.21805e-19	4.70071e-18	up	0.875206	6.84801
ENSMUSG00000035247	Hectd1	HECT domain E3 ubiquitin protein ligase 1 [Source:MGI Symbol;Acc:MGI:2384768]	chr12	-	protein_coding	chr12:51743722-51829536	2.87557	7.33894	1.55985e-37	3.2706e-36	up	22.7878	177.528
ENSMUSG00000038762	Abcf1	ATP-binding cassette, sub-family F (GCN20), member 1 [Source:MGI Symbol;Acc:MGI:1351658]	chr17	-	protein_coding	chr17:35956819-35969761	2.87527	7.33742	4.33369e-37	8.83916e-36	up	18.1848	141.644
ENSMUSG00000039630	Hnrnpu	heterogeneous nuclear ribonucleoprotein U [Source:MGI Symbol;Acc:MGI:1858195]	chr1	-	protein_coding	chr1:178321108-178337797	2.87447	7.33335	1.26471e-37	2.67673e-36	up	24.3923	189.882
ENSMUSG00000111145	Hnrnpu	heterogeneous nuclear ribonucleoprotein U [Source:MGI Symbol;Acc:MGI:1858195]	KV575232.1	-	protein_coding	KV575232.1:176357-193046	2.87447	7.33335	1.26471e-37	2.67673e-36	up	24.3923	189.882
ENSMUSG00000094759	Gm10487	predicted gene 10487 [Source:MGI Symbol;Acc:MGI:3710592]	chrX	-	protein_coding	chrX:30820542-30843469	2.8719	7.32027	5.19427e-10	1.51973e-09	up	0.285252	2.2404
ENSMUSG00000055204	Ankrd17	ankyrin repeat domain 17 [Source:MGI Symbol;Acc:MGI:1932101]	chr5	-	protein_coding	chr5:90227166-90366577	2.87066	7.31399	1.46288e-36	2.88341e-35	up	15.1171	117.377
ENSMUSG00000049800	Sertad2	SERTA domain containing 2 [Source:MGI Symbol;Acc:MGI:1931026]	chr11	+	protein_coding	chr11:20543253-20653021	2.8657	7.28889	2.08804e-37	4.3376e-36	up	24.0844	186.348
ENSMUSG00000043241	Upf2	UPF2 regulator of nonsense transcripts homolog (yeast) [Source:MGI Symbol;Acc:MGI:2449307]	chr2	+	protein_coding	chr2:5951469-6056703	2.86279	7.2742	1.02184e-34	1.75495e-33	up	8.81689	68.0967
ENSMUSG00000002028	Kmt2a	lysine (K)-specific methyltransferase 2A [Source:MGI Symbol;Acc:MGI:96995]	chr9	-	protein_coding	chr9:44803355-44881296	2.86208	7.27061	1.17758e-24	1.00291e-23	up	1.75041	13.5317
ENSMUSG00000038379	Ttk	Ttk protein kinase [Source:MGI Symbol;Acc:MGI:1194921]	chr9	+	protein_coding	chr9:83834689-83872389	2.86192	7.26985	6.01151e-35	1.0512e-33	up	9.43278	72.8081
ENSMUSG00000038740	Mvb12b	multivesicular body subunit 12B [Source:MGI Symbol;Acc:MGI:1919793]	chr2	-	protein_coding	chr2:33729953-33887946	2.8577	7.24861	1.80114e-19	1.08455e-18	up	0.972451	7.50542
ENSMUSG00000025357	Dgka	diacylglycerol kinase, alpha [Source:MGI Symbol;Acc:MGI:102952]	chr10	-	protein_coding	chr10:128720134-128744855	2.85749	7.24752	9.83905e-38	2.09889e-36	up	34.5272	265.621
ENSMUSG00000034135	Sik3	SIK family kinase 3 [Source:MGI Symbol;Acc:MGI:2446296]	chr9	+	protein_coding	chr9:46012820-46224194	2.85577	7.23888	6.81345e-37	1.37513e-35	up	20.4539	157.176
ENSMUSG00000022019	Tdrd3	tudor domain containing 3 [Source:MGI Symbol;Acc:MGI:2444023]	chr14	+	protein_coding	chr14:87416639-87545504	2.85539	7.237	2.60784e-33	3.92836e-32	up	6.54784	50.3192
ENSMUSG00000031660	Brd7	bromodomain containing 7 [Source:MGI Symbol;Acc:MGI:1349766]	chr8	-	protein_coding	chr8:88331039-88362194	2.85486	7.23432	7.43732e-32	1.00977e-30	up	4.92709	37.8558
ENSMUSG00000038725	Pkhd1l1	polycystic kidney and hepatic disease 1-like 1 [Source:MGI Symbol;Acc:MGI:2183153]	chr15	+	protein_coding	chr15:44457494-44601369	2.85468	7.23344	7.77917e-18	4.15033e-17	up	0.810376	6.24539
ENSMUSG00000029206	Nsun7	NOL1/NOP2/Sun domain family, member 7 [Source:MGI Symbol;Acc:MGI:1918168]	chr5	+	protein_coding	chr5:66259897-66298026	2.85413	7.23069	1.29571e-37	2.73377e-36	up	33.3013	255.595
ENSMUSG00000020493	Prr11	proline rich 11 [Source:MGI Symbol;Acc:MGI:2444496]	chr11	-	protein_coding	chr11:87089153-87108708	2.85284	7.22423	8.04583e-22	5.68223e-21	up	1.28104	9.84635
ENSMUSG00000013878	Rnf170	ring finger protein 170 [Source:MGI Symbol;Acc:MGI:1924983]	chr8	+	protein_coding	chr8:26119368-26151790	2.85108	7.21541	4.1763e-26	3.92642e-25	up	2.13939	16.4078
ENSMUSG00000067931	Zfp948	zinc finger protein 948 [Source:MGI Symbol;Acc:MGI:3040683]	chr17	+	protein_coding	chr17:21567008-21588699	2.84552	7.18763	8.16051e-07	1.77366e-06	up	0.162075	1.26003
ENSMUSG00000005371	Fbxo11	F-box protein 11 [Source:MGI Symbol;Acc:MGI:2147134]	chr17	-	protein_coding	chr17:87990859-88065291	2.84128	7.16655	1.07706e-29	1.28504e-28	up	3.59807	27.3921
ENSMUSG00000001542	Ell2	elongation factor RNA polymerase II 2 [Source:MGI Symbol;Acc:MGI:2183438]	chr13	+	protein_coding	chr13:75706757-75772364	2.83852	7.15287	1.1834e-35	2.2283e-34	up	13.9709	106.089
ENSMUSG00000021557	Agtpbp1	ATP/GTP binding protein 1 [Source:MGI Symbol;Acc:MGI:2159437]	chr13	-	protein_coding	chr13:59445742-59585227	2.83573	7.13906	8.15719e-38	1.7498e-36	up	65.1867	493.961
ENSMUSG00000021301	Hecw1	HECT, C2 and WW domain containing E3 ubiquitin protein ligase 1 [Source:MGI Symbol;Acc:MGI:2444115]	chr13	-	protein_coding	chr13:14226438-14523228	2.83024	7.1119	6.36332e-34	1.0034e-32	up	8.58999	64.8644
ENSMUSG00000049717	Lig4	ligase IV, DNA, ATP-dependent [Source:MGI Symbol;Acc:MGI:1335098]	chr8	-	protein_coding	chr8:9969049-9977686	2.82999	7.11069	5.20583e-31	6.7356e-30	up	4.63535	35.0071
ENSMUSG00000017548	Suz12	SUZ12 polycomb repressive complex 2 subunit [Source:MGI Symbol;Acc:MGI:1261758]	chr11	+	protein_coding	chr11:79993106-80034123	2.82994	7.11044	1.02775e-28	1.14799e-27	up	3.20909	24.242
ENSMUSG00000061136	Prpf40a	pre-mRNA processing factor 40A [Source:MGI Symbol;Acc:MGI:1860512]	chr2	-	protein_coding	chr2:53134704-53191284	2.82827	7.10221	1.93912e-33	2.95071e-32	up	7.68237	57.9342
ENSMUSG00000026579	F5	coagulation factor V [Source:MGI Symbol;Acc:MGI:88382]	chr1	+	protein_coding	chr1:164151838-164220277	2.82718	7.09688	3.49142e-31	4.5656e-30	up	4.82984	36.404
ENSMUSG00000108929	Cc2d2b	coiled-coil and C2 domain containing 2B [Source:MGI Symbol;Acc:MGI:3645359]	chr19	+	protein_coding	chr19:40748753-40827743	2.82588	7.09047	2.38429e-34	3.93934e-33	up	9.919	74.6708
ENSMUSG00000035569	Ankrd11	ankyrin repeat domain 11 [Source:MGI Symbol;Acc:MGI:1924337]	chr8	-	protein_coding	chr8:122883822-123042277	2.82377	7.08012	3.75854e-35	6.68505e-34	up	13.0646	98.1997
ENSMUSG00000029155	Spata18	spermatogenesis associated 18 [Source:MGI Symbol;Acc:MGI:1920722]	chr5	+	protein_coding	chr5:73651379-73679512	2.82355	7.07901	8.00291e-38	1.72082e-36	up	114.49	860.248
ENSMUSG00000052713	Zfp608	zinc finger protein 608 [Source:MGI Symbol;Acc:MGI:2442338]	chr18	-	protein_coding	chr18:54888048-54992555	2.8229	7.07582	1.58951e-35	2.9477e-34	up	15.2027	114.197
ENSMUSG00000091474	2610021A01Rik	RIKEN cDNA 2610021A01 gene [Source:MGI Symbol;Acc:MGI:1922662]	chr7	+	protein_coding	chr7:41599230-41628533	2.82044	7.06377	5.20096e-24	4.24195e-23	up	1.7637	13.2463
ENSMUSG00000046173	Pabpc6	poly(A) binding protein, cytoplasmic 6 [Source:MGI Symbol;Acc:MGI:1914793]	chr17	-	protein_coding	chr17:9666495-9669717	2.82022	7.06268	1.39926e-37	2.94764e-36	up	79.2548	594.134
ENSMUSG00000024743	Syt7	synaptotagmin VII [Source:MGI Symbol;Acc:MGI:1859545]	chr19	+	protein_coding	chr19:10389090-10453180	2.81986	7.06095	2.16138e-29	2.5273e-28	up	3.6629	27.4742
ENSMUSG00000060206	Zfp462	zinc finger protein 462 [Source:MGI Symbol;Acc:MGI:107690]	chr4	+	protein_coding	chr4:54945048-55083563	2.81897	7.05657	2.75472e-23	2.14182e-22	up	1.62075	12.1621
ENSMUSG00000035614	Togaram1	TOG array regulator of axonemal microtubules 1 [Source:MGI Symbol;Acc:MGI:2684313]	chr12	+	protein_coding	chr12:64965804-65022573	2.81864	7.05499	1.09233e-36	2.17852e-35	up	30.0812	225.272
ENSMUSG00000054893	Zfp667	zinc finger protein 667 [Source:MGI Symbol;Acc:MGI:2442757]	chr7	+	protein_coding	chr7:6286579-6307883	2.81768	7.0503	9.57711e-26	8.80754e-25	up	2.20422	16.5174
ENSMUSG00000037106	Fer1l6	fer-1-like 6 (C. elegans) [Source:MGI Symbol;Acc:MGI:3645398]	chr15	+	protein_coding	chr15:58510048-58665092	2.81555	7.03988	1.28571e-14	5.44067e-14	up	0.583471	4.38273
ENSMUSG00000052727	Map1b	microtubule-associated protein 1B [Source:MGI Symbol;Acc:MGI:1306778]	chr13	-	protein_coding	chr13:99421446-99516540	2.81433	7.03392	1.22447e-34	2.07914e-33	up	11.7342	87.6272
ENSMUSG00000062939	Stat4	signal transducer and activator of transcription 4 [Source:MGI Symbol;Acc:MGI:103062]	chr1	+	protein_coding	chr1:51987148-52107189	2.81178	7.0215	1.81306e-37	3.778e-36	up	92.6098	690.198
ENSMUSG00000024943	Smc5	structural maintenance of chromosomes 5 [Source:MGI Symbol;Acc:MGI:2385088]	chr19	-	protein_coding	chr19:23206451-23273897	2.81103	7.01786	3.55901e-35	6.37219e-34	up	14.6516	109.157
ENSMUSG00000070345	Hsf5	heat shock transcription factor family member 5 [Source:MGI Symbol;Acc:MGI:2685585]	chr11	+	protein_coding	chr11:87617164-87659542	2.81102	7.01783	3.77449e-37	7.74547e-36	up	55.8835	416.277
ENSMUSG00000027091	Zc3h15	zinc finger CCCH-type containing 15 [Source:MGI Symbol;Acc:MGI:1919747]	chr2	+	protein_coding	chr2:83644435-83664622	2.80992	7.01248	8.94144e-30	1.07154e-28	up	4.01947	29.9395
ENSMUSG00000058252	Tcp11x2	t-complex 11 family, X-linked 2 [Source:MGI Symbol;Acc:MGI:1919091]	chrX	-	protein_coding	chrX:135654698-135693790	2.80841	7.00511	4.02562e-31	5.25396e-30	up	5.12158	38.1024
ENSMUSG00000051592	Ccnb3	cyclin B3 [Source:MGI Symbol;Acc:MGI:2183443]	chrX	-	protein_coding	chrX:6979652-7041619	2.80606	6.99372	2.67795e-09	7.32633e-09	up	0.275528	2.0681
ENSMUSG00000116524	Ccnb3	cyclin B3 [Source:MGI Symbol;Acc:MGI:2183443]	KZ289093.1	-	protein_coding	KZ289093.1:170386-232353	2.80606	6.99372	2.67795e-09	7.32633e-09	up	0.275528	2.0681
ENSMUSG00000042641	Rgsl1	regulator of G-protein signaling like 1 [Source:MGI Symbol;Acc:MGI:2685048]	chr1	-	protein_coding	chr1:153779381-153844142	2.80505	6.98882	2.91473e-32	4.09338e-31	up	6.54784	48.5935
ENSMUSG00000023007	Prpf40b	pre-mRNA processing factor 40B [Source:MGI Symbol;Acc:MGI:1925583]	chr15	+	protein_coding	chr15:99295087-99317018	2.80356	6.98163	1.76795e-34	2.96831e-33	up	12.026	89.1376
ENSMUSG00000024498	Tcerg1	transcription elongation regulator 1 (CA150) [Source:MGI Symbol;Acc:MGI:1926421]	chr18	+	protein_coding	chr18:42511487-42575793	2.80302	6.97898	2.16154e-31	2.86265e-30	up	5.51056	40.8416
ENSMUSG00000020716	Nf1	neurofibromin 1 [Source:MGI Symbol;Acc:MGI:97306]	chr11	+	protein_coding	chr11:79339693-79581612	2.80125	6.97044	6.80286e-37	1.37505e-35	up	53.2903	394.281
ENSMUSG00000024695	Zfp91	zinc finger protein 91 [Source:MGI Symbol;Acc:MGI:104854]	chr19	-	protein_coding	chr19:12767020-12796126	2.80116	6.96998	4.28846e-36	8.29512e-35	up	26.05	192.736
ENSMUSG00000026523	Wdr64	WD repeat domain 64 [Source:MGI Symbol;Acc:MGI:1923070]	chr1	+	protein_coding	chr1:175698593-175815734	2.79989	6.96386	1.01489e-36	2.03008e-35	up	45.0245	332.814
ENSMUSG00000057842	Zfp595	zinc finger protein 595 [Source:MGI Symbol;Acc:MGI:3040707]	chr13	-	protein_coding	chr13:67312998-67332570	2.79896	6.95939	7.38768e-15	3.19335e-14	up	0.615886	4.57201
ENSMUSG00000039738	Slx4	SLX4 structure-specific endonuclease subunit homolog (S. cerevisiae) [Source:MGI Symbol;Acc:MGI:106299]	chr16	-	protein_coding	chr16:3979105-4003770	2.79702	6.95004	8.33456e-37	1.67461e-35	up	53.7403	396.446
ENSMUSG00000043183	Simc1	SUMO-interacting motifs containing 1 [Source:MGI Symbol;Acc:MGI:2442599]	chr13	+	protein_coding	chr13:54503779-54551290	2.79664	6.9482	1.17852e-34	2.00869e-33	up	13.5171	99.7071
ENSMUSG00000090812	Samd15	sterile alpha motif domain containing 15 [Source:MGI Symbol;Acc:MGI:2685109]	chr12	+	protein_coding	chr12:87199723-87213541	2.79243	6.92794	1.50701e-23	1.18539e-22	up	1.76565	13.0057
ENSMUSG00000030359	Pzp	PZP, alpha-2-macroglobulin like [Source:MGI Symbol;Acc:MGI:87854]	chr6	-	protein_coding	chr6:128483567-128526720	2.78989	6.91576	1.62333e-09	4.5359e-09	up	0.291735	2.16397
ENSMUSG00000048874	Phf3	PHD finger protein 3 [Source:MGI Symbol;Acc:MGI:2446126]	chr1	-	protein_coding	chr1:30802339-30873921	2.78834	6.90834	2.38346e-31	3.14114e-30	up	5.80229	42.5673
ENSMUSG00000028771	Ptpn12	protein tyrosine phosphatase, non-receptor type 12 [Source:MGI Symbol;Acc:MGI:104673]	chr5	-	protein_coding	chr5:20986645-21055911	2.78724	6.9031	1.98048e-22	1.46627e-21	up	1.55592	11.4225
ENSMUSG00000038179	Slamf7	SLAM family member 7 [Source:MGI Symbol;Acc:MGI:1922595]	chr1	-	protein_coding	chr1:171632403-171653035	2.78704	6.90211	7.17805e-34	1.12791e-32	up	11.0535	80.9983
ENSMUSG00000023882	Zfp54	zinc finger protein 54 [Source:MGI Symbol;Acc:MGI:99201]	chr17	+	protein_coding	chr17:21423227-21435640	2.78633	6.89871	6.41817e-27	6.38125e-26	up	2.78769	20.4345
ENSMUSG00000063455	D630045J12Rik	RIKEN cDNA D630045J12 gene [Source:MGI Symbol;Acc:MGI:2669829]	chr6	-	protein_coding	chr6:38123174-38254009	2.78558	6.89513	2.07879e-24	1.73645e-23	up	1.99579	14.6285
ENSMUSG00000039252	Lgi2	leucine-rich repeat LGI family, member 2 [Source:MGI Symbol;Acc:MGI:2180196]	chr5	-	protein_coding	chr5:52533517-52566462	2.78345	6.88497	8.66354e-09	2.25966e-08	up	0.25932	1.91744
ENSMUSG00000049577	Zfpm1	zinc finger protein, multitype 1 [Source:MGI Symbol;Acc:MGI:1095400]	chr8	+	protein_coding	chr8:122282141-122337251	2.78235	6.87973	9.81755e-33	1.42476e-31	up	8.20101	59.9064
ENSMUSG00000021061	Sptb	spectrin beta, erythrocytic [Source:MGI Symbol;Acc:MGI:98387]	chr12	-	protein_coding	chr12:76580488-76710547	2.78228	6.87939	1.85734e-32	2.64421e-31	up	7.64995	55.8798
ENSMUSG00000039831	Arhgap29	Rho GTPase activating protein 29 [Source:MGI Symbol;Acc:MGI:2443818]	chr3	+	protein_coding	chr3:121952541-122016753	2.78065	6.87164	1.2095e-36	2.40508e-35	up	72.869	531.488
ENSMUSG00000093918	Gm21677	predicted gene, 21677 [Source:MGI Symbol;Acc:MGI:5435032]	chrY	-	protein_coding	chrY:3294976-3306449	2.78001	6.86857	4.78341e-09	1.27551e-08	up	0.272611	2.00976
ENSMUSG00000025616	Usp16	ubiquitin specific peptidase 16 [Source:MGI Symbol;Acc:MGI:1921362]	chr16	+	protein_coding	chr16:87454703-87483517	2.77986	6.86785	4.12197e-34	6.64742e-33	up	12.6419	92.1743
ENSMUSG00000022191	Drosha	drosha, ribonuclease type III [Source:MGI Symbol;Acc:MGI:1261425]	chr15	+	protein_coding	chr15:12824815-12935291	2.77854	6.86158	2.94062e-34	4.81719e-33	up	13.4847	98.2279
ENSMUSG00000051977	Prdm9	PR domain containing 9 [Source:MGI Symbol;Acc:MGI:2384854]	chr17	-	protein_coding	chr17:15543079-15564354	2.77826	6.86025	3.33113e-14	1.36588e-13	up	0.583795	4.27316
ENSMUSG00000041245	Wnk3	WNK lysine deficient protein kinase 3 [Source:MGI Symbol;Acc:MGI:2652875]	chrX	+	protein_coding	chrX:151198078-151320152	2.77756	6.85693	5.30705e-30	6.47508e-29	up	4.66777	33.9935
ENSMUSG00000043020	Wdr63	WD repeat domain 63 [Source:MGI Symbol;Acc:MGI:3045269]	chr3	-	protein_coding	chr3:146040526-146108130	2.77662	6.85244	2.36309e-35	4.28215e-34	up	22.9823	167.174
ENSMUSG00000109228	Fam81b	family with sequence similarity 81, member B [Source:MGI Symbol;Acc:MGI:2685122]	chr13	-	protein_coding	chr13:76201708-76305072	2.77615	6.8502	1.2591e-27	1.32722e-26	up	3.17667	23.1189
ENSMUSG00000047766	Lrrc49	leucine rich repeat containing 49 [Source:MGI Symbol;Acc:MGI:2442689]	chr9	-	protein_coding	chr9:60568859-60688158	2.77244	6.83263	2.77855e-34	4.56278e-33	up	14.3275	103.925
ENSMUSG00000042121	Ssh1	slingshot protein phosphatase 1 [Source:MGI Symbol;Acc:MGI:2686240]	chr5	-	protein_coding	chr5:113937094-113993894	2.77111	6.82633	2.43893e-29	2.84197e-28	up	4.24637	30.7887
ENSMUSG00000112160	BC024063	cDNA sequence BC024063 [Source:MGI Symbol;Acc:MGI:2670978]	chr10	+	protein_coding	chr10:82083353-82111216	2.77051	6.82349	3.69357e-06	7.54838e-06	up	0.151702	1.12088
ENSMUSG00000031563	Wwc2	WW, C2 and coiled-coil domain containing 2 [Source:MGI Symbol;Acc:MGI:1261872]	chr8	-	protein_coding	chr8:47823959-47990924	2.7691	6.81682	7.62282e-36	1.45157e-34	up	37.2125	269.264
ENSMUSG00000041408	Wapl	WAPL cohesin release factor [Source:MGI Symbol;Acc:MGI:2675859]	chr14	+	protein_coding	chr14:34673928-34747983	2.76826	6.81286	2.30611e-35	4.19582e-34	up	25.9645	187.773
ENSMUSG00000035829	Ppp1r26	protein phosphatase 1, regulatory subunit 26 [Source:MGI Symbol;Acc:MGI:2685193]	chr2	+	protein_coding	chr2:28446800-28455508	2.76814	6.81227	1.09974e-30	1.38826e-29	up	5.51056	39.8659
ENSMUSG00000079513	4932429P05Rik	RIKEN cDNA 4932429P05 gene [Source:MGI Symbol;Acc:MGI:3588287]	chrX	+	protein_coding	chrX:89752268-89755491	2.76479	6.79649	1.81296e-14	7.57669e-14	up	0.615886	4.46491
ENSMUSG00000039046	Usp6nl	USP6 N-terminal like [Source:MGI Symbol;Acc:MGI:2138893]	chr2	+	protein_coding	chr2:6322667-6446390	2.76383	6.79195	9.24864e-32	1.24441e-30	up	7.09112	51.141
ENSMUSG00000005886	Ncoa2	nuclear receptor coactivator 2 [Source:MGI Symbol;Acc:MGI:1276533]	chr1	-	protein_coding	chr1:13139105-13374083	2.76323	6.78916	2.14591e-35	3.93621e-34	up	28.6552	206.509
ENSMUSG00000047146	Tet1	tet methylcytosine dioxygenase 1 [Source:MGI Symbol;Acc:MGI:1098693]	chr10	-	protein_coding	chr10:62804570-62908996	2.76273	6.78681	1.20764e-08	3.11189e-08	up	0.25932	1.89005
ENSMUSG00000060673	4930595M18Rik	RIKEN cDNA 4930595M18 gene [Source:MGI Symbol;Acc:MGI:3045300]	chrX	-	protein_coding	chrX:81419575-81458121	2.76046	6.77612	5.29153e-14	2.14043e-13	up	0.583471	4.21838
ENSMUSG00000092225	Gm2381	predicted gene 2381 [Source:MGI Symbol;Acc:MGI:3780549]	chr7	-	protein_coding	chr7:42816829-42867234	2.75878	6.76826	6.50685e-08	1.56401e-07	up	0.226905	1.65202
ENSMUSG00000021375	Kif13a	kinesin family member 13A [Source:MGI Symbol;Acc:MGI:1098264]	chr13	-	protein_coding	chr13:46749087-46929867	2.75782	6.76374	2.38007e-24	1.98197e-23	up	2.10698	15.1478
ENSMUSG00000030145	Zfp248	zinc finger protein 248 [Source:MGI Symbol;Acc:MGI:1919970]	chr6	-	protein_coding	chr6:118427319-118455528	2.75545	6.75264	3.0104e-12	1.05309e-11	up	0.463211	3.34183
ENSMUSG00000066368	Actl11	actin-like 11 [Source:MGI Symbol;Acc:MGI:1914972]	chr9	+	protein_coding	chr9:107928469-107932461	2.75466	6.74893	2.51429e-36	4.9056e-35	up	133.55	956.668
ENSMUSG00000026924	Sec16a	SEC16 homolog A, endoplasmic reticulum export factor [Source:MGI Symbol;Acc:MGI:2139207]	chr2	-	protein_coding	chr2:26409431-26445216	2.7535	6.74352	1.39923e-35	2.60558e-34	up	40.2271	287.945
ENSMUSG00000057230	Aak1	AP2 associated kinase 1 [Source:MGI Symbol;Acc:MGI:1098687]	chr6	+	protein_coding	chr6:86849517-87003223	2.75335	6.7428	4.63316e-34	7.42738e-33	up	15.4944	110.91
ENSMUSG00000016200	Syt14	synaptotagmin XIV [Source:MGI Symbol;Acc:MGI:2444490]	chr1	-	protein_coding	chr1:192891233-193035775	2.75166	6.73491	3.76172e-21	2.54724e-20	up	1.42626	10.2172
ENSMUSG00000039342	Ankar	ankyrin and armadillo repeat containing [Source:MGI Symbol;Acc:MGI:2442559]	chr1	-	protein_coding	chr1:72642980-72700579	2.74558	6.70657	2.05817e-34	3.41307e-33	up	19.838	141.233
ENSMUSG00000031902	Nfatc3	nuclear factor of activated T cells, cytoplasmic, calcineurin dependent 3 [Source:MGI Symbol;Acc:MGI:103296]	chr8	+	protein_coding	chr8:106058840-106130537	2.74292	6.69422	3.20854e-32	4.478e-31	up	8.91414	63.3578
ENSMUSG00000016982	Pom121l2	POM121 membrane glycoprotein-like 2 (rat) [Source:MGI Symbol;Acc:MGI:2684870]	chr13	+	protein_coding	chr13:21981194-21988734	2.74162	6.68822	1.01983e-35	1.93109e-34	up	66.386	471.28
ENSMUSG00000039741	Bahcc1	BAH domain and coiled-coil containing 1 [Source:MGI Symbol;Acc:MGI:2679272]	chr11	+	protein_coding	chr11:120232947-120292296	2.7416	6.68812	1.06329e-15	4.86107e-15	up	0.745546	5.31406
ENSMUSG00000031872	Bean1	brain expressed, associated with Nedd4, 1 [Source:MGI Symbol;Acc:MGI:1929597]	chr8	+	protein_coding	chr8:104170442-104219122	2.74156	6.68794	3.38953e-23	2.6218e-22	up	1.88007	13.3673
ENSMUSG00000036550	Cnot1	CCR4-NOT transcription complex, subunit 1 [Source:MGI Symbol;Acc:MGI:2442402]	chr8	-	protein_coding	chr8:95719451-95807464	2.7409	6.68488	3.5809e-36	6.95643e-35	up	257.957	1830.28
ENSMUSG00000059263	Usp47	ubiquitin specific peptidase 47 [Source:MGI Symbol;Acc:MGI:1922246]	chr7	+	protein_coding	chr7:112023504-112111661	2.7407	6.68397	8.52327e-36	1.62074e-34	up	78.7686	558.825
ENSMUSG00000028801	Stpg1	sperm tail PG rich repeat containing 1 [Source:MGI Symbol;Acc:MGI:1926056]	chr4	+	protein_coding	chr4:135494790-135537803	2.73958	6.67877	9.5843e-34	1.49037e-32	up	15.3647	108.938
ENSMUSG00000021510	Zfp729a	zinc finger protein 729a [Source:MGI Symbol;Acc:MGI:3036250]	chr13	-	protein_coding	chr13:67612763-67637791	2.73798	6.67133	4.96672e-17	2.49676e-16	up	0.884607	6.28538
ENSMUSG00000047907	Tshz2	teashirt zinc finger family member 2 [Source:MGI Symbol;Acc:MGI:2153084]	chr2	+	protein_coding	chr2:169633013-170071816	2.73695	6.66658	7.93376e-27	7.84186e-26	up	3.14426	22.2697
ENSMUSG00000044787	Spata32	spermatogenesis associated 32 [Source:MGI Symbol;Acc:MGI:3045340]	chr11	-	protein_coding	chr11:103208127-103218432	2.73471	6.65624	2.93703e-32	4.1204e-31	up	9.46519	66.8914
ENSMUSG00000020128	Vps54	VPS54 GARP complex subunit [Source:MGI Symbol;Acc:MGI:2178798]	chr11	+	protein_coding	chr11:21239281-21321136	2.73424	6.65409	3.19825e-29	3.71394e-28	up	4.7326	33.4457
ENSMUSG00000020227	Irak3	interleukin-1 receptor-associated kinase 3 [Source:MGI Symbol;Acc:MGI:1921164]	chr10	-	protein_coding	chr10:120141648-120202130	2.73335	6.64999	2.27976e-33	3.44185e-32	up	13.9061	98.1731
ENSMUSG00000008730	Hipk1	homeodomain interacting protein kinase 1 [Source:MGI Symbol;Acc:MGI:1314873]	chr3	-	protein_coding	chr3:103739815-103791563	2.73301	6.6484	1.59766e-35	2.95875e-34	up	65.9646	465.501
ENSMUSG00000029403	Cdkl2	cyclin-dependent kinase-like 2 (CDC2-related kinase) [Source:MGI Symbol;Acc:MGI:1858227]	chr5	-	protein_coding	chr5:92006074-92043883	2.73237	6.64547	3.39892e-34	5.52099e-33	up	20.5836	145.205
ENSMUSG00000028730	Cfap57	cilia and flagella associated protein 57 [Source:MGI Symbol;Acc:MGI:2686209]	chr4	-	protein_coding	chr4:118554551-118620777	2.7313	6.64053	6.70798e-35	1.16995e-33	up	33.7116	237.626
ENSMUSG00000036168	Ccdc38	coiled-coil domain containing 38 [Source:MGI Symbol;Acc:MGI:2444738]	chr10	+	protein_coding	chr10:93540632-93584327	2.73043	6.63652	4.06775e-35	7.21597e-34	up	42.1396	296.848
ENSMUSG00000045078	Rnf216	ring finger protein 216 [Source:MGI Symbol;Acc:MGI:1344349]	chr5	-	protein_coding	chr5:142990893-143112994	2.72879	6.629	1.39904e-34	2.36661e-33	up	27.4555	193.196
ENSMUSG00000023072	Cep89	centrosomal protein 89 [Source:MGI Symbol;Acc:MGI:1919390]	chr7	+	protein_coding	chr7:35397035-35438689	2.72858	6.62802	1.05989e-33	1.64508e-32	up	16.7362	117.758
ENSMUSG00000051728	Fam243	family with sequence similarity 243 [Source:MGI Symbol;Acc:MGI:1922578]	chr16	-	protein_coding	chr16:92318765-92321441	2.72784	6.62465	4.88264e-35	8.6162e-34	up	41.1671	289.479
ENSMUSG00000038241	Cep250	centrosomal protein 250 [Source:MGI Symbol;Acc:MGI:108084]	chr2	+	protein_coding	chr2:155956458-155998900	2.72489	6.61112	3.52643e-23	2.71985e-22	up	1.9449	13.6686
ENSMUSG00000049232	Tigd2	tigger transposable element derived 2 [Source:MGI Symbol;Acc:MGI:1915390]	chr6	+	protein_coding	chr6:59208870-59212033	2.7244	6.60885	7.93812e-16	3.6689e-15	up	0.777961	5.47841
ENSMUSG00000024283	Wac	WW domain containing adaptor with coiled-coil [Source:MGI Symbol;Acc:MGI:2387357]	chr18	+	protein_coding	chr18:7868832-7929028	2.72334	6.60399	8.48753e-34	1.32594e-32	up	18.5087	129.755
ENSMUSG00000020982	Nemf	nuclear export mediator factor [Source:MGI Symbol;Acc:MGI:1918305]	chr12	-	protein_coding	chr12:69310522-69357165	2.72108	6.59366	1.1199e-29	1.33378e-28	up	5.43795	38.0782
ENSMUSG00000026578	Ccdc181	coiled-coil domain containing 181 [Source:MGI Symbol;Acc:MGI:1922145]	chr1	+	protein_coding	chr1:164275585-164287847	2.72039	6.59052	3.29593e-34	5.36016e-33	up	24.1816	169.173
ENSMUSG00000034115	Scn11a	sodium channel, voltage-gated, type XI, alpha [Source:MGI Symbol;Acc:MGI:1345149]	chr9	-	protein_coding	chr9:119753759-119825456	2.72038	6.59049	2.35041e-08	5.88454e-08	up	0.25932	1.83527
ENSMUSG00000037627	Rgs22	regulator of G-protein signalling 22 [Source:MGI Symbol;Acc:MGI:3613651]	chr15	-	protein_coding	chr15:36009479-36140400	2.71914	6.58479	5.03358e-35	8.84781e-34	up	50.3406	351.851
ENSMUSG00000040433	Zbtb38	zinc finger and BTB domain containing 38 [Source:MGI Symbol;Acc:MGI:2442866]	chr9	-	protein_coding	chr9:96682770-96752831	2.71825	6.58075	2.40595e-26	2.30213e-25	up	3.07943	21.5302
ENSMUSG00000020747	Tmem94	transmembrane protein 94 [Source:MGI Symbol;Acc:MGI:1919197]	chr11	+	protein_coding	chr11:115765433-115799366	2.71767	6.57809	2.51117e-34	4.13883e-33	up	27.2286	190.128
ENSMUSG00000033991	Ttc37	tetratricopeptide repeat domain 37 [Source:MGI Symbol;Acc:MGI:2679923]	chr13	+	protein_coding	chr13:76098734-76190316	2.71642	6.57238	2.6001e-26	2.4756e-25	up	3.07943	21.5028
ENSMUSG00000021209	Ppp4r4	protein phosphatase 4, regulatory subunit 4 [Source:MGI Symbol;Acc:MGI:1921771]	chr12	+	protein_coding	chr12:103532283-103613831	2.71576	6.56941	1.23025e-32	1.77773e-31	up	12.1556	84.7784
ENSMUSG00000030257	Srgap3	SLIT-ROBO Rho GTPase activating protein 3 [Source:MGI Symbol;Acc:MGI:2152938]	chr6	-	protein_coding	chr6:112717971-112947266	2.70869	6.53729	2.23311e-30	2.78509e-29	up	6.6775	46.3534
ENSMUSG00000028086	Fbxw7	F-box and WD-40 domain protein 7 [Source:MGI Symbol;Acc:MGI:1354695]	chr3	+	protein_coding	chr3:84815268-84979198	2.70798	6.53405	5.88592e-31	7.58642e-30	up	7.71478	53.5241
ENSMUSG00000061436	Hipk2	homeodomain interacting protein kinase 2 [Source:MGI Symbol;Acc:MGI:1314872]	chr6	-	protein_coding	chr6:38694390-38876165	2.70714	6.53027	2.64484e-30	3.28643e-29	up	6.61267	45.8543
ENSMUSG00000095990	Zfp97	zinc finger protein 97 [Source:MGI Symbol;Acc:MGI:105921]	chr17	+	protein_coding	chr17:17121415-17146831	2.70713	6.53022	7.03905e-09	1.85063e-08	up	0.290439	2.03413
ENSMUSG00000025986	Slc39a10	solute carrier family 39 (zinc transporter), member 10 [Source:MGI Symbol;Acc:MGI:1914515]	chr1	-	protein_coding	chr1:46807544-46892852	2.70621	6.52605	8.73578e-33	1.26914e-31	up	13.8736	96.1187
ENSMUSG00000026425	Srgap2	SLIT-ROBO Rho GTPase activating protein 2 [Source:MGI Symbol;Acc:MGI:109605]	chr1	-	protein_coding	chr1:131285251-131527352	2.70571	6.52377	3.12827e-31	4.09867e-30	up	8.3955	58.1533
ENSMUSG00000026275	Ppp1r7	protein phosphatase 1, regulatory subunit 7 [Source:MGI Symbol;Acc:MGI:1913635]	chr1	+	protein_coding	chr1:93342854-93373489	2.70272	6.5103	6.44279e-32	8.80727e-31	up	10.46	72.2989
ENSMUSG00000035459	Stab2	stabilin 2 [Source:MGI Symbol;Acc:MGI:2178743]	chr10	-	protein_coding	chr10:86841198-87008025	2.70234	6.50857	5.56878e-27	5.61123e-26	up	3.56566	24.6529
ENSMUSG00000041138	Nme8	NME/NM23 family member 8 [Source:MGI Symbol;Acc:MGI:1920662]	chr13	-	protein_coding	chr13:19645078-19697794	2.69851	6.49132	5.34632e-32	7.34003e-31	up	11.0535	76.1773
ENSMUSG00000037926	Ssh2	slingshot protein phosphatase 2 [Source:MGI Symbol;Acc:MGI:2679255]	chr11	+	protein_coding	chr11:77216287-77460220	2.69787	6.48842	4.92275e-35	8.67562e-34	up	122.001	840.204
ENSMUSG00000060336	Zfp937	zinc finger protein 937 [Source:MGI Symbol;Acc:MGI:3644476]	chr2	+	protein_coding	chr2:150218073-150240725	2.69637	6.4817	8.07995e-15	3.47921e-14	up	0.713779	4.93139
ENSMUSG00000042784	Muc1	mucin 1, transmembrane [Source:MGI Symbol;Acc:MGI:97231]	chr3	+	protein_coding	chr3:89229057-89233381	2.69635	6.48159	2.44792e-26	2.34063e-25	up	3.27392	22.5437
ENSMUSG00000054134	Umodl1	uromodulin-like 1 [Source:MGI Symbol;Acc:MGI:1929785]	chr17	+	protein_coding	chr17:30954640-31010710	2.69316	6.46727	1.80688e-23	1.41877e-22	up	2.17181	14.9287
ENSMUSG00000039943	Plcb4	phospholipase C, beta 4 [Source:MGI Symbol;Acc:MGI:107464]	chr2	+	protein_coding	chr2:135659011-136014593	2.69284	6.46585	5.97621e-28	6.44055e-27	up	4.34362	29.83
ENSMUSG00000041870	Ankrd13a	ankyrin repeat domain 13a [Source:MGI Symbol;Acc:MGI:1915670]	chr5	+	protein_coding	chr5:114774677-114806200	2.69145	6.45962	1.20425e-34	2.04996e-33	up	70.4055	482.73
ENSMUSG00000090173	Fbxw10	F-box and WD-40 domain protein 10 [Source:MGI Symbol;Acc:MGI:3052463]	chr11	+	protein_coding	chr11:62847069-62877465	2.69034	6.45467	1.02695e-34	1.76149e-33	up	83.9219	574.959
ENSMUSG00000022805	Maats1	MYCBP-associated, testis expressed 1 [Source:MGI Symbol;Acc:MGI:2443598]	chr16	-	protein_coding	chr16:38297754-38342143	2.68905	6.44888	1.94072e-32	2.75709e-31	up	13.966	95.6144
ENSMUSG00000043535	Setx	senataxin [Source:MGI Symbol;Acc:MGI:2443480]	chr2	+	protein_coding	chr2:29124181-29182471	2.68652	6.43757	4.98749e-35	8.77824e-34	up	427.263	2919.39
ENSMUSG00000029279	Brdt	bromodomain, testis-specific [Source:MGI Symbol;Acc:MGI:1891374]	chr5	+	protein_coding	chr5:107331159-107387058	2.68321	6.42285	8.67239e-34	1.35325e-32	up	31.9612	217.904
ENSMUSG00000033060	Lmo7	LIM domain only 7 [Source:MGI Symbol;Acc:MGI:1353586]	chr14	+	protein_coding	chr14:101729957-101934710	2.68181	6.4166	2.72328e-14	1.12382e-13	up	0.680716	4.65665
ENSMUSG00000037012	Hk1	hexokinase 1 [Source:MGI Symbol;Acc:MGI:96103]	chr10	-	protein_coding	chr10:62268855-62379908	2.68051	6.41082	6.59882e-35	1.1524e-33	up	481.947	3279.35
ENSMUSG00000038371	Sbf2	SET binding factor 2 [Source:MGI Symbol;Acc:MGI:1921831]	chr7	-	protein_coding	chr7:110308013-110614922	2.67977	6.40752	4.00463e-34	6.46591e-33	up	48.0391	326.727
ENSMUSG00000038718	Pbx3	pre B cell leukemia homeobox 3 [Source:MGI Symbol;Acc:MGI:97496]	chr2	-	protein_coding	chr2:34171457-34373142	2.6794	6.40588	6.97507e-21	4.6233e-20	up	1.58834	10.8199
ENSMUSG00000047388	Atmin	ATM interactor [Source:MGI Symbol;Acc:MGI:2682328]	chr8	+	protein_coding	chr8:116943393-116960445	2.67901	6.40418	1.06036e-33	1.64508e-32	up	32.0585	217.931
ENSMUSG00000024393	Prrc2a	proline-rich coiled-coil 2A [Source:MGI Symbol;Acc:MGI:1915467]	chr17	-	protein_coding	chr17:35149076-35164897	2.67834	6.40117	1.13692e-34	1.94026e-33	up	151.929	1032.24
ENSMUSG00000043986	Spata31d1d	spermatogenesis associated 31 subfamily D, member 1D [Source:MGI Symbol;Acc:MGI:3045260]	chr13	-	protein_coding	chr13:59725925-59731752	2.6777	6.39834	2.39934e-33	3.61833e-32	up	25.1541	170.844
ENSMUSG00000045639	Zfp629	zinc finger protein 629 [Source:MGI Symbol;Acc:MGI:2444524]	chr7	-	protein_coding	chr7:127607031-127615797	2.67765	6.39812	5.75205e-29	6.5332e-28	up	5.6078	38.1024
ENSMUSG00000063870	Chd4	chromodomain helicase DNA binding protein 4 [Source:MGI Symbol;Acc:MGI:1344380]	chr6	+	protein_coding	chr6:125095981-125130591	2.67653	6.39316	2.76897e-34	4.55259e-33	up	66.4184	450.709
ENSMUSG00000026790	Odf2	outer dense fiber of sperm tails 2 [Source:MGI Symbol;Acc:MGI:1098824]	chr2	+	protein_coding	chr2:29889221-29931746	2.67625	6.39193	7.44198e-35	1.29462e-33	up	924.38	6271.27
ENSMUSG00000046782	Ttc6	tetratricopeptide repeat domain 6 [Source:MGI Symbol;Acc:MGI:2684915]	chr12	+	protein_coding	chr12:57564113-57737928	2.67498	6.38632	2.91012e-33	4.35453e-32	up	24.7327	167.667
ENSMUSG00000003123	Lipe	lipase, hormone sensitive [Source:MGI Symbol;Acc:MGI:96790]	chr7	-	protein_coding	chr7:25379527-25398710	2.67367	6.3805	1.80284e-34	3.02312e-33	up	111.767	756.925
ENSMUSG00000037363	Letm2	leucine zipper-EF-hand containing transmembrane protein 2 [Source:MGI Symbol;Acc:MGI:2444979]	chr8	-	protein_coding	chr8:25578490-25597582	2.66968	6.36286	5.06077e-33	7.44049e-32	up	22.8202	154.135
ENSMUSG00000044676	Zfp612	zinc finger protein 612 [Source:MGI Symbol;Acc:MGI:2443465]	chr8	+	protein_coding	chr8:110079746-110092741	2.66967	6.36283	3.50571e-25	3.10132e-24	up	2.94977	19.9414
ENSMUSG00000035649	Zcchc7	zinc finger, CCHC domain containing 7 [Source:MGI Symbol;Acc:MGI:2442912]	chr4	+	protein_coding	chr4:44755877-44932215	2.66902	6.35997	5.04724e-28	5.45685e-27	up	4.79743	32.4048
ENSMUSG00000070777	Ceacam20	carcinoembryonic antigen-related cell adhesion molecule 20 [Source:MGI Symbol;Acc:MGI:1918851]	chr7	+	protein_coding	chr7:19965412-19991104	2.66683	6.35034	2.3394e-17	1.20335e-16	up	1.03728	7.01182
ENSMUSG00000030616	Sytl2	synaptotagmin-like 2 [Source:MGI Symbol;Acc:MGI:1933366]	chr7	+	protein_coding	chr7:90302252-90410719	2.66651	6.34892	1.3917e-16	6.78831e-16	up	0.940036	6.35496
ENSMUSG00000040407	Akap9	A kinase (PRKA) anchor protein (yotiao) 9 [Source:MGI Symbol;Acc:MGI:2178217]	chr5	+	protein_coding	chr5:3928054-4081310	2.66625	6.34779	9.05207e-29	1.01531e-27	up	5.64022	38.021
ENSMUSG00000034075	Zdhhc5	zinc finger, DHHC domain containing 5 [Source:MGI Symbol;Acc:MGI:1923573]	chr2	-	protein_coding	chr2:84687970-84715180	2.66603	6.34678	2.0559e-34	3.41307e-33	up	159.741	1076.1
ENSMUSG00000031631	Cfap97	cilia and flagella associated protein 97 [Source:MGI Symbol;Acc:MGI:1914006]	chr8	+	protein_coding	chr8:46151771-46195590	2.66591	6.34627	4.12982e-34	6.65212e-33	up	73.4849	495.002
ENSMUSG00000033904	Ccp110	centriolar coiled coil protein 110 [Source:MGI Symbol;Acc:MGI:2141942]	chr7	+	protein_coding	chr7:118712552-118737024	2.66582	6.34588	2.62061e-33	3.94319e-32	up	29.4004	198.045
ENSMUSG00000052549	Arl13a	ADP-ribosylation factor-like 13A [Source:MGI Symbol;Acc:MGI:1921698]	chrX	+	protein_coding	chrX:134187501-134208028	2.66497	6.34214	1.40894e-28	1.56341e-27	up	5.44573	36.678
ENSMUSG00000034007	Scaper	S phase cyclin A-associated protein in the ER [Source:MGI Symbol;Acc:MGI:1925976]	chr9	-	protein_coding	chr9:55549879-55938119	2.66417	6.33861	1.66787e-32	2.38202e-31	up	18.2497	122.799
ENSMUSG00000028954	Nub1	negative regulator of ubiquitin-like proteins 1 [Source:MGI Symbol;Acc:MGI:1889001]	chr5	+	protein_coding	chr5:24685532-24710378	2.66322	6.33443	1.73332e-32	2.47286e-31	up	18.2821	122.936
ENSMUSG00000027184	Caprin1	cell cycle associated protein 1 [Source:MGI Symbol;Acc:MGI:1858234]	chr2	-	protein_coding	chr2:103762941-103797649	2.66314	6.33409	5.60681e-34	8.91404e-33	up	64.9273	436.52
ENSMUSG00000034593	Myo5a	myosin VA [Source:MGI Symbol;Acc:MGI:105976]	chr9	+	protein_coding	chr9:75071015-75223688	2.66223	6.3301	3.42117e-28	3.72571e-27	up	5.08916	34.2127
ENSMUSG00000032712	Resf1	retroelement silencing factor 1 [Source:MGI Symbol;Acc:MGI:1914496]	chr6	+	protein_coding	chr6:149309414-149335663	2.66098	6.32464	4.96374e-17	2.49676e-16	up	1.00487	6.76584
ENSMUSG00000033900	Map9	microtubule-associated protein 9 [Source:MGI Symbol;Acc:MGI:2442208]	chr3	+	protein_coding	chr3:82358044-82395268	2.65998	6.32023	3.15815e-10	9.41161e-10	up	0.388981	2.62964
ENSMUSG00000062604	Srpk2	serine/arginine-rich protein specific kinase 2 [Source:MGI Symbol;Acc:MGI:1201408]	chr5	-	protein_coding	chr5:23503264-23684617	2.65925	6.31707	7.97362e-34	1.24855e-32	up	58.4456	391.888
ENSMUSG00000054387	Mdm4	transformed mouse 3T3 cell double minute 4 [Source:MGI Symbol;Acc:MGI:107934]	chr1	-	protein_coding	chr1:132959484-133030561	2.65827	6.31275	4.35969e-33	6.46061e-32	up	28.1233	188.453
ENSMUSG00000025324	Atp10a	ATPase, class V, type 10A [Source:MGI Symbol;Acc:MGI:1330809]	chr7	+	protein_coding	chr7:58656166-58829420	2.65734	6.30869	2.13461e-32	3.02934e-31	up	18.6062	124.606
ENSMUSG00000114073	Gm30302	predicted gene, 30302 [Source:MGI Symbol;Acc:MGI:5589461]	chr13	-	protein_coding	chr13:49784765-49799001	2.65708	6.30756	1.49406e-31	1.99632e-30	up	12.8364	85.9563
ENSMUSG00000030126	Tmcc1	transmembrane and coiled coil domains 1 [Source:MGI Symbol;Acc:MGI:2442368]	chr6	-	protein_coding	chr6:116018611-116193486	2.65628	6.30406	4.36075e-33	6.46061e-32	up	29.0426	194.345
ENSMUSG00000095368	Gm3012	predicted gene 3012 [Source:MGI Symbol;Acc:MGI:3781190]	chr14	+	protein_coding	chr14:3634512-3642943	2.65553	6.30076	4.01642e-16	1.90131e-15	up	0.902111	6.0531
ENSMUSG00000095533	Gm10413	predicted gene 10413 [Source:MGI Symbol;Acc:MGI:3704417]	chr14	+	protein_coding	chr14:3395093-3403525	2.65553	6.30076	4.01642e-16	1.90131e-15	up	0.902111	6.0531
ENSMUSG00000001151	Pcnt	pericentrin (kendrin) [Source:MGI Symbol;Acc:MGI:102722]	chr10	-	protein_coding	chr10:76351263-76442786	2.65482	6.29769	1.64024e-31	2.18731e-30	up	12.8688	86.0385
ENSMUSG00000020694	Tlk2	tousled-like kinase 2 (Arabidopsis) [Source:MGI Symbol;Acc:MGI:1346023]	chr11	+	protein_coding	chr11:105178807-105283959	2.65448	6.2962	1.77564e-32	2.53057e-31	up	20.0613	134.084
ENSMUSG00000062564	Tex28	testis expressed 28 [Source:MGI Symbol;Acc:MGI:2686384]	chrX	-	protein_coding	chrX:74150944-74167838	2.65444	6.296	6.40667e-08	1.5413e-07	up	0.25932	1.75309
ENSMUSG00000071636	Rimbp3	RIMS binding protein 3 [Source:MGI Symbol;Acc:MGI:2685449]	chr16	+	protein_coding	chr16:17208603-17213982	2.65368	6.29272	3.20086e-34	5.21184e-33	up	229.239	1531.11
ENSMUSG00000068663	Clec16a	C-type lectin domain family 16, member A [Source:MGI Symbol;Acc:MGI:1921624]	chr16	+	protein_coding	chr16:10545339-10744878	2.65328	6.29097	1.23623e-32	1.78446e-31	up	22.3016	148.931
ENSMUSG00000051506	Wdfy4	WD repeat and FYVE domain containing 4 [Source:MGI Symbol;Acc:MGI:3584510]	chr14	-	protein_coding	chr14:32959547-33185508	2.65309	6.29013	3.18614e-32	4.46052e-31	up	17.8283	119.046
ENSMUSG00000063550	Nup98	nucleoporin 98 [Source:MGI Symbol;Acc:MGI:109404]	chr7	-	protein_coding	chr7:102119398-102210176	2.6522	6.28624	3.43528e-34	5.57334e-33	up	231.676	1545.79
ENSMUSG00000038056	Kmt2c	lysine (K)-specific methyltransferase 2C [Source:MGI Symbol;Acc:MGI:2444959]	chr5	-	protein_coding	chr5:25271798-25498783	2.64888	6.27182	1.176e-30	1.48175e-29	up	9.98383	66.4805
ENSMUSG00000001334	Fndc5	fibronectin type III domain containing 5 [Source:MGI Symbol;Acc:MGI:1917614]	chr4	+	protein_coding	chr4:129136999-129144593	2.64879	6.2714	3.43994e-27	3.51609e-26	up	4.40845	29.3643
ENSMUSG00000027378	Nphp1	nephronophthisis 1 (juvenile) homolog (human) [Source:MGI Symbol;Acc:MGI:1858233]	chr2	-	protein_coding	chr2:127740732-127788897	2.64804	6.26813	7.37526e-34	1.1562e-32	up	98.0879	652.588
ENSMUSG00000052397	Ezr	ezrin [Source:MGI Symbol;Acc:MGI:98931]	chr17	-	protein_coding	chr17:6738041-6782784	2.6478	6.26711	8.22779e-23	6.19358e-22	up	2.20422	14.6821
ENSMUSG00000026640	Plxna2	plexin A2 [Source:MGI Symbol;Acc:MGI:107684]	chr1	+	protein_coding	chr1:194618218-194816869	2.64767	6.26654	2.44284e-32	3.44322e-31	up	20.1301	133.909
ENSMUSG00000003341	Atp8b3	ATPase, class I, type 8B, member 3 [Source:MGI Symbol;Acc:MGI:1914581]	chr10	-	protein_coding	chr10:80519584-80539124	2.64747	6.26566	3.12987e-34	5.11478e-33	up	1182.05	7860.95
ENSMUSG00000056050	Mia3	melanoma inhibitory activity 3 [Source:MGI Symbol;Acc:MGI:2443183]	chr1	-	protein_coding	chr1:183326725-183369553	2.64709	6.26402	2.60621e-31	3.42799e-30	up	12.6743	84.2854
ENSMUSG00000040661	Rad54l2	RAD54 like 2 (S. cerevisiae) [Source:MGI Symbol;Acc:MGI:1933196]	chr9	-	protein_coding	chr9:106688082-106789194	2.64643	6.26116	2.81908e-31	3.69716e-30	up	12.577	83.6006
ENSMUSG00000026153	Fam135a	family with sequence similarity 135, member A [Source:MGI Symbol;Acc:MGI:1915437]	chr1	-	protein_coding	chr1:24011093-24100341	2.64181	6.24116	8.64757e-33	1.25768e-31	up	29.3356	194.347
ENSMUSG00000020198	Ap3d1	adaptor-related protein complex 3, delta 1 subunit [Source:MGI Symbol;Acc:MGI:107734]	chr10	-	protein_coding	chr10:80706956-80742264	2.63733	6.22181	1.36216e-33	2.09403e-32	up	90.7297	599.174
ENSMUSG00000109561	Ankrd31	ankyrin repeat domain 31 [Source:MGI Symbol;Acc:MGI:5006716]	chr13	+	protein_coding	chr13:96748272-96910039	2.63507	6.21207	8.03768e-31	1.03008e-29	up	11.6046	76.5334
ENSMUSG00000034154	Ino80	INO80 complex subunit [Source:MGI Symbol;Acc:MGI:1915392]	chr2	-	protein_coding	chr2:119373042-119477687	2.63362	6.20582	6.47105e-29	7.31289e-28	up	6.74233	44.4299
ENSMUSG00000024810	Il33	interleukin 33 [Source:MGI Symbol;Acc:MGI:1924375]	chr19	+	protein_coding	chr19:29925114-29960718	2.63334	6.20462	1.19326e-12	4.30261e-12	up	0.583471	3.86228
ENSMUSG00000028358	Zfp618	zinc finger protein 618 [Source:MGI Symbol;Acc:MGI:1919950]	chr4	+	protein_coding	chr4:62965573-63139708	2.63235	6.20035	1.19805e-25	1.09283e-24	up	3.54329	23.338
ENSMUSG00000036030	Prtg	protogenin [Source:MGI Symbol;Acc:MGI:2444710]	chr9	+	protein_coding	chr9:72806874-72917291	2.63177	6.19784	8.95788e-08	2.12399e-07	up	0.25932	1.7257
ENSMUSG00000049409	Prokr1	prokineticin receptor 1 [Source:MGI Symbol;Acc:MGI:1929676]	chr6	-	protein_coding	chr6:87578591-87590743	2.63177	6.19784	8.95788e-08	2.12399e-07	up	0.25932	1.7257
ENSMUSG00000030655	Smg1	SMG1 homolog, phosphatidylinositol 3-kinase-related kinase (C. elegans) [Source:MGI Symbol;Acc:MGI:1919742]	chr7	-	protein_coding	chr7:118131308-118243670	2.63166	6.19738	1.77785e-33	2.71142e-32	up	92.3284	607.337
ENSMUSG00000007279	Scube2	signal peptide, CUB domain, EGF-like 2 [Source:MGI Symbol;Acc:MGI:1928765]	chr7	-	protein_coding	chr7:109798676-109865679	2.63032	6.19165	6.24425e-28	6.71332e-27	up	5.47814	36.0206
ENSMUSG00000013663	Pten	phosphatase and tensin homolog [Source:MGI Symbol;Acc:MGI:109583]	chr19	+	protein_coding	chr19:32757497-32826160	2.62942	6.18777	1.56451e-32	2.24869e-31	up	29.51	193.829
ENSMUSG00000040648	Ppip5k2	diphosphoinositol pentakisphosphate kinase 2 [Source:MGI Symbol;Acc:MGI:2142810]	chr1	-	protein_coding	chr1:97706048-97770411	2.62873	6.18483	4.53765e-31	5.8937e-30	up	13.3874	87.9011
ENSMUSG00000039963	Ccdc40	coiled-coil domain containing 40 [Source:MGI Symbol;Acc:MGI:2443893]	chr11	+	protein_coding	chr11:119228572-119265238	2.62784	6.18099	1.66084e-32	2.3745e-31	up	29.6922	194.812
ENSMUSG00000055547	Apobec4	apolipoprotein B mRNA editing enzyme, catalytic polypeptide-like 4 (putative) [Source:MGI Symbol;Acc:MGI:1918531]	chr1	+	protein_coding	chr1:152750551-152757544	2.62686	6.17682	9.45952e-31	1.20428e-29	up	12.026	78.8617
ENSMUSG00000007107	Atp1a4	ATPase, Na+/K+ transporting, alpha 4 polypeptide [Source:MGI Symbol;Acc:MGI:1351335]	chr1	-	protein_coding	chr1:172223513-172258414	2.62583	6.1724	1.24661e-33	1.91858e-32	up	255.374	1673.04
ENSMUSG00000043157	Arl11	ADP-ribosylation factor-like 11 [Source:MGI Symbol;Acc:MGI:2444054]	chr14	+	protein_coding	chr14:61309753-61311936	2.62546	6.17083	9.74517e-20	5.97745e-19	up	1.52351	9.9981
ENSMUSG00000020409	Slu7	SLU7 splicing factor homolog (S. cerevisiae) [Source:MGI Symbol;Acc:MGI:2385598]	chr11	+	protein_coding	chr11:43433744-43447981	2.62344	6.16217	9.05182e-28	9.62434e-27	up	5.44573	35.6371
ENSMUSG00000064061	Dzip3	DAZ interacting protein 3, zinc finger [Source:MGI Symbol;Acc:MGI:1917433]	chr16	-	protein_coding	chr16:48924232-48994165	2.62326	6.1614	1.67048e-28	1.85056e-27	up	6.41818	41.992
ENSMUSG00000022119	Rbm26	RNA binding motif protein 26 [Source:MGI Symbol;Acc:MGI:1921463]	chr14	-	protein_coding	chr14:105106751-105177327	2.62287	6.15975	6.97666e-30	8.42071e-29	up	9.26454	60.5899
ENSMUSG00000036745	Ttll7	tubulin tyrosine ligase-like family, member 7 [Source:MGI Symbol;Acc:MGI:1918142]	chr3	+	protein_coding	chr3:146852367-146984009	2.62236	6.15755	3.88939e-32	5.40028e-31	up	24.7003	161.449
ENSMUSG00000062078	Qk	quaking [Source:MGI Symbol;Acc:MGI:97837]	chr17	-	protein_coding	chr17:10202601-10319854	2.62141	6.15351	4.56314e-32	6.30977e-31	up	23.9071	156.162
ENSMUSG00000044340	Phlpp1	PH domain and leucine rich repeat protein phosphatase 1 [Source:MGI Symbol;Acc:MGI:2138327]	chr1	+	protein_coding	chr1:106171752-106394250	2.62068	6.15041	4.47398e-33	6.62109e-32	up	67.0343	437.616
ENSMUSG00000026135	Zfp142	zinc finger protein 142 [Source:MGI Symbol;Acc:MGI:1924514]	chr1	-	protein_coding	chr1:74565127-74588246	2.62061	6.15009	1.16965e-27	1.23778e-26	up	5.3809	35.144
ENSMUSG00000111375	Btbd8	BTB (POZ) domain containing 8 [Source:MGI Symbol;Acc:MGI:3646208]	chr5	+	protein_coding	chr5:107437997-107511207	2.61824	6.13999	3.53232e-26	3.33492e-25	up	4.06809	26.5309
ENSMUSG00000045071	E130308A19Rik	RIKEN cDNA E130308A19 gene [Source:MGI Symbol;Acc:MGI:2442164]	chr4	+	protein_coding	chr4:59626211-59761439	2.61816	6.13967	4.92298e-25	4.28757e-24	up	3.33875	21.7767
ENSMUSG00000031027	Stk33	serine/threonine kinase 33 [Source:MGI Symbol;Acc:MGI:2152419]	chr7	-	protein_coding	chr7:109279223-109439081	2.61709	6.13511	1.58044e-32	2.26917e-31	up	36.9856	240.858
ENSMUSG00000026739	Bmi1	Bmi1 polycomb ring finger oncogene [Source:MGI Symbol;Acc:MGI:88174]	chr2	+	protein_coding	chr2:18677018-18686629	2.61706	6.13497	4.33185e-31	5.63182e-30	up	14.9433	97.324
ENSMUSG00000023927	Satb1	special AT-rich sequence binding protein 1 [Source:MGI Symbol;Acc:MGI:105084]	chr17	-	protein_coding	chr17:51736187-51833290	2.61701	6.13476	1.09956e-11	3.68946e-11	up	0.518641	3.39662
ENSMUSG00000021140	Pcnx	pecanex homolog [Source:MGI Symbol;Acc:MGI:1891924]	chr12	+	protein_coding	chr12:81860023-82000924	2.61663	6.13316	3.31801e-33	4.95935e-32	up	105.653	687.781
ENSMUSG00000024991	Eif3a	eukaryotic translation initiation factor 3, subunit A [Source:MGI Symbol;Acc:MGI:95301]	chr19	-	protein_coding	chr19:60761117-60790658	2.61506	6.1265	6.87584e-32	9.3826e-31	up	23.2416	151.149
ENSMUSG00000042978	Sbk1	SH3-binding kinase 1 [Source:MGI Symbol;Acc:MGI:2135937]	chr7	+	protein_coding	chr7:126248862-126295016	2.61498	6.12616	2.05141e-24	1.71463e-23	up	3.04701	19.8319
ENSMUSG00000051980	Casr	calcium-sensing receptor [Source:MGI Symbol;Acc:MGI:1351351]	chr16	-	protein_coding	chr16:36493696-36562141	2.61351	6.11991	2.0869e-16	1.00772e-15	up	1.00487	6.5467
ENSMUSG00000078877	Gm14295	predicted gene 14295 [Source:MGI Symbol;Acc:MGI:3709624]	chr2	+	protein_coding	chr2:176798612-176811223	2.61317	6.11847	2.77126e-17	1.41792e-16	up	1.12869	7.34929
ENSMUSG00000055884	Fancm	Fanconi anemia, complementation group M [Source:MGI Symbol;Acc:MGI:2442306]	chr12	+	protein_coding	chr12:65075603-65132058	2.61309	6.11812	2.47001e-25	2.20826e-24	up	3.56566	23.1737
ENSMUSG00000021585	Cast	calpastatin [Source:MGI Symbol;Acc:MGI:1098236]	chr13	-	protein_coding	chr13:74692368-74808810	2.61256	6.11587	3.78446e-32	5.26001e-31	up	28.9544	187.971
ENSMUSG00000036768	Kif15	kinesin family member 15 [Source:MGI Symbol;Acc:MGI:1098258]	chr9	+	protein_coding	chr9:122951046-123018733	2.61124	6.1103	1.97802e-29	2.32499e-28	up	8.68723	56.3594
ENSMUSG00000053641	Dennd4a	DENN/MADD domain containing 4A [Source:MGI Symbol;Acc:MGI:2142979]	chr9	+	protein_coding	chr9:64811340-64919667	2.61088	6.10876	5.83358e-30	7.09823e-29	up	10.248	66.4649
ENSMUSG00000055602	Tcp10b	t-complex protein 10b [Source:MGI Symbol;Acc:MGI:98542]	chr17	+	protein_coding	chr17:13061104-13082481	2.6106	6.10756	7.84044e-33	1.14399e-31	up	64.1844	416.092
ENSMUSG00000039496	Cdnf	cerebral dopamine neurotrophic factor [Source:MGI Symbol;Acc:MGI:3606576]	chr2	+	protein_coding	chr2:3513030-3526376	2.61027	6.10619	1.17012e-09	3.3128e-09	up	0.378608	2.47323
ENSMUSG00000036568	Bicral	BRD4 interacting chromatin remodeling complex associated protein like [Source:MGI Symbol;Acc:MGI:2673855]	chr17	-	protein_coding	chr17:46798120-46858482	2.60931	6.1021	8.50977e-30	1.02345e-28	up	9.82176	63.6318
ENSMUSG00000036792	Mbd5	methyl-CpG binding domain protein 5 [Source:MGI Symbol;Acc:MGI:2138934]	chr2	+	protein_coding	chr2:48949508-49325405	2.60917	6.10152	4.23714e-29	4.87416e-28	up	8.00814	51.8806
ENSMUSG00000038538	Ubn2	ubinuclein 2 [Source:MGI Symbol;Acc:MGI:2444236]	chr6	+	protein_coding	chr6:38433950-38524825	2.60725	6.09342	8.27256e-32	1.11866e-30	up	24.5706	158.929
ENSMUSG00000094558	Btbd35f11	BTB domain containing 35, family member 11 [Source:MGI Symbol;Acc:MGI:3709280]	chrX	-	protein_coding	chrX:3441731-3443690	2.60681	6.09154	4.37918e-20	2.74989e-19	up	1.65803	10.7393
ENSMUSG00000001517	Foxm1	forkhead box M1 [Source:MGI Symbol;Acc:MGI:1347487]	chr6	+	protein_coding	chr6:128362967-128376146	2.60571	6.08689	1.33604e-32	1.92646e-31	up	53.1655	343.497
ENSMUSG00000039967	Zfp292	zinc finger protein 292 [Source:MGI Symbol;Acc:MGI:1353423]	chr4	-	protein_coding	chr4:34803113-34882960	2.60496	6.08376	2.08966e-18	1.16464e-17	up	1.32902	8.60111
ENSMUSG00000042625	Safb2	scaffold attachment factor B2 [Source:MGI Symbol;Acc:MGI:2146808]	chr17	-	protein_coding	chr17:56560965-56584585	2.60385	6.07907	5.71301e-27	5.74797e-26	up	4.98641	32.1928
ENSMUSG00000022798	Tex55	testis expressed 55 [Source:MGI Symbol;Acc:MGI:1921913]	chr16	-	protein_coding	chr16:38812206-38828749	2.6009	6.06664	2.99483e-28	3.27464e-27	up	6.70991	43.2247
ENSMUSG00000061882	Ccdc62	coiled-coil domain containing 62 [Source:MGI Symbol;Acc:MGI:2684996]	chr5	+	protein_coding	chr5:123930679-123969895	2.59938	6.06028	2.03347e-31	2.70367e-30	up	21.3126	137.108
ENSMUSG00000036591	Arhgap21	Rho GTPase activating protein 21 [Source:MGI Symbol;Acc:MGI:1918685]	chr2	-	protein_coding	chr2:20847919-20968881	2.59852	6.05667	2.96837e-24	2.45519e-23	up	3.11184	20.0236
ENSMUSG00000039275	Foxk2	forkhead box K2 [Source:MGI Symbol;Acc:MGI:1916087]	chr11	+	protein_coding	chr11:121259990-121309896	2.59415	6.03833	4.4692e-32	6.18622e-31	up	38.4118	246.2
ENSMUSG00000024050	Wiz	widely-interspaced zinc finger motifs [Source:MGI Symbol;Acc:MGI:1332638]	chr17	-	protein_coding	chr17:32354055-32389439	2.59382	6.03695	7.03918e-29	7.92172e-28	up	8.20101	52.5673
ENSMUSG00000043987	Cep164	centrosomal protein 164 [Source:MGI Symbol;Acc:MGI:2384878]	chr9	-	protein_coding	chr9:45766946-45828691	2.59137	6.02669	5.29401e-32	7.27562e-31	up	37.8608	242.201
ENSMUSG00000037426	Depdc5	DEP domain containing 5 [Source:MGI Symbol;Acc:MGI:2141101]	chr5	+	protein_coding	chr5:32863701-32994236	2.59091	6.0248	8.1654e-31	1.04446e-29	up	16.9258	108.253
ENSMUSG00000028634	Hivep3	human immunodeficiency virus type I enhancer binding protein 3 [Source:MGI Symbol;Acc:MGI:106589]	chr4	+	protein_coding	chr4:119733784-120138045	2.58994	6.02073	1.31652e-15	5.9964e-15	up	0.940036	6.02625
ENSMUSG00000051054	1700014D04Rik	RIKEN cDNA 1700014D04 gene [Source:MGI Symbol;Acc:MGI:1921474]	chr13	-	protein_coding	chr13:59740842-59746752	2.58273	5.99072	1.26719e-31	1.69655e-30	up	31.6047	200.976
ENSMUSG00000024855	Pacs1	phosphofurin acidic cluster sorting protein 1 [Source:MGI Symbol;Acc:MGI:1277113]	chr19	-	protein_coding	chr19:5133158-5273119	2.58148	5.98553	2.16221e-32	3.06529e-31	up	91.9615	584.245
ENSMUSG00000020173	Cobl	cordon-bleu WH2 repeat [Source:MGI Symbol;Acc:MGI:105056]	chr11	-	protein_coding	chr11:12236608-12464960	2.57752	5.96913	6.09323e-22	4.33961e-21	up	2.30147	14.6
ENSMUSG00000039968	Rsbn1l	round spermatid basic protein 1-like [Source:MGI Symbol;Acc:MGI:3036237]	chr5	-	protein_coding	chr5:20893028-20956398	2.57722	5.96789	1.06603e-18	6.0591e-18	up	1.45868	9.25852
ENSMUSG00000052698	Tln2	talin 2 [Source:MGI Symbol;Acc:MGI:1917799]	chr9	-	protein_coding	chr9:67217087-67559703	2.57532	5.96001	3.34849e-32	4.6685e-31	up	81.0081	512.465
ENSMUSG00000022388	Ttll8	tubulin tyrosine ligase-like family, member 8 [Source:MGI Symbol;Acc:MGI:1922902]	chr15	-	protein_coding	chr15:88890633-88954418	2.5726	5.94882	7.44981e-32	1.01045e-30	up	50.4573	318.605
ENSMUSG00000063450	Syne2	spectrin repeat containing, nuclear envelope 2 [Source:MGI Symbol;Acc:MGI:2449316]	chr12	+	protein_coding	chr12:75818134-76110926	2.57067	5.94086	1.02119e-30	1.29396e-29	up	20.0973	126.743
ENSMUSG00000035941	Ibtk	inhibitor of Bruton agammaglobulinemia tyrosine kinase [Source:MGI Symbol;Acc:MGI:1918677]	chr9	-	protein_coding	chr9:85687360-85749334	2.56685	5.92513	2.69502e-27	2.77785e-26	up	6.2561	39.3624
ENSMUSG00000021012	Zc3h14	zinc finger CCCH type containing 14 [Source:MGI Symbol;Acc:MGI:1919824]	chr12	+	protein_coding	chr12:98746964-98787753	2.56639	5.92324	4.64477e-32	6.40294e-31	up	90.1138	566.549
ENSMUSG00000057335	Cep170	centrosomal protein 170 [Source:MGI Symbol;Acc:MGI:1918348]	chr1	-	protein_coding	chr1:176733653-176814067	2.56577	5.9207	3.05357e-30	3.7769e-29	up	16.4999	103.706
ENSMUSG00000043060	Fscb	fibrous sheath CABYR binding protein [Source:MGI Symbol;Acc:MGI:3646964]	chr12	-	protein_coding	chr12:64471330-64474690	2.56445	5.91531	6.33664e-32	8.68196e-31	up	74.1008	465.254
ENSMUSG00000055357	4933400A11Rik	RIKEN cDNA 4933400A11 gene [Source:MGI Symbol;Acc:MGI:1913997]	chrX	-	protein_coding	chrX:169776257-169779635	2.5632	5.91018	5.78802e-19	3.3491e-18	up	1.55592	9.77896
ENSMUSG00000089945	Pakap	paralemmin A kinase anchor protein [Source:MGI Symbol;Acc:MGI:5141924]	chr4	+	protein_coding	chr4:57568179-57896982	2.56085	5.90056	2.72019e-23	2.11741e-22	up	2.96241	18.5715
ENSMUSG00000039540	4921524L21Rik	RIKEN cDNA 4921524L21 gene [Source:MGI Symbol;Acc:MGI:1918151]	chr18	+	protein_coding	chr18:6603629-6638970	2.55886	5.89243	5.62197e-25	4.88373e-24	up	3.98705	24.9542
ENSMUSG00000071550	Cfap44	cilia and flagella associated protein 44 [Source:MGI Symbol;Acc:MGI:1277238]	chr16	+	protein_coding	chr16:44394796-44482428	2.55829	5.89011	1.45616e-30	1.82622e-29	up	21.3615	133.564
ENSMUSG00000016028	Celsr1	cadherin, EGF LAG seven-pass G-type receptor 1 [Source:MGI Symbol;Acc:MGI:1100883]	chr15	-	protein_coding	chr15:85898929-86033777	2.55609	5.88113	4.36239e-06	8.84816e-06	up	0.19449	1.23264
ENSMUSG00000062151	Unc13c	unc-13 homolog C [Source:MGI Symbol;Acc:MGI:2149021]	chr9	-	protein_coding	chr9:73479422-73968966	2.55609	5.88113	4.36239e-06	8.84816e-06	up	0.19449	1.23264
ENSMUSG00000044864	Ankrd50	ankyrin repeat domain 50 [Source:MGI Symbol;Acc:MGI:2139777]	chr3	-	protein_coding	chr3:38449259-38484844	2.55535	5.87812	2.29555e-25	2.05502e-24	up	4.34362	27.1181
ENSMUSG00000000631	Myo18a	myosin XVIIIA [Source:MGI Symbol;Acc:MGI:2667185]	chr11	+	protein_coding	chr11:77763246-77865980	2.55405	5.87282	6.67223e-28	7.15633e-27	up	7.77961	48.5113
ENSMUSG00000005225	Plekha8	pleckstrin homology domain containing, family A (phosphoinositide binding specific) member 8 [Source:MGI Symbol;Acc:MGI:2681164]	chr6	+	protein_coding	chr6:54595111-54645839	2.55393	5.87231	1.73421e-30	2.1709e-29	up	21.5563	134.374
ENSMUSG00000036202	Rif1	replication timing regulatory factor 1 [Source:MGI Symbol;Acc:MGI:1098622]	chr2	+	protein_coding	chr2:52072832-52122383	2.55368	5.87131	1.04703e-30	1.32296e-29	up	24.9596	155.559
ENSMUSG00000031461	Myom2	myomesin 2 [Source:MGI Symbol;Acc:MGI:1328358]	chr8	+	protein_coding	chr8:15057653-15133541	2.55338	5.87007	4.31337e-14	1.75476e-13	up	0.810376	5.06753
ENSMUSG00000026028	Trak2	trafficking protein, kinesin binding 2 [Source:MGI Symbol;Acc:MGI:1918077]	chr1	-	protein_coding	chr1:58900449-58973430	2.55338	5.87007	1.22715e-22	9.15571e-22	up	2.72286	16.9831
ENSMUSG00000069114	Zbtb10	zinc finger and BTB domain containing 10 [Source:MGI Symbol;Acc:MGI:2139883]	chr3	+	protein_coding	chr3:9250602-9285333	2.55151	5.86247	2.95361e-25	2.63364e-24	up	4.3112	26.8442
ENSMUSG00000001027	Scn4a	sodium channel, voltage-gated, type IV, alpha [Source:MGI Symbol;Acc:MGI:98250]	chr11	-	protein_coding	chr11:106318592-106353288	2.54986	5.85579	1.19038e-10	3.67164e-10	up	0.486226	3.04052
ENSMUSG00000054874	Pcnx3	pecanex homolog 3 [Source:MGI Symbol;Acc:MGI:1861733]	chr19	-	protein_coding	chr19:5664635-5688908	2.54614	5.8407	8.5838e-30	1.03143e-28	up	16.1427	100.091
ENSMUSG00000026039	Sgo2a	shugoshin 2A [Source:MGI Symbol;Acc:MGI:1098767]	chr1	+	protein_coding	chr1:57995971-58025899	2.54514	5.83663	1.65827e-25	1.49844e-24	up	4.63535	28.734
ENSMUSG00000010277	2610507B11Rik	RIKEN cDNA 2610507B11 gene [Source:MGI Symbol;Acc:MGI:1919753]	chr11	+	protein_coding	chr11:78261752-78290623	2.54487	5.83555	6.92582e-32	9.44124e-31	up	260.811	1615.42
ENSMUSG00000038498	Catsper1	cation channel, sperm associated 1 [Source:MGI Symbol;Acc:MGI:2179947]	chr19	+	protein_coding	chr19:5335741-5344280	2.54485	5.83546	5.78872e-31	7.46828e-30	up	35.851	222.067
ENSMUSG00000046201	Scaf8	SR-related CTD-associated factor 8 [Source:MGI Symbol;Acc:MGI:1925212]	chr17	+	protein_coding	chr17:3114972-3198859	2.54339	5.82957	2.57588e-27	2.66115e-26	up	7.03309	43.535
ENSMUSG00000024789	Jak2	Janus kinase 2 [Source:MGI Symbol;Acc:MGI:96629]	chr19	+	protein_coding	chr19:29251828-29313080	2.54137	5.8214	1.94995e-20	1.25426e-19	up	2.00973	12.436
ENSMUSG00000040297	Suco	SUN domain containing ossification factor [Source:MGI Symbol;Acc:MGI:2138346]	chr1	-	protein_coding	chr1:161816114-161876682	2.53983	5.8152	6.49233e-31	8.3441e-30	up	37.8932	233.901
ENSMUSG00000020823	Sec14l1	SEC14-like lipid binding 1 [Source:MGI Symbol;Acc:MGI:1921386]	chr11	+	protein_coding	chr11:117115168-117159268	2.5395	5.81387	2.31301e-31	3.05127e-30	up	69.8518	431.056
ENSMUSG00000024500	Ppp2r2b	protein phosphatase 2, regulatory subunit B, beta [Source:MGI Symbol;Acc:MGI:1920180]	chr18	-	protein_coding	chr18:42637432-43059471	2.53841	5.80949	6.65719e-29	7.51064e-28	up	11.8315	72.9724
ENSMUSG00000026048	Ercc5	excision repair cross-complementing rodent repair deficiency, complementation group 5 [Source:MGI Symbol;Acc:MGI:103582]	chr1	+	protein_coding	chr1:44147744-44181260	2.53633	5.8011	2.01026e-22	1.48424e-21	up	2.75528	16.9831
ENSMUSG00000029478	Ncor2	nuclear receptor co-repressor 2 [Source:MGI Symbol;Acc:MGI:1337080]	chr5	-	protein_coding	chr5:125017153-125179219	2.53426	5.7928	1.2128e-28	1.35132e-27	up	11.0859	68.1788
ENSMUSG00000056493	Foxk1	forkhead box K1 [Source:MGI Symbol;Acc:MGI:1347488]	chr5	+	protein_coding	chr5:142401497-142462011	2.53379	5.7909	5.56205e-29	6.32806e-28	up	12.6419	77.7198
ENSMUSG00000038095	Sbno1	strawberry notch 1 [Source:MGI Symbol;Acc:MGI:2384298]	chr5	-	protein_coding	chr5:124368702-124426001	2.53376	5.7908	2.69617e-31	3.54287e-30	up	77.6016	476.978
ENSMUSG00000035901	Dennd5a	DENN/MADD domain containing 5A [Source:MGI Symbol;Acc:MGI:1201681]	chr7	-	protein_coding	chr7:109893780-109960470	2.53336	5.78917	8.33029e-31	1.06384e-29	up	38.9953	239.626
ENSMUSG00000032582	Rbm6	RNA binding motif protein 6 [Source:MGI Symbol;Acc:MGI:1338037]	chr9	-	protein_coding	chr9:107773559-107873237	2.53306	5.78796	6.28901e-29	7.12832e-28	up	12.4506	76.5055
ENSMUSG00000002835	Chaf1a	chromatin assembly factor 1, subunit A (p150) [Source:MGI Symbol;Acc:MGI:1351331]	chr17	+	protein_coding	chr17:56040439-56072289	2.52948	5.77362	9.65052e-31	1.22628e-29	up	39.7266	243.464
ENSMUSG00000021000	Mia2	MIA SH3 domain ER export factor 2 [Source:MGI Symbol;Acc:MGI:2159614]	chr12	+	protein_coding	chr12:59095799-59191583	2.52845	5.76951	3.14544e-25	2.7936e-24	up	4.66355	28.5762
ENSMUSG00000030213	Atf7ip	activating transcription factor 7 interacting protein [Source:MGI Symbol;Acc:MGI:1858965]	chr6	+	protein_coding	chr6:136506167-136610862	2.52719	5.76448	9.24423e-30	1.10684e-28	up	19.45	119.02
ENSMUSG00000079460	4933403O08Rik	RIKEN cDNA 4933403O08 gene [Source:MGI Symbol;Acc:MGI:1918280]	chrX	+	protein_coding	chrX:112239049-112243852	2.52681	5.76297	4.91552e-10	1.44193e-09	up	0.453811	2.79399
ENSMUSG00000022897	Dyrk1a	dual-specificity tyrosine-(Y)-phosphorylation regulated kinase 1a [Source:MGI Symbol;Acc:MGI:1330299]	chr16	+	protein_coding	chr16:94570010-94695517	2.5254	5.75733	1.41705e-28	1.57111e-27	up	11.5398	70.5345
ENSMUSG00000059343	Aldoart1	aldolase 1 A, retrogene 1 [Source:MGI Symbol;Acc:MGI:2447811]	chr4	-	protein_coding	chr4:72850583-72852634	2.52462	5.75423	2.75468e-30	3.41662e-29	up	28.6578	175.044
ENSMUSG00000042197	Zfp451	zinc finger protein 451 [Source:MGI Symbol;Acc:MGI:2137896]	chr1	-	protein_coding	chr1:33761545-33814595	2.52181	5.74304	4.22349e-31	5.50155e-30	up	87.8772	535.679
ENSMUSG00000040548	Tex2	testis expressed gene 2 [Source:MGI Symbol;Acc:MGI:102465]	chr11	-	protein_coding	chr11:106502147-106613423	2.52126	5.74085	2.20328e-31	2.91508e-30	up	262.043	1596.71
ENSMUSG00000030683	Sez6l2	seizure related 6 homolog like 2 [Source:MGI Symbol;Acc:MGI:2385295]	chr7	+	protein_coding	chr7:126950563-126970606	2.52033	5.73714	6.56488e-20	4.06932e-19	up	1.95203	11.9046
ENSMUSG00000019907	Ppp1r12a	protein phosphatase 1, regulatory subunit 12A [Source:MGI Symbol;Acc:MGI:1309528]	chr10	+	protein_coding	chr10:108162193-108284475	2.51935	5.73325	8.79698e-25	7.55901e-24	up	4.40845	26.8442
ENSMUSG00000022710	Usp7	ubiquitin specific peptidase 7 [Source:MGI Symbol;Acc:MGI:2182061]	chr16	-	protein_coding	chr16:8689595-8792308	2.5187	5.73065	6.59687e-31	8.47039e-30	up	67.9095	413.072
ENSMUSG00000047534	Mis18bp1	MIS18 binding protein 1 [Source:MGI Symbol;Acc:MGI:2145099]	chr12	-	protein_coding	chr12:65132734-65172604	2.51675	5.72291	3.1144e-19	1.83355e-18	up	1.78283	10.8473
ENSMUSG00000024096	Ralbp1	ralA binding protein 1 [Source:MGI Symbol;Acc:MGI:108466]	chr17	-	protein_coding	chr17:65848418-65885798	2.51598	5.71987	1.47695e-20	9.57317e-20	up	2.17181	13.203
ENSMUSG00000054199	Gon4l	gon-4-like (C.elegans) [Source:MGI Symbol;Acc:MGI:1917579]	chr3	+	protein_coding	chr3:88835231-88910103	2.51574	5.7189	6.68235e-30	8.07994e-29	up	24.662	149.715
ENSMUSG00000062232	Rapgef2	Rap guanine nucleotide exchange factor (GEF) 2 [Source:MGI Symbol;Acc:MGI:2659071]	chr3	-	protein_coding	chr3:79062516-79286517	2.51505	5.71616	3.20451e-20	2.02832e-19	up	2.06938	12.573
ENSMUSG00000033713	Foxn3	forkhead box N3 [Source:MGI Symbol;Acc:MGI:1918625]	chr12	-	protein_coding	chr12:99190078-99563582	2.51475	5.71498	2.10665e-26	2.02149e-25	up	6.4185	38.9512
ENSMUSG00000074764	Sel1l2	sel-1 suppressor of lin-12-like 2 (C. elegans) [Source:MGI Symbol;Acc:MGI:2684964]	chr2	-	protein_coding	chr2:140229855-140389706	2.51361	5.71046	6.14067e-24	4.96334e-23	up	3.82498	23.2011
ENSMUSG00000042097	Zfp239	zinc finger protein 239 [Source:MGI Symbol;Acc:MGI:1306812]	chr6	+	protein_coding	chr6:117862100-117873291	2.51328	5.70918	1.85539e-17	9.65808e-17	up	1.39385	8.46415
ENSMUSG00000052539	Magi3	membrane associated guanylate kinase, WW and PDZ domain containing 3 [Source:MGI Symbol;Acc:MGI:1923484]	chr3	-	protein_coding	chr3:104013259-104220374	2.51123	5.70105	3.86051e-27	3.94e-26	up	7.94169	48.0731
ENSMUSG00000068740	Celsr2	cadherin, EGF LAG seven-pass G-type receptor 2 [Source:MGI Symbol;Acc:MGI:1858235]	chr3	-	protein_coding	chr3:108390851-108415552	2.51082	5.69943	1.90149e-26	1.83113e-25	up	6.61267	40.0198
ENSMUSG00000027680	Fxr1	fragile X mental retardation gene 1, autosomal homolog [Source:MGI Symbol;Acc:MGI:104860]	chr3	+	protein_coding	chr3:34019943-34070322	2.51043	5.69791	1.81848e-30	2.27428e-29	up	45.8025	277.016
ENSMUSG00000025793	Hgs	HGF-regulated tyrosine kinase substrate [Source:MGI Symbol;Acc:MGI:104681]	chr11	+	protein_coding	chr11:120467635-120483979	2.5096	5.69461	1.10788e-30	1.39723e-29	up	64.0521	387.159
ENSMUSG00000042594	Sh2b3	SH2B adaptor protein 3 [Source:MGI Symbol;Acc:MGI:893598]	chr5	-	protein_coding	chr5:121815488-121837646	2.50917	5.69291	2.56437e-30	3.18937e-29	up	39.7408	240.146
ENSMUSG00000116673	A630089N07Rik	RIKEN cDNA A630089N07 gene [Source:MGI Symbol;Acc:MGI:2444323]	chr16	-	protein_coding	chr16:98001310-98082450	2.5089	5.69186	8.42491e-10	2.4203e-09	up	0.447328	2.72031
ENSMUSG00000025255	Zfhx4	zinc finger homeodomain 4 [Source:MGI Symbol;Acc:MGI:2137668]	chr3	+	protein_coding	chr3:5218526-5415857	2.50669	5.68316	4.95143e-11	1.57553e-10	up	0.551056	3.34183
ENSMUSG00000070733	Fryl	FRY like transcription coactivator [Source:MGI Symbol;Acc:MGI:1919563]	chr5	-	protein_coding	chr5:73019987-73256619	2.50614	5.68097	5.03915e-28	5.45248e-27	up	10.859	65.4944
ENSMUSG00000070568	Slc6a21	solute carrier family 6 member 21 [Source:MGI Symbol;Acc:MGI:1923963]	chr7	+	protein_coding	chr7:45277513-45288998	2.5059	5.68003	8.33267e-31	1.06384e-29	up	96.9534	584.519
ENSMUSG00000078627	March10		chr11	-	protein_coding	chr11:105360798-105456735	2.50566	5.67908	6.11724e-31	7.87704e-30	up	149.239	899.583
ENSMUSG00000022416	Cacna1i	calcium channel, voltage-dependent, alpha 1I subunit [Source:MGI Symbol;Acc:MGI:2178051]	chr15	+	protein_coding	chr15:80287238-80398279	2.50273	5.66758	7.82456e-20	4.81913e-19	up	2.00973	12.1073
ENSMUSG00000029679	Hyal6	hyaluronoglucosaminidase 6 [Source:MGI Symbol;Acc:MGI:1921659]	chr6	+	protein_coding	chr6:24733245-24745452	2.50183	5.66405	1.25463e-27	1.32354e-26	up	9.75693	58.6738
ENSMUSG00000034333	Zbed4	zinc finger, BED type containing 4 [Source:MGI Symbol;Acc:MGI:2682302]	chr15	+	protein_coding	chr15:88751660-88784516	2.50091	5.66042	1.6409e-26	1.58927e-25	up	7.05967	42.4314
ENSMUSG00000050534	Htr5b	5-hydroxytryptamine (serotonin) receptor 5B [Source:MGI Symbol;Acc:MGI:96284]	chr1	-	protein_coding	chr1:121509842-121528465	2.49993	5.65659	3.4201e-15	1.51428e-14	up	1.03728	6.24539
ENSMUSG00000000823	Zfp512b	zinc finger protein 512B [Source:MGI Symbol;Acc:MGI:2685478]	chr2	-	protein_coding	chr2:181582103-181592803	2.49742	5.64674	2.71897e-30	3.37543e-29	up	52.0586	312.023
ENSMUSG00000039501	Znfx1	zinc finger, NFX1-type containing 1 [Source:MGI Symbol;Acc:MGI:2138982]	chr2	-	protein_coding	chr2:167035793-167063015	2.4971	5.64551	3.96766e-30	4.8762e-29	up	42.5934	255.239
ENSMUSG00000038990	Cables2	CDK5 and Abl enzyme substrate 2 [Source:MGI Symbol;Acc:MGI:2182335]	chr2	-	protein_coding	chr2:180258540-180273496	2.49529	5.63841	1.02912e-26	1.01053e-25	up	7.68237	45.9929
ENSMUSG00000000782	Tcf7	transcription factor 7, T cell specific [Source:MGI Symbol;Acc:MGI:98507]	chr11	-	protein_coding	chr11:52252371-52283331	2.49449	5.63531	3.38667e-17	1.72168e-16	up	1.39385	8.35458
ENSMUSG00000042508	Dmtf1	cyclin D binding myb-like transcription factor 1 [Source:MGI Symbol;Acc:MGI:1344415]	chr5	-	protein_coding	chr5:9118801-9161776	2.49395	5.63317	3.30593e-25	2.93034e-24	up	5.31607	31.8022
ENSMUSG00000032745	Gpbp1	GC-rich promoter binding protein 1 [Source:MGI Symbol;Acc:MGI:1920524]	chr13	-	protein_coding	chr13:111425680-111490111	2.49332	5.63072	1.37179e-29	1.62517e-28	up	27.5612	164.733
ENSMUSG00000110277	Gm45871	predicted gene 45871 [Source:MGI Symbol;Acc:MGI:5804986]	chr18	+	protein_coding	chr18:90579777-90592528	2.49244	5.62729	7.87794e-09	2.06394e-08	up	0.384442	2.31381
ENSMUSG00000068115	Ninl	ninein-like [Source:MGI Symbol;Acc:MGI:1925427]	chr2	-	protein_coding	chr2:150934519-151039382	2.49237	5.627	9.88386e-27	9.71949e-26	up	7.84444	46.8678
ENSMUSG00000035248	Tut7	terminal uridylyl transferase 7 [Source:MGI Symbol;Acc:MGI:2387179]	chr13	-	protein_coding	chr13:59771561-59823147	2.49163	5.62413	1.09224e-26	1.07017e-25	up	7.77961	46.4569
ENSMUSG00000013415	Igf2bp1	insulin-like growth factor 2 mRNA binding protein 1 [Source:MGI Symbol;Acc:MGI:1890357]	chr11	-	protein_coding	chr11:95957163-96005940	2.49058	5.62005	4.7561e-23	3.62065e-22	up	3.50083	20.9001
ENSMUSG00000051611	Olfr112	olfactory receptor 112 [Source:MGI Symbol;Acc:MGI:2177495]	chr17	-	protein_coding	chr17:37561668-37569451	2.48994	5.61755	4.264e-13	1.59731e-12	up	0.777961	4.6561
ENSMUSG00000032177	Pde4a	phosphodiesterase 4A, cAMP specific [Source:MGI Symbol;Acc:MGI:99558]	chr9	+	protein_coding	chr9:21165714-21213248	2.48852	5.61202	5.63661e-29	6.40749e-28	up	19.5139	116.252
ENSMUSG00000024376	Epb41l4a	erythrocyte membrane protein band 4.1 like 4a [Source:MGI Symbol;Acc:MGI:103007]	chr18	-	protein_coding	chr18:33796327-34006966	2.4885	5.61194	2.58751e-20	1.64706e-19	up	2.23664	13.3399
ENSMUSG00000026918	Brd3	bromodomain containing 3 [Source:MGI Symbol;Acc:MGI:1914632]	chr2	-	protein_coding	chr2:27445579-27507662	2.48699	5.60608	4.83444e-29	5.54234e-28	up	20.6808	123.073
ENSMUSG00000030231	Plekha5	pleckstrin homology domain containing, family A member 5 [Source:MGI Symbol;Acc:MGI:1923802]	chr6	+	protein_coding	chr6:140424054-140597110	2.4868	5.60533	1.12249e-28	1.25173e-27	up	16.8963	100.541
ENSMUSG00000002486	Tchp	trichoplein, keratin filament binding [Source:MGI Symbol;Acc:MGI:1925082]	chr5	+	protein_coding	chr5:114707760-114722327	2.48668	5.60485	2.0804e-27	2.16086e-26	up	10.0166	59.6051
ENSMUSG00000055415	Atp10b	ATPase, class V, type 10B [Source:MGI Symbol;Acc:MGI:2442688]	chr11	+	protein_coding	chr11:43149877-43262285	2.48589	5.60181	6.51153e-08	1.56486e-07	up	0.32415	1.94484
ENSMUSG00000021111	Papola	poly (A) polymerase alpha [Source:MGI Symbol;Acc:MGI:109301]	chr12	+	protein_coding	chr12:105784694-105838944	2.48553	5.60038	3.78628e-29	4.37418e-28	up	22.5401	133.999
ENSMUSG00000059493	Nhs	NHS actin remodeling regulator [Source:MGI Symbol;Acc:MGI:2684894]	chrX	-	protein_coding	chrX:161833296-162159730	2.48523	5.59924	2.19891e-08	5.51857e-08	up	0.356566	2.13658
ENSMUSG00000027350	Chgb	chromogranin B [Source:MGI Symbol;Acc:MGI:88395]	chr2	+	protein_coding	chr2:132781278-132795079	2.48468	5.59709	7.80404e-09	2.04537e-08	up	0.388981	2.32832
ENSMUSG00000026494	Kif26b	kinesin family member 26B [Source:MGI Symbol;Acc:MGI:2447076]	chr1	+	protein_coding	chr1:178529125-178939200	2.48288	5.5901	8.22426e-11	2.56784e-10	up	0.551056	3.28705
ENSMUSG00000030345	Dyrk4	dual-specificity tyrosine-(Y)-phosphorylation regulated kinase 4 [Source:MGI Symbol;Acc:MGI:1330292]	chr6	-	protein_coding	chr6:126876020-126921839	2.48208	5.58703	1.16687e-26	1.13998e-25	up	8.13618	48.2648
ENSMUSG00000037857	Nufip2	nuclear fragile X mental retardation protein interacting protein 2 [Source:MGI Symbol;Acc:MGI:1915814]	chr11	+	protein_coding	chr11:77686155-77741921	2.48153	5.58488	2.51278e-26	2.39754e-25	up	7.42305	44.019
ENSMUSG00000044224	Dnajc21	DnaJ heat shock protein family (Hsp40) member C21 [Source:MGI Symbol;Acc:MGI:1925371]	chr15	-	protein_coding	chr15:10446756-10470516	2.4809	5.58246	2.58324e-23	2.01663e-22	up	3.79256	22.4889
ENSMUSG00000039585	Myo9a	myosin IXa [Source:MGI Symbol;Acc:MGI:107735]	chr9	+	protein_coding	chr9:59750896-59928866	2.48016	5.5796	4.80164e-30	5.86905e-29	up	61.8479	366.287
ENSMUSG00000029050	Ski	ski sarcoma viral oncogene homolog (avian) [Source:MGI Symbol;Acc:MGI:98310]	chr4	-	protein_coding	chr4:155154075-155222592	2.47989	5.57854	1.47629e-18	8.31039e-18	up	1.75041	10.3816
ENSMUSG00000004099	Dnmt1	DNA methyltransferase (cytosine-5) 1 [Source:MGI Symbol;Acc:MGI:94912]	chr9	-	protein_coding	chr9:20907209-20959888	2.47319	5.55269	6.62591e-28	7.1123e-27	up	13.3874	78.9165
ENSMUSG00000020166	Cnot2	CCR4-NOT transcription complex, subunit 2 [Source:MGI Symbol;Acc:MGI:1919318]	chr10	-	protein_coding	chr10:116485161-116581511	2.4721	5.54852	4.9938e-28	5.40774e-27	up	14.2626	84.0114
ENSMUSG00000028560	Usp1	ubiquitin specific peptidase 1 [Source:MGI Symbol;Acc:MGI:2385198]	chr4	+	protein_coding	chr4:98923810-98935543	2.47098	5.5442	1.27568e-29	1.51397e-28	up	44.4086	261.341
ENSMUSG00000030189	Ybx3	Y box protein 3 [Source:MGI Symbol;Acc:MGI:2137670]	chr6	-	protein_coding	chr6:131364855-131388476	2.47076	5.54335	3.13783e-30	3.87756e-29	up	164.863	970.008
ENSMUSG00000031642	Sh3rf1	SH3 domain containing ring finger 1 [Source:MGI Symbol;Acc:MGI:1913066]	chr8	+	protein_coding	chr8:61223872-61396071	2.46869	5.53539	1.62653e-18	9.13324e-18	up	1.78283	10.4917
ENSMUSG00000054555	Adam12	a disintegrin and metallopeptidase domain 12 (meltrin alpha) [Source:MGI Symbol;Acc:MGI:105378]	chr7	-	protein_coding	chr7:133883199-134232146	2.46763	5.53135	1.04709e-08	2.71166e-08	up	0.388981	2.30093
ENSMUSG00000039782	Cpeb2	cytoplasmic polyadenylation element binding protein 2 [Source:MGI Symbol;Acc:MGI:2442640]	chr5	+	protein_coding	chr5:43233170-43289724	2.46703	5.52906	6.58498e-30	7.97652e-29	up	79.9031	468.925
ENSMUSG00000048799	Cep120	centrosomal protein 120 [Source:MGI Symbol;Acc:MGI:2147298]	chr18	-	protein_coding	chr18:53681723-53744608	2.46602	5.52518	1.77647e-29	2.0899e-28	up	42.2692	247.898
ENSMUSG00000040721	Zfhx2	zinc finger homeobox 2 [Source:MGI Symbol;Acc:MGI:2686934]	chr14	-	protein_coding	chr14:55060262-55092324	2.46584	5.52447	1.02642e-21	7.1812e-21	up	2.98218	17.5035
ENSMUSG00000008348	Ubc	ubiquitin C [Source:MGI Symbol;Acc:MGI:98889]	chr5	-	protein_coding	chr5:125385965-125390202	2.46439	5.51893	2.81959e-30	3.49391e-29	up	720.133	4218.34
ENSMUSG00000028906	Epb41	erythrocyte membrane protein band 4.1 [Source:MGI Symbol;Acc:MGI:95401]	chr4	-	protein_coding	chr4:131923413-132075321	2.46301	5.51365	2.95249e-22	2.15514e-21	up	3.30633	19.3662
ENSMUSG00000049327	Kmt5a	lysine methyltransferase 5A [Source:MGI Symbol;Acc:MGI:1915206]	chr5	+	protein_coding	chr5:124439930-124462308	2.46252	5.51178	5.32445e-19	3.08484e-18	up	1.9449	11.3951
ENSMUSG00000058441	Panx2	pannexin 2 [Source:MGI Symbol;Acc:MGI:1890615]	chr15	+	protein_coding	chr15:89059734-89073567	2.46224	5.51071	9.45758e-07	2.04142e-06	up	0.25932	1.53396
ENSMUSG00000041258	Zfp236	zinc finger protein 236 [Source:MGI Symbol;Acc:MGI:1926950]	chr18	-	protein_coding	chr18:82593593-82692883	2.46217	5.51045	4.94863e-29	5.66361e-28	up	29.4653	172.351
ENSMUSG00000030761	Myo7a	myosin VIIA [Source:MGI Symbol;Acc:MGI:104510]	chr7	-	protein_coding	chr7:98051060-98119524	2.45983	5.50154	2.06341e-29	2.41559e-28	up	45.608	266.333
ENSMUSG00000041477	Dcp1b	decapping mRNA 1B [Source:MGI Symbol;Acc:MGI:2442404]	chr6	+	protein_coding	chr6:119175253-119221616	2.45955	5.50046	2.2357e-28	2.46457e-27	up	19.3842	113.184
ENSMUSG00000000804	Usp32	ubiquitin specific peptidase 32 [Source:MGI Symbol;Acc:MGI:2144475]	chr11	-	protein_coding	chr11:84984442-85140161	2.45948	5.50017	8.61262e-30	1.03397e-28	up	87.5206	510.944
ENSMUSG00000027750	Postn	periostin, osteoblast specific factor [Source:MGI Symbol;Acc:MGI:1926321]	chr3	+	protein_coding	chr3:54361109-54391037	2.45866	5.49704	1.36797e-10	4.20209e-10	up	0.551056	3.23226
ENSMUSG00000032187	Smarca4	SWI/SNF related, matrix associated, actin dependent regulator of chromatin, subfamily a, member 4 [Source:MGI Symbol;Acc:MGI:88192]	chr9	+	protein_coding	chr9:21616169-21704230	2.45785	5.49399	1.70503e-29	2.00762e-28	up	53.9711	314.735
ENSMUSG00000027077	Smtnl1	smoothelin-like 1 [Source:MGI Symbol;Acc:MGI:1915928]	chr2	-	protein_coding	chr2:84811176-84822652	2.4544	5.48085	1.95556e-09	5.42598e-09	up	0.453811	2.65703
ENSMUSG00000058093	Zfp729b	zinc finger protein 729b [Source:MGI Symbol;Acc:MGI:2145180]	chr13	-	protein_coding	chr13:67589439-67609707	2.45329	5.47663	6.6074e-14	2.65122e-13	up	0.933553	5.44362
ENSMUSG00000100235	Gm28557	predicted gene 28557 [Source:MGI Symbol;Acc:MGI:5579263]	chr13	-	protein_coding	chr13:67069399-67108604	2.45257	5.47391	9.81918e-13	3.56825e-12	up	0.783148	4.56708
ENSMUSG00000041040	Fam117b	family with sequence similarity 117, member B [Source:MGI Symbol;Acc:MGI:1920000]	chr1	+	protein_coding	chr1:59913006-59985346	2.45224	5.47264	2.53736e-27	2.62336e-26	up	12.4798	72.5068
ENSMUSG00000042510	AA986860	expressed sequence AA986860 [Source:MGI Symbol;Acc:MGI:2138143]	chr1	+	protein_coding	chr1:130731976-130744622	2.44979	5.46335	3.50458e-11	1.13144e-10	up	0.615886	3.58836
ENSMUSG00000034689	Spertl	spermatid associated like [Source:MGI Symbol;Acc:MGI:1913982]	chr14	+	protein_coding	chr14:95881254-95882780	2.44892	5.46009	9.35277e-23	7.01692e-22	up	3.79256	21.9958
ENSMUSG00000063810	Alms1	ALMS1, centrosome and basal body associated [Source:MGI Symbol;Acc:MGI:1934606]	chr6	+	protein_coding	chr6:85587531-85702753	2.4481	5.45698	1.2068e-29	1.43476e-28	up	110.82	641.882
ENSMUSG00000020527	Myo19	myosin XIX [Source:MGI Symbol;Acc:MGI:1913446]	chr11	+	protein_coding	chr11:84880148-84911226	2.44677	5.45196	6.89485e-27	6.83503e-26	up	10.9887	63.6044
ENSMUSG00000029062	Cdk11b	cyclin-dependent kinase 11B [Source:MGI Symbol;Acc:MGI:88353]	chr4	+	protein_coding	chr4:155624854-155649938	2.44547	5.44704	2.02017e-24	1.69062e-23	up	5.44573	31.5009
ENSMUSG00000051306	Usp42	ubiquitin specific peptidase 42 [Source:MGI Symbol;Acc:MGI:1924050]	chr5	-	protein_coding	chr5:143710325-143732280	2.44526	5.44625	4.21162e-29	4.84894e-28	up	45.0569	260.471
ENSMUSG00000027189	Trim44	tripartite motif-containing 44 [Source:MGI Symbol;Acc:MGI:1931835]	chr2	-	protein_coding	chr2:102300119-102407828	2.44526	5.44623	5.96603e-25	5.1726e-24	up	6.19127	35.8058
ENSMUSG00000022052	Ppp2r2a	protein phosphatase 2, regulatory subunit B, alpha [Source:MGI Symbol;Acc:MGI:1919228]	chr14	-	protein_coding	chr14:67014056-67072444	2.44461	5.4438	2.03444e-25	1.83099e-24	up	7.01267	40.5359
ENSMUSG00000025261	Huwe1	HECT, UBA and WWE domain containing 1 [Source:MGI Symbol;Acc:MGI:1926884]	chrX	+	protein_coding	chrX:151800807-151935417	2.44419	5.44218	1.33579e-28	1.48467e-27	up	27.9418	161.415
ENSMUSG00000021258	Ccnk	cyclin K [Source:MGI Symbol;Acc:MGI:1276106]	chr12	+	protein_coding	chr12:108179579-108203359	2.4417	5.43282	2.03301e-29	2.38339e-28	up	86.7102	500.015
ENSMUSG00000037907	Ankrd13b	ankyrin repeat domain 13b [Source:MGI Symbol;Acc:MGI:2144501]	chr11	-	protein_coding	chr11:77470485-77489678	2.441	5.43018	3.90202e-07	8.74017e-07	up	0.291735	1.69831
ENSMUSG00000027355	Tmco5	transmembrane and coiled-coil domains 5 [Source:MGI Symbol;Acc:MGI:1914606]	chr2	+	protein_coding	chr2:116878691-116892494	2.44043	5.42803	1.1864e-27	1.25451e-26	up	16.1103	92.8317
ENSMUSG00000049553	Polr1a	polymerase (RNA) I polypeptide A [Source:MGI Symbol;Acc:MGI:1096397]	chr6	+	protein_coding	chr6:71909053-71984935	2.43831	5.42008	2.65424e-28	2.91167e-27	up	24.3761	140.247
ENSMUSG00000035566	Pcdh17	protocadherin 17 [Source:MGI Symbol;Acc:MGI:2684924]	chr14	+	protein_coding	chr14:84443563-84539002	2.43715	5.41571	1.04336e-20	6.82513e-20	up	2.72286	15.6683
ENSMUSG00000037692	Ahdc1	AT hook, DNA binding motif, containing 1 [Source:MGI Symbol;Acc:MGI:2444218]	chr4	+	protein_coding	chr4:133011260-133078110	2.43662	5.41371	3.78562e-28	4.11263e-27	up	22.4312	128.907
ENSMUSG00000029086	Prom1	prominin 1 [Source:MGI Symbol;Acc:MGI:1100886]	chr5	-	protein_coding	chr5:43993620-44102032	2.43563	5.41	6.86728e-29	7.73473e-28	up	44.2485	254.095
ENSMUSG00000067889	Sptbn2	spectrin beta, non-erythrocytic 2 [Source:MGI Symbol;Acc:MGI:1313261]	chr19	+	protein_coding	chr19:4711167-4752360	2.43496	5.4075	1.59867e-17	8.35722e-17	up	1.65317	9.50504
ENSMUSG00000021112	Mpp5	membrane protein, palmitoylated 5 (MAGUK p55 subfamily member 5) [Source:MGI Symbol;Acc:MGI:1927339]	chr12	+	protein_coding	chr12:78748907-78840714	2.43308	5.40047	4.08801e-26	3.8461e-25	up	9.20587	52.7845
ENSMUSG00000020463	Ppp4r3b	protein phosphatase 4 regulatory subunit 3B [Source:MGI Symbol;Acc:MGI:2144474]	chr11	+	protein_coding	chr11:29172890-29220797	2.4328	5.3994	1.74574e-27	1.82592e-26	up	15.9806	91.599
ENSMUSG00000037999	Arap2	ArfGAP with RhoGAP domain, ankyrin repeat and PH domain 2 [Source:MGI Symbol;Acc:MGI:2684416]	chr5	-	protein_coding	chr5:62602445-62766159	2.43262	5.39871	7.52472e-23	5.67384e-22	up	4.0843	23.4202
ENSMUSG00000007907	Cabs1	calcium binding protein, spermatid specific 1 [Source:MGI Symbol;Acc:MGI:1918227]	chr5	+	protein_coding	chr5:87979439-87981544	2.431	5.39266	6.44269e-29	7.28694e-28	up	52.1234	298.354
ENSMUSG00000057378	Ryr3	ryanodine receptor 3 [Source:MGI Symbol;Acc:MGI:99684]	chr2	-	protein_coding	chr2:112631355-113217096	2.42703	5.37785	1.5222e-20	9.86173e-20	up	2.72286	15.5587
ENSMUSG00000027007	Itprid2	ITPR interacting domain containing 2 [Source:MGI Symbol;Acc:MGI:1917849]	chr2	+	protein_coding	chr2:79635352-79672966	2.422	5.35915	5.06129e-25	4.40518e-24	up	7.06648	40.2115
ENSMUSG00000064302	Clasp1	CLIP associating protein 1 [Source:MGI Symbol;Acc:MGI:1923957]	chr1	+	protein_coding	chr1:118389058-118612678	2.42146	5.35713	1.31494e-28	1.4627e-27	up	44.6806	254.069
ENSMUSG00000015721	Nlrp5	NLR family, pyrin domain containing 5 [Source:MGI Symbol;Acc:MGI:1345193]	chr7	+	protein_coding	chr7:23385889-23441922	2.41975	5.35079	3.97736e-13	1.49326e-12	up	0.879096	5.00919
ENSMUSG00000032243	Itga11	integrin alpha 11 [Source:MGI Symbol;Acc:MGI:2442114]	chr9	+	protein_coding	chr9:62677826-62783982	2.41808	5.34459	4.007e-19	2.34167e-18	up	2.20422	12.5204
ENSMUSG00000034083	Ccdc174	coiled-coil domain containing 174 [Source:MGI Symbol;Acc:MGI:2444652]	chr6	+	protein_coding	chr6:91878053-91899843	2.41757	5.34271	9.23053e-14	3.65588e-13	up	0.972451	5.531
ENSMUSG00000099711	Btbd35f21	BTB domain containing 35, family member 21 [Source:MGI Symbol;Acc:MGI:5439402]	chrX	+	protein_coding	chrX:32726109-32728051	2.41743	5.34217	1.16438e-13	4.58609e-13	up	0.957865	5.44773
ENSMUSG00000024206	Rfx2	regulatory factor X, 2 (influences HLA class II expression) [Source:MGI Symbol;Acc:MGI:106583]	chr17	-	protein_coding	chr17:56775897-56831013	2.41648	5.33868	4.883e-29	5.59326e-28	up	129.142	731.783
ENSMUSG00000024238	Zeb1	zinc finger E-box binding homeobox 1 [Source:MGI Symbol;Acc:MGI:1344313]	chr18	+	protein_coding	chr18:5591860-5775467	2.41645	5.33857	9.27519e-23	6.96259e-22	up	4.24637	24.0776
ENSMUSG00000021686	Ap3b1	adaptor-related protein complex 3, beta 1 subunit [Source:MGI Symbol;Acc:MGI:1333879]	chr13	+	protein_coding	chr13:94358960-94566317	2.41578	5.33609	1.2876e-28	1.43348e-27	up	52.9662	299.998
ENSMUSG00000034330	Plcg2	phospholipase C, gamma 2 [Source:MGI Symbol;Acc:MGI:97616]	chr8	+	protein_coding	chr8:117498291-117635142	2.4116	5.32065	1.46234e-22	1.08744e-21	up	4.14913	23.4476
ENSMUSG00000036913	Trim67	tripartite motif-containing 67 [Source:MGI Symbol;Acc:MGI:3045323]	chr8	+	protein_coding	chr8:124793092-124834713	2.41044	5.31635	1.84644e-06	3.88358e-06	up	0.25932	1.47972
ENSMUSG00000035504	Reep6	receptor accessory protein 6 [Source:MGI Symbol;Acc:MGI:1917585]	chr10	+	protein_coding	chr10:80329953-80336441	2.41015	5.3153	6.29187e-29	7.12832e-28	up	139.061	784.536
ENSMUSG00000048899	Rimkla	ribosomal modification protein rimK-like family member A [Source:MGI Symbol;Acc:MGI:3040686]	chr4	-	protein_coding	chr4:119465283-119492628	2.4099	5.31439	1.85897e-06	3.90809e-06	up	0.25932	1.47917
ENSMUSG00000027665	Pik3ca	phosphatidylinositol-4,5-bisphosphate 3-kinase catalytic subunit alpha [Source:MGI Symbol;Acc:MGI:1206581]	chr3	+	protein_coding	chr3:32397671-32468486	2.40949	5.31286	1.93269e-26	1.85985e-25	up	12.2529	69.1102
ENSMUSG00000028233	Tgs1	trimethylguanosine synthase 1 [Source:MGI Symbol;Acc:MGI:2151797]	chr4	+	protein_coding	chr4:3574875-3616619	2.40848	5.30914	3.18861e-12	1.1137e-11	up	0.777961	4.40026
ENSMUSG00000040596	Pogk	pogo transposable element with KRAB domain [Source:MGI Symbol;Acc:MGI:1918842]	chr1	-	protein_coding	chr1:166384622-166409863	2.40773	5.30641	3.74226e-26	3.53066e-25	up	11.0859	62.4539
ENSMUSG00000061143	Maml3	mastermind like transcriptional coactivator 3 [Source:MGI Symbol;Acc:MGI:2389461]	chr3	-	protein_coding	chr3:51685907-52105076	2.40723	5.30454	1.78199e-16	8.64202e-16	up	1.49563	8.43703
ENSMUSG00000022095	Fam160b2	family with sequence similarity 160, member B2 [Source:MGI Symbol;Acc:MGI:3036290]	chr14	-	protein_coding	chr14:70583296-70599835	2.40606	5.30024	7.46744e-26	6.90034e-25	up	10.0477	56.5405
ENSMUSG00000074582	Arfgef2	ADP-ribosylation factor guanine nucleotide-exchange factor 2 (brefeldin A-inhibited) [Source:MGI Symbol;Acc:MGI:2139354]	chr2	+	protein_coding	chr2:166805588-166898052	2.40454	5.29468	2.93668e-28	3.21627e-27	up	44.441	249.761
ENSMUSG00000033228	Scaf11	SR-related CTD-associated factor 11 [Source:MGI Symbol;Acc:MGI:1919443]	chr15	-	protein_coding	chr15:96411699-96460843	2.40189	5.28494	2.81894e-22	2.06101e-21	up	4.05188	22.7447
ENSMUSG00000036814	Slc6a20a	solute carrier family 6 (neurotransmitter transporter), member 20A [Source:MGI Symbol;Acc:MGI:2143217]	chr9	-	protein_coding	chr9:123634770-123678885	2.40188	5.28492	2.69995e-07	6.12074e-07	up	0.319288	1.80733
ENSMUSG00000027030	Stk39	serine/threonine kinase 39 [Source:MGI Symbol;Acc:MGI:1858416]	chr2	-	protein_coding	chr2:68210445-68472268	2.40133	5.28289	2.03538e-28	2.24558e-27	up	61.7507	346.263
ENSMUSG00000026915	Strbp	spermatid perinuclear RNA binding protein [Source:MGI Symbol;Acc:MGI:104626]	chr2	-	protein_coding	chr2:37483228-37703859	2.39965	5.27676	8.24633e-28	8.78869e-27	up	30.7068	171.995
ENSMUSG00000049336	Tenm2	teneurin transmembrane protein 2 [Source:MGI Symbol;Acc:MGI:1345184]	chr11	-	protein_coding	chr11:36006656-37235964	2.3995	5.27621	2.28525e-09	6.30186e-09	up	0.486226	2.73921
ENSMUSG00000058748	Zfp958	zinc finger protein 958 [Source:MGI Symbol;Acc:MGI:2385298]	chr8	+	protein_coding	chr8:4613167-4630231	2.39804	5.27087	5.34425e-11	1.69652e-10	up	0.648301	3.64314
ENSMUSG00000035372	1810055G02Rik	RIKEN cDNA 1810055G02 gene [Source:MGI Symbol;Acc:MGI:1919306]	chr19	+	protein_coding	chr19:3708293-3717881	2.39752	5.26896	8.03151e-28	8.56652e-27	up	32.2854	180.568
ENSMUSG00000021377	Dek	DEK oncogene (DNA binding) [Source:MGI Symbol;Acc:MGI:1926209]	chr13	-	protein_coding	chr13:47084775-47106201	2.39716	5.26765	2.32343e-12	8.19583e-12	up	0.810376	4.54708
ENSMUSG00000024268	Celf4	CUGBP, Elav-like family member 4 [Source:MGI Symbol;Acc:MGI:1932407]	chr18	-	protein_coding	chr18:25477632-25754157	2.39644	5.26502	7.22428e-07	1.57703e-06	up	0.291735	1.64654
ENSMUSG00000024524	Gnal	guanine nucleotide binding protein, alpha stimulating, olfactory type [Source:MGI Symbol;Acc:MGI:95774]	chr18	+	protein_coding	chr18:67088216-67226792	2.39627	5.26439	4.91006e-10	1.44064e-09	up	0.551056	3.0953
ENSMUSG00000056267	Cep70	centrosomal protein 70 [Source:MGI Symbol;Acc:MGI:1915371]	chr9	+	protein_coding	chr9:99243367-99300404	2.39278	5.25169	3.97846e-21	2.68456e-20	up	3.33875	18.6266
ENSMUSG00000042249	Grk3	G protein-coupled receptor kinase 3 [Source:MGI Symbol;Acc:MGI:87941]	chr5	-	protein_coding	chr5:112910482-113015791	2.39217	5.24945	3.40719e-27	3.48526e-26	up	21.4912	119.758
ENSMUSG00000106907	Atg2a	autophagy related 2A [Source:MGI Symbol;Acc:MGI:1916291]	KQ030494.1	+	protein_coding	KQ030494.1:58585-79252	2.3919	5.24849	6.10331e-27	6.09275e-26	up	18.4464	102.775
ENSMUSG00000024773	Atg2a	autophagy related 2A [Source:MGI Symbol;Acc:MGI:1916291]	chr19	+	protein_coding	chr19:6241668-6262335	2.39188	5.2484	6.10993e-27	6.09275e-26	up	18.4468	102.775
ENSMUSG00000078185	Chml	choroideremia-like [Source:MGI Symbol;Acc:MGI:101913]	chr1	-	protein_coding	chr1:175682237-175692901	2.39034	5.24279	3.40934e-18	1.86848e-17	up	2.03015	11.3132
ENSMUSG00000020023	Tmcc3	transmembrane and coiled coil domains 3 [Source:MGI Symbol;Acc:MGI:2442900]	chr10	+	protein_coding	chr10:94311949-94590956	2.38967	5.24037	7.24607e-24	5.83582e-23	up	6.09403	33.9114
ENSMUSG00000039977	Deup1	deuterosome assembly protein 1 [Source:MGI Symbol;Acc:MGI:2443026]	chr9	-	protein_coding	chr9:15559864-15627933	2.38934	5.23916	2.85874e-27	2.93762e-26	up	23.5333	130.879
ENSMUSG00000072825	Cep170b	centrosomal protein 170B [Source:MGI Symbol;Acc:MGI:2145043]	chr12	+	protein_coding	chr12:112720455-112746592	2.38905	5.23811	1.92417e-24	1.61631e-23	up	7.13131	39.6637
ENSMUSG00000115972	Cep170b	centrosomal protein 170B [Source:MGI Symbol;Acc:MGI:2145043]	KZ289082.1	+	protein_coding	KZ289082.1:19157-45294	2.38905	5.23811	1.92417e-24	1.61631e-23	up	7.13131	39.6637
ENSMUSG00000021192	Golga5	golgi autoantigen, golgin subfamily a, 5 [Source:MGI Symbol;Acc:MGI:1351475]	chr12	+	protein_coding	chr12:102469135-102497907	2.38848	5.23606	6.71347e-26	6.23354e-25	up	11.6046	64.5083
ENSMUSG00000034940	Synrg	synergin, gamma [Source:MGI Symbol;Acc:MGI:1354742]	chr11	+	protein_coding	chr11:83964428-84044578	2.38804	5.23445	1.21787e-27	1.28678e-26	up	32.5927	181.093
ENSMUSG00000066829	Zfp810	zinc finger protein 810 [Source:MGI Symbol;Acc:MGI:2384563]	chr9	-	protein_coding	chr9:22276748-22307648	2.38795	5.23414	3.40453e-16	1.62362e-15	up	1.49109	8.29979
ENSMUSG00000043259	Fam13c	family with sequence similarity 13, member C [Source:MGI Symbol;Acc:MGI:1918971]	chr10	+	protein_coding	chr10:70440481-70558736	2.38729	5.23172	2.47634e-17	1.27136e-16	up	1.78283	9.91593
ENSMUSG00000021676	Iqgap2	IQ motif containing GTPase activating protein 2 [Source:MGI Symbol;Acc:MGI:2449975]	chr13	-	protein_coding	chr13:95627174-95892483	2.38648	5.22879	8.9926e-23	6.75799e-22	up	4.76501	26.4607
ENSMUSG00000053856	Dnajc5g	DnaJ heat shock protein family (Hsp40) member C5 gamma [Source:MGI Symbol;Acc:MGI:3045263]	chr5	+	protein_coding	chr5:31106285-31112526	2.38532	5.22461	4.58582e-27	4.64509e-26	up	21.5884	119.731
ENSMUSG00000056258	Kcnq3	potassium voltage-gated channel, subfamily Q, member 3 [Source:MGI Symbol;Acc:MGI:1336181]	chr15	-	protein_coding	chr15:65986387-66286642	2.38507	5.22367	9.71946e-17	4.78415e-16	up	1.63242	9.06677
ENSMUSG00000019763	Rmnd1	required for meiotic nuclear division 1 homolog [Source:MGI Symbol;Acc:MGI:1913334]	chr10	-	protein_coding	chr10:4401915-4432388	2.38501	5.22349	5.82063e-27	5.84271e-26	up	20.2733	112.414
ENSMUSG00000042050	Wdr60	WD repeat domain 60 [Source:MGI Symbol;Acc:MGI:2445085]	chr12	-	protein_coding	chr12:116206262-116263022	2.38459	5.22194	7.25347e-26	6.71644e-25	up	11.7991	65.4122
ENSMUSG00000033618	Map3k13	mitogen-activated protein kinase kinase kinase 13 [Source:MGI Symbol;Acc:MGI:2444243]	chr16	+	protein_coding	chr16:21794346-21933439	2.38418	5.22046	1.62321e-12	5.78179e-12	up	0.849274	4.72184
ENSMUSG00000054667	Irs4	insulin receptor substrate 4 [Source:MGI Symbol;Acc:MGI:1338009]	chrX	-	protein_coding	chrX:141710998-141725263	2.38346	5.21786	6.34609e-10	1.84115e-09	up	0.551056	3.06791
ENSMUSG00000072780	Vmn2r24	vomeronasal 2, receptor 24 [Source:MGI Symbol;Acc:MGI:3647530]	chr6	+	protein_coding	chr6:123778879-123824912	2.38301	5.21622	2.6068e-06	5.39776e-06	up	0.25932	1.45178
ENSMUSG00000039809	Gabbr2	gamma-aminobutyric acid (GABA) B receptor, 2 [Source:MGI Symbol;Acc:MGI:2386030]	chr4	-	protein_coding	chr4:46662305-46991873	2.38244	5.21417	4.74299e-15	2.07681e-14	up	1.26419	7.01237
ENSMUSG00000060657	Marf1	meiosis regulator and mRNA stability 1 [Source:MGI Symbol;Acc:MGI:2444505]	chr16	-	protein_coding	chr16:14109173-14163351	2.38021	5.20612	5.72967e-27	5.76043e-26	up	21.6558	119.679
ENSMUSG00000003378	Grik5	glutamate receptor, ionotropic, kainate 5 (gamma 2) [Source:MGI Symbol;Acc:MGI:95818]	chr7	-	protein_coding	chr7:25009849-25072346	2.38012	5.20579	7.59104e-26	7.00975e-25	up	12.1232	67.001
ENSMUSG00000048327	Ckap2l	cytoskeleton associated protein 2-like [Source:MGI Symbol;Acc:MGI:1917716]	chr2	-	protein_coding	chr2:129268210-129297212	2.37871	5.20071	6.79265e-26	6.29839e-25	up	12.5122	69.0828
ENSMUSG00000030617	Ccdc83	coiled-coil domain containing 83 [Source:MGI Symbol;Acc:MGI:1918255]	chr7	-	protein_coding	chr7:90223873-90265777	2.378	5.19815	1.39649e-21	9.67994e-21	up	3.82498	21.1193
ENSMUSG00000030753	Thap12	THAP domain containing 12 [Source:MGI Symbol;Acc:MGI:1920231]	chr7	+	protein_coding	chr7:98703103-98718062	2.37706	5.19477	9.97773e-23	7.47332e-22	up	4.89564	27.0088
ENSMUSG00000057037	Cfhr1	complement factor H-related 1 [Source:MGI Symbol;Acc:MGI:2138169]	chr1	-	protein_coding	chr1:139547053-139560272	2.37579	5.19019	2.35643e-11	7.70354e-11	up	0.713131	3.94446
ENSMUSG00000026821	Ralgds	ral guanine nucleotide dissociation stimulator [Source:MGI Symbol;Acc:MGI:107485]	chr2	+	protein_coding	chr2:28513125-28553081	2.37313	5.18064	5.54203e-28	5.98699e-27	up	81.1673	446.326
ENSMUSG00000054901	Arhgef33	Rho guanine nucleotide exchange factor (GEF) 33 [Source:MGI Symbol;Acc:MGI:2685787]	chr17	+	protein_coding	chr17:80307407-80400081	2.3731	5.18052	3.78647e-22	2.73722e-21	up	4.37603	24.0776
ENSMUSG00000035093	Secisbp2l	SECIS binding protein 2-like [Source:MGI Symbol;Acc:MGI:1917604]	chr2	-	protein_coding	chr2:125736986-125782870	2.37055	5.17138	1.06471e-21	7.44139e-21	up	4.01947	22.078
ENSMUSG00000020859	Spag9	sperm associated antigen 9 [Source:MGI Symbol;Acc:MGI:1918084]	chr11	+	protein_coding	chr11:93996091-94126085	2.37025	5.17029	5.97842e-27	5.98375e-26	up	24.5706	134.851
ENSMUSG00000029647	Pan3	PAN3 poly(A) specific ribonuclease subunit [Source:MGI Symbol;Acc:MGI:1919837]	chr5	+	protein_coding	chr5:147430161-147548502	2.36934	5.16704	2.06511e-27	2.14829e-26	up	37.8621	207.659
ENSMUSG00000020007	Il20ra	interleukin 20 receptor, alpha [Source:MGI Symbol;Acc:MGI:3605069]	chr10	+	protein_coding	chr10:19712570-19760053	2.36905	5.16602	9.72773e-06	1.90403e-05	up	0.226905	1.26003
ENSMUSG00000048922	Cdca2	cell division cycle associated 2 [Source:MGI Symbol;Acc:MGI:1919787]	chr14	-	protein_coding	chr14:67676331-67715841	2.36888	5.16539	1.57301e-27	1.65423e-26	up	44.0196	241.351
ENSMUSG00000022246	Rai14	retinoic acid induced 14 [Source:MGI Symbol;Acc:MGI:1922896]	chr15	-	protein_coding	chr15:10568969-10714624	2.36444	5.14952	5.7037e-28	6.15178e-27	up	128.688	703.373
ENSMUSG00000024180	Tmem8	transmembrane protein 8 [Source:MGI Symbol;Acc:MGI:1926283]	chr17	+	protein_coding	chr17:26113299-26123254	2.36346	5.14602	1.6393e-27	1.71859e-26	up	49.7571	271.784
ENSMUSG00000036323	Srp72	signal recognition particle 72 [Source:MGI Symbol;Acc:MGI:1333795]	chr5	+	protein_coding	chr5:76974683-76999937	2.36335	5.14563	5.429e-27	5.47447e-26	up	28.3346	154.765
ENSMUSG00000037487	Ubr5	ubiquitin protein ligase E3 component n-recognin 5 [Source:MGI Symbol;Acc:MGI:1918040]	chr15	-	protein_coding	chr15:37967328-38078854	2.36233	5.142	4.53868e-28	4.91885e-27	up	258.056	1408.39
ENSMUSG00000038126	Mphosph9	M-phase phosphoprotein 9 [Source:MGI Symbol;Acc:MGI:2443138]	chr5	-	protein_coding	chr5:124250959-124327972	2.36166	5.13961	1.1554e-26	1.13041e-25	up	22.5933	123.264
ENSMUSG00000038774	Ascc3	activating signal cointegrator 1 complex subunit 3 [Source:MGI Symbol;Acc:MGI:1925237]	chr10	+	protein_coding	chr10:50592669-50851485	2.35916	5.13073	1.29326e-26	1.2598e-25	up	22.5972	123.073
ENSMUSG00000040725	Hnrnpul1	heterogeneous nuclear ribonucleoprotein U-like 1 [Source:MGI Symbol;Acc:MGI:2443517]	chr7	-	protein_coding	chr7:25721165-25754757	2.35912	5.13059	8.63553e-28	9.18897e-27	up	102.367	557.456
ENSMUSG00000029055	Plch2	phospholipase C, eta 2 [Source:MGI Symbol;Acc:MGI:2443078]	chr4	-	protein_coding	chr4:154983115-155056784	2.35878	5.12935	4.30271e-07	9.59621e-07	up	0.32415	1.78048
ENSMUSG00000037386	Rims2	regulating synaptic membrane exocytosis 2 [Source:MGI Symbol;Acc:MGI:2152972]	chr15	+	protein_coding	chr15:39198261-39684372	2.35869	5.12903	3.46483e-26	3.2758e-25	up	17.4069	94.7765
ENSMUSG00000046755	Kif2b	kinesin family member 2B [Source:MGI Symbol;Acc:MGI:1920720]	chr11	-	protein_coding	chr11:91575315-91577558	2.35659	5.12158	6.34457e-28	6.81574e-27	up	214.847	1167.92
ENSMUSG00000025323	Sp4	trans-acting transcription factor 4 [Source:MGI Symbol;Acc:MGI:107595]	chr12	-	protein_coding	chr12:118234933-118301440	2.35563	5.11817	3.71695e-11	1.19599e-10	up	0.713131	3.88967
ENSMUSG00000032936	Camkv	CaM kinase-like vesicle-associated [Source:MGI Symbol;Acc:MGI:2384296]	chr9	+	protein_coding	chr9:107935674-107949691	2.35469	5.11486	7.89451e-14	3.148e-13	up	1.10211	5.99886
ENSMUSG00000022791	Tnk2	tyrosine kinase, non-receptor, 2 [Source:MGI Symbol;Acc:MGI:1858308]	chr16	+	protein_coding	chr16:32643874-32683493	2.35457	5.11441	3.15598e-21	2.15002e-20	up	3.85739	20.9549
ENSMUSG00000075376	Rc3h2	ring finger and CCCH-type zinc finger domains 2 [Source:MGI Symbol;Acc:MGI:2442789]	chr2	-	protein_coding	chr2:37370069-37422903	2.35407	5.11263	6.53973e-26	6.07641e-25	up	15.7518	85.492
ENSMUSG00000040312	Cchcr1	coiled-coil alpha-helical rod protein 1 [Source:MGI Symbol;Acc:MGI:2385321]	chr17	+	protein_coding	chr17:35517100-35531015	2.35385	5.11186	4.55612e-27	4.61847e-26	up	36.4961	198.031
ENSMUSG00000024726	Carnmt1	carnosine N-methyltransferase 1 [Source:MGI Symbol;Acc:MGI:1914633]	chr19	+	protein_coding	chr19:18670764-18707200	2.35336	5.11012	5.1995e-20	3.24236e-19	up	3.05868	16.6053
ENSMUSG00000022489	Pde1b	phosphodiesterase 1B, Ca2+-calmodulin dependent [Source:MGI Symbol;Acc:MGI:97523]	chr15	+	protein_coding	chr15:103503034-103530052	2.34935	5.09596	2.51262e-16	1.20853e-15	up	1.65317	8.9572
ENSMUSG00000026872	Zeb2	zinc finger E-box binding homeobox 2 [Source:MGI Symbol;Acc:MGI:1344407]	chr2	-	protein_coding	chr2:44983632-45117395	2.34874	5.09378	5.9774e-19	3.45572e-18	up	2.56079	13.8604
ENSMUSG00000026620	Mark1	MAP/microtubule affinity regulating kinase 1 [Source:MGI Symbol;Acc:MGI:2664902]	chr1	-	protein_coding	chr1:184896789-184999570	2.34824	5.09203	1.27815e-14	5.41036e-14	up	1.26419	6.84801
ENSMUSG00000069911	Insyn2b	inhibitory synaptic factor family member 2B [Source:MGI Symbol;Acc:MGI:3643491]	chr11	+	protein_coding	chr11:34314758-34422640	2.34824	5.09203	1.27815e-14	5.41036e-14	up	1.26419	6.84801
ENSMUSG00000022641	Bbx	bobby sox HMG box containing [Source:MGI Symbol;Acc:MGI:1917758]	chr16	-	protein_coding	chr16:50191844-50432390	2.34717	5.08824	8.86355e-27	8.74165e-26	up	31.2157	168.598
ENSMUSG00000053877	Srcap	Snf2-related CREBBP activator protein [Source:MGI Symbol;Acc:MGI:2444036]	chr7	+	protein_coding	chr7:127511983-127561219	2.34542	5.0821	9.20772e-27	9.06782e-26	up	31.7512	171.283
ENSMUSG00000024613	Tcof1	treacle ribosome biogenesis factor 1 [Source:MGI Symbol;Acc:MGI:892003]	chr18	-	protein_coding	chr18:60813755-60848971	2.34444	5.07864	7.74921e-23	5.83985e-22	up	5.76988	31.1174
ENSMUSG00000028337	Coro2a	coronin, actin binding protein 2A [Source:MGI Symbol;Acc:MGI:1345966]	chr4	-	protein_coding	chr4:46536937-46602202	2.34251	5.07183	4.76268e-27	4.82061e-26	up	46.8722	252.336
ENSMUSG00000057738	Sptan1	spectrin alpha, non-erythrocytic 1 [Source:MGI Symbol;Acc:MGI:98386]	chr2	+	protein_coding	chr2:29965560-30031451	2.3424	5.07147	2.64553e-27	2.72893e-26	up	71.7345	386.146
ENSMUSG00000020396	Nefh	neurofilament, heavy polypeptide [Source:MGI Symbol;Acc:MGI:97309]	chr11	-	protein_coding	chr11:4938754-4948064	2.34232	5.07116	8.26893e-08	1.96825e-07	up	0.388981	2.10919
ENSMUSG00000071322	Tcp10a	t-complex protein 10a [Source:MGI Symbol;Acc:MGI:98541]	chr17	+	protein_coding	chr17:7324646-7345974	2.34164	5.06878	2.07693e-27	2.15892e-26	up	94.907	510.607
ENSMUSG00000033964	Zbtb41	zinc finger and BTB domain containing 41 [Source:MGI Symbol;Acc:MGI:2444487]	chr1	+	protein_coding	chr1:139422288-139453005	2.34128	5.06754	8.56501e-17	4.236e-16	up	1.81524	9.77896
ENSMUSG00000029134	Plb1	phospholipase B1 [Source:MGI Symbol;Acc:MGI:1922406]	chr5	+	protein_coding	chr5:32232708-32366520	2.34123	5.06734	5.21604e-27	5.26368e-26	up	45.997	247.405
ENSMUSG00000032050	Rdx	radixin [Source:MGI Symbol;Acc:MGI:97887]	chr9	+	protein_coding	chr9:52047173-52100463	2.34112	5.06696	1.3819e-24	1.17027e-23	up	9.919	53.3597
ENSMUSG00000026825	Dnm1	dynamin 1 [Source:MGI Symbol;Acc:MGI:107384]	chr2	-	protein_coding	chr2:32308471-32353338	2.34089	5.06615	1.15055e-23	9.14066e-23	up	7.35822	39.5815
ENSMUSG00000021144	Mta1	metastasis associated 1 [Source:MGI Symbol;Acc:MGI:2150037]	chr12	+	protein_coding	chr12:113098278-113137206	2.34057	5.06503	1.79956e-26	1.7367e-25	up	26.7424	143.781
ENSMUSG00000034557	Zfyve9	zinc finger, FYVE domain containing 9 [Source:MGI Symbol;Acc:MGI:2652838]	chr4	-	protein_coding	chr4:108637466-108780798	2.34053	5.06488	1.1288e-23	8.97319e-23	up	7.39063	39.7459
ENSMUSG00000037062	Sh3glb1	SH3-domain GRB2-like B1 (endophilin) [Source:MGI Symbol;Acc:MGI:1859730]	chr3	-	protein_coding	chr3:144683678-144720335	2.33846	5.05761	2.82682e-27	2.90925e-26	up	79.9679	429.288
ENSMUSG00000002265	Peg3	paternally expressed 3 [Source:MGI Symbol;Acc:MGI:104748]	chr7	-	protein_coding	chr7:6703892-6730431	2.33632	5.05013	2.27808e-15	1.02071e-14	up	1.45868	7.83413
ENSMUSG00000055322	Tns1	tensin 1 [Source:MGI Symbol;Acc:MGI:104552]	chr1	-	protein_coding	chr1:73910231-74124449	2.33581	5.04836	2.11835e-27	2.1969e-26	up	133.582	715.782
ENSMUSG00000040054	Baz2a	bromodomain adjacent to zinc finger domain, 2A [Source:MGI Symbol;Acc:MGI:2151152]	chr10	+	protein_coding	chr10:128091577-128129303	2.33531	5.04659	2.31045e-27	2.39244e-26	up	121.135	648.859
ENSMUSG00000039701	Usp53	ubiquitin specific peptidase 53 [Source:MGI Symbol;Acc:MGI:2139607]	chr3	-	protein_coding	chr3:122931493-122984510	2.33529	5.04654	7.87122e-22	5.56475e-21	up	4.71185	25.2536
ENSMUSG00000040489	Sox30	SRY (sex determining region Y)-box 30 [Source:MGI Symbol;Acc:MGI:1341157]	chr11	+	protein_coding	chr11:45980310-46017994	2.3319	5.03469	2.47045e-26	2.35883e-25	up	27.488	146.904
ENSMUSG00000071015	Gm136	predicted gene 136 [Source:MGI Symbol;Acc:MGI:2684982]	chr4	-	protein_coding	chr4:34743784-34756263	2.33164	5.03378	1.00097e-21	7.01405e-21	up	4.66777	24.9542
ENSMUSG00000032560	Dnajc13	DnaJ heat shock protein family (Hsp40) member C13 [Source:MGI Symbol;Acc:MGI:2676368]	chr9	-	protein_coding	chr9:104151282-104262930	2.32969	5.02697	2.35755e-24	1.96565e-23	up	9.85417	52.5928
ENSMUSG00000038664	Herc1	HECT and RLD domain containing E3 ubiquitin protein ligase family member 1 [Source:MGI Symbol;Acc:MGI:2384589]	chr9	+	protein_coding	chr9:66350450-66508775	2.32788	5.02066	5.20717e-27	5.25866e-26	up	71.3702	380.336
ENSMUSG00000025427	Rnf165	ring finger protein 165 [Source:MGI Symbol;Acc:MGI:2444521]	chr18	-	protein_coding	chr18:77456110-77565161	2.32766	5.0199	5.1269e-06	1.03135e-05	up	0.25932	1.39699
ENSMUSG00000042446	Zmym4	zinc finger, MYM-type 4 [Source:MGI Symbol;Acc:MGI:1915035]	chr4	-	protein_coding	chr4:126861939-126968135	2.32753	5.01944	5.30639e-26	4.96122e-25	up	22.7229	121.073
ENSMUSG00000069895	Atxn1l	ataxin 1-like [Source:MGI Symbol;Acc:MGI:3694797]	chr8	-	protein_coding	chr8:109726451-109737739	2.32679	5.01689	1.37234e-26	1.33587e-25	up	38.9953	207.659
ENSMUSG00000060301	2610008E11Rik	RIKEN cDNA 2610008E11 gene [Source:MGI Symbol;Acc:MGI:1919378]	chr10	-	protein_coding	chr10:79064374-79097600	2.32596	5.014	1.28266e-11	4.27722e-11	up	0.810376	4.32795
ENSMUSG00000036990	Otud4	OTU domain containing 4 [Source:MGI Symbol;Acc:MGI:1098801]	chr8	+	protein_coding	chr8:79639618-79677724	2.32594	5.01393	1.50639e-26	1.46425e-25	up	37.958	202.016
ENSMUSG00000021188	Trip11	thyroid hormone receptor interactor 11 [Source:MGI Symbol;Acc:MGI:1924393]	chr12	-	protein_coding	chr12:101834043-101913267	2.32575	5.01325	7.73853e-24	6.21757e-23	up	8.46033	45.0325
ENSMUSG00000027806	Tsc22d2	TSC22 domain family, member 2 [Source:MGI Symbol;Acc:MGI:1919283]	chr3	+	protein_coding	chr3:58414715-58466783	2.32501	5.0107	1.46664e-23	1.15566e-22	up	7.77961	41.3894
ENSMUSG00000040712	Camta2	calmodulin binding transcription activator 2 [Source:MGI Symbol;Acc:MGI:2135957]	chr11	-	protein_coding	chr11:70669463-70688105	2.32325	5.00459	6.70917e-21	4.45362e-20	up	4.01947	21.3658
ENSMUSG00000029406	Pitpnm2	phosphatidylinositol transfer protein, membrane-associated 2 [Source:MGI Symbol;Acc:MGI:1336192]	chr5	-	protein_coding	chr5:124118690-124249760	2.32323	5.00451	5.75937e-26	5.37727e-25	up	23.5333	125.017
ENSMUSG00000050685	Ccdc54	coiled-coil domain containing 54 [Source:MGI Symbol;Acc:MGI:1916589]	chr16	-	protein_coding	chr16:50589857-50591154	2.32246	5.00185	1.57356e-26	1.52734e-25	up	40.2271	213.576
ENSMUSG00000020622	Nt5c1b	5'-nucleotidase, cytosolic IB [Source:MGI Symbol;Acc:MGI:1918131]	chr12	+	protein_coding	chr12:10369973-10390175	2.32161	4.99891	3.44786e-27	3.52152e-26	up	185.22	982.745
ENSMUSG00000096916	Zfp850	zinc finger protein 850 [Source:MGI Symbol;Acc:MGI:3036281]	chr7	-	protein_coding	chr7:27984854-28014115	2.32051	4.99508	5.44909e-20	3.39485e-19	up	3.37116	17.8881
ENSMUSG00000031465	Angpt2	angiopoietin 2 [Source:MGI Symbol;Acc:MGI:1202890]	chr8	-	protein_coding	chr8:18690263-18741562	2.31998	4.99324	1.99296e-06	4.17935e-06	up	0.291735	1.56135
ENSMUSG00000007827	Ankrd26	ankyrin repeat domain 26 [Source:MGI Symbol;Acc:MGI:1917887]	chr6	-	protein_coding	chr6:118501308-118562226	2.31846	4.988	5.08347e-08	1.23487e-07	up	0.421396	2.24615
ENSMUSG00000061393	Acvr2b	activin receptor IIB [Source:MGI Symbol;Acc:MGI:87912]	chr9	+	protein_coding	chr9:119402118-119434995	2.31846	4.988	5.08347e-08	1.23487e-07	up	0.421396	2.24615
ENSMUSG00000021699	Pde4d	phosphodiesterase 4D, cAMP specific [Source:MGI Symbol;Acc:MGI:99555]	chr13	+	protein_coding	chr13:108449948-109953461	2.31821	4.98714	4.99937e-13	1.86295e-12	up	1.03728	5.5058
ENSMUSG00000061578	Ksr2	kinase suppressor of ras 2 [Source:MGI Symbol;Acc:MGI:3610315]	chr5	+	protein_coding	chr5:117414000-117775003	2.31631	4.98057	9.57173e-21	6.28267e-20	up	3.98705	21.0919
ENSMUSG00000079470	Utp14b	UTP14B small subunit processome component [Source:MGI Symbol;Acc:MGI:2445092]	chr1	+	protein_coding	chr1:78658038-78671512	2.31604	4.97965	8.33269e-21	5.49884e-20	up	4.04216	21.3792
ENSMUSG00000029607	Ankrd61	ankyrin repeat domain 61 [Source:MGI Symbol;Acc:MGI:1913979]	chr5	-	protein_coding	chr5:143890741-143897685	2.31376	4.97176	2.44978e-26	2.34074e-25	up	39.287	207.33
ENSMUSG00000047720	4922502D21Rik		chr6	-	protein_coding	chr6:129322164-129331796	2.31041	4.96024	5.83282e-27	5.8467e-26	up	182.335	959.955
ENSMUSG00000047248	C2cd3	C2 calcium-dependent domain containing 3 [Source:MGI Symbol;Acc:MGI:2142166]	chr7	+	protein_coding	chr7:100372233-100470152	2.31005	4.959	4.56929e-26	4.28991e-25	up	31.8316	167.557
ENSMUSG00000022602	Arc	activity regulated cytoskeletal-associated protein [Source:MGI Symbol;Acc:MGI:88067]	chr15	-	protein_coding	chr15:74669083-74672570	2.3097	4.95778	1.56787e-26	1.52291e-25	up	57.6015	303.121
ENSMUSG00000029686	Cul1	cullin 1 [Source:MGI Symbol;Acc:MGI:1349658]	chr6	+	protein_coding	chr6:47453398-47526139	2.30935	4.95659	6.37003e-26	5.93099e-25	up	28.2335	148.547
ENSMUSG00000060716	Plekhh1	pleckstrin homology domain containing, family H (with MyTH4 domain) member 1 [Source:MGI Symbol;Acc:MGI:2144989]	chr12	+	protein_coding	chr12:79029163-79081655	2.30681	4.94787	8.73335e-18	4.63555e-17	up	2.33388	12.2716
ENSMUSG00000025907	Rb1cc1	RB1-inducible coiled-coil 1 [Source:MGI Symbol;Acc:MGI:1341850]	chr1	+	protein_coding	chr1:6206197-6276648	2.30619	4.94574	1.15701e-26	1.13117e-25	up	86.7751	455.525
ENSMUSG00000039224	D1Pas1	DNA segment, Chr 1, Pasteur Institute 1 [Source:MGI Symbol;Acc:MGI:91842]	chr1	+	protein_coding	chr1:186967416-186970627	2.30471	4.94069	2.31562e-26	2.21727e-25	up	51.4751	269.949
ENSMUSG00000021902	Phf7	PHD finger protein 7 [Source:MGI Symbol;Acc:MGI:1919088]	chr14	-	protein_coding	chr14:31237689-31251317	2.30395	4.93809	5.79124e-27	5.818e-26	up	563.6	2953.96
ENSMUSG00000078671	Chd2	chromodomain helicase DNA binding protein 2 [Source:MGI Symbol;Acc:MGI:2448567]	chr7	-	protein_coding	chr7:73426638-73541830	2.30322	4.93558	1.74359e-21	1.20179e-20	up	4.94362	25.9123
ENSMUSG00000050296	Abca12	ATP-binding cassette, sub-family A (ABC1), member 12 [Source:MGI Symbol;Acc:MGI:2676312]	chr1	-	protein_coding	chr1:71242276-71414910	2.30193	4.93116	6.81539e-11	2.14434e-10	up	0.745546	3.91706
ENSMUSG00000022598	Psca	prostate stem cell antigen [Source:MGI Symbol;Acc:MGI:1919623]	chr15	+	protein_coding	chr15:74714839-74717069	2.30079	4.92728	6.77927e-08	1.62543e-07	up	0.421396	2.21876
ENSMUSG00000052056	Zfp217	zinc finger protein 217 [Source:MGI Symbol;Acc:MGI:2685408]	chr2	-	protein_coding	chr2:170108643-170148103	2.29941	4.92258	1.72484e-26	1.66817e-25	up	79.1575	413.593
ENSMUSG00000038143	Stox2	storkhead box 2 [Source:MGI Symbol;Acc:MGI:1918319]	chr8	-	protein_coding	chr8:47180048-47446362	2.29939	4.92248	1.45491e-22	1.08251e-21	up	6.64508	34.7331
ENSMUSG00000033581	Igf2bp2	insulin-like growth factor 2 mRNA binding protein 2 [Source:MGI Symbol;Acc:MGI:1890358]	chr16	-	protein_coding	chr16:22059009-22163299	2.29917	4.92174	7.18988e-06	1.42278e-05	up	0.25932	1.3696
ENSMUSG00000026594	Ralgps2	Ral GEF with PH domain and SH3 binding motif 2 [Source:MGI Symbol;Acc:MGI:1925505]	chr1	-	protein_coding	chr1:156804166-156939626	2.29808	4.91804	2.55943e-26	2.44033e-25	up	59.352	309.828
ENSMUSG00000033282	Rpgrip1l	Rpgrip1-like [Source:MGI Symbol;Acc:MGI:1920563]	chr8	-	protein_coding	chr8:91217030-91313262	2.29516	4.90809	4.09254e-22	2.94742e-21	up	5.99678	31.2543
ENSMUSG00000026812	Tsc1	TSC complex subunit 1 [Source:MGI Symbol;Acc:MGI:1929183]	chr2	+	protein_coding	chr2:28641228-28691167	2.29374	4.90325	3.61101e-25	3.19027e-24	up	20.1297	104.775
ENSMUSG00000032561	Acpp	acid phosphatase, prostate [Source:MGI Symbol;Acc:MGI:1928480]	chr9	-	protein_coding	chr9:104288251-104337748	2.29149	4.89562	5.38704e-09	1.42785e-08	up	0.534848	2.79399
ENSMUSG00000071176	Arhgef10	Rho guanine nucleotide exchange factor (GEF) 10 [Source:MGI Symbol;Acc:MGI:2444453]	chr8	+	protein_coding	chr8:14911663-15001085	2.29116	4.89449	2.52514e-24	2.09759e-23	up	13.0633	67.8775
ENSMUSG00000042323	Pbrm1	polybromo 1 [Source:MGI Symbol;Acc:MGI:1923998]	chr14	+	protein_coding	chr14:31019138-31121592	2.29108	4.89423	1.9725e-24	1.65278e-23	up	13.7453	71.4168
ENSMUSG00000041483	Zfp281	zinc finger protein 281 [Source:MGI Symbol;Acc:MGI:3029290]	chr1	+	protein_coding	chr1:136624901-136630053	2.2887	4.88617	2.81615e-17	1.43979e-16	up	2.23664	11.6142
ENSMUSG00000023170	Gps2	G protein pathway suppressor 2 [Source:MGI Symbol;Acc:MGI:1891751]	chr11	+	protein_coding	chr11:69913888-69916591	2.28637	4.87829	4.13878e-24	3.38792e-23	up	12.3501	63.9605
ENSMUSG00000034525	Ice1	interactor of little elongation complex ELL subunit 1 [Source:MGI Symbol;Acc:MGI:2385865]	chr13	-	protein_coding	chr13:70551707-70637634	2.2862	4.87769	5.21005e-21	3.48768e-20	up	4.7326	24.5159
ENSMUSG00000050930	Map10	microtubule-associated protein 10 [Source:MGI Symbol;Acc:MGI:1921643]	chr8	+	protein_coding	chr8:125669818-125673359	2.28607	4.87725	4.43264e-24	3.62407e-23	up	12.2205	63.2757
ENSMUSG00000023249	Parp3	poly (ADP-ribose) polymerase family, member 3 [Source:MGI Symbol;Acc:MGI:1891258]	chr9	-	protein_coding	chr9:106470322-106476949	2.28553	4.87542	7.21111e-12	2.45568e-11	up	0.907621	4.71143
ENSMUSG00000059897	Zfp930	zinc finger protein 930 [Source:MGI Symbol;Acc:MGI:2675306]	chr8	+	protein_coding	chr8:69209038-69230536	2.28471	4.87267	2.44089e-05	4.5929e-05	up	0.226905	1.18827
ENSMUSG00000055013	Agap1	ArfGAP with GTPase domain, ankyrin repeat and PH domain 1 [Source:MGI Symbol;Acc:MGI:2653690]	chr1	+	protein_coding	chr1:89454806-89897617	2.28417	4.87084	3.81572e-23	2.93126e-22	up	8.65482	44.7586
ENSMUSG00000041000	Trim62	tripartite motif-containing 62 [Source:MGI Symbol;Acc:MGI:1914775]	chr4	+	protein_coding	chr4:128883580-128911328	2.28265	4.86569	5.06901e-17	2.54337e-16	up	2.17181	11.2307
ENSMUSG00000021470	Ercc6l2	excision repair cross-complementing rodent repair deficiency, complementation group 6 like 2 [Source:MGI Symbol;Acc:MGI:1923501]	chr13	+	protein_coding	chr13:63815240-63900302	2.28179	4.86282	1.34744e-22	1.0031e-21	up	7.35822	37.9928
ENSMUSG00000026482	Rgl1	ral guanine nucleotide dissociation stimulator,-like 1 [Source:MGI Symbol;Acc:MGI:107484]	chr1	-	protein_coding	chr1:152516760-152766351	2.28162	4.86223	2.0788e-25	1.86546e-24	up	28.9142	149.232
ENSMUSG00000096054	Syne1	spectrin repeat containing, nuclear envelope 1 [Source:MGI Symbol;Acc:MGI:1927152]	chr10	-	protein_coding	chr10:5020917-5551482	2.28155	4.86199	4.57371e-19	2.66592e-18	up	3.17765	16.4128
ENSMUSG00000028572	Hook1	hook microtubule tethering protein 1 [Source:MGI Symbol;Acc:MGI:1925213]	chr4	+	protein_coding	chr4:95967240-96025413	2.28117	4.86072	6.48782e-26	6.03233e-25	up	52.8689	272.77
ENSMUSG00000027206	Cops2	COP9 signalosome subunit 2 [Source:MGI Symbol;Acc:MGI:1330276]	chr2	-	protein_coding	chr2:125830304-125859139	2.28081	4.85949	8.04846e-24	6.44738e-23	up	11.4101	58.8655
ENSMUSG00000059495	Arhgef12	Rho guanine nucleotide exchange factor (GEF) 12 [Source:MGI Symbol;Acc:MGI:1916882]	chr9	-	protein_coding	chr9:42963842-43107239	2.28014	4.85725	1.95677e-24	1.64062e-23	up	15.2675	78.7248
ENSMUSG00000078502	Gm13212	predicted gene 13212 [Source:MGI Symbol;Acc:MGI:3651014]	chr4	+	protein_coding	chr4:145585166-145625345	2.27984	4.85625	1.40468e-05	2.70774e-05	up	0.245382	1.27948
ENSMUSG00000042292	Mrtfa	myocardin related transcription factor A [Source:MGI Symbol;Acc:MGI:2384495]	chr15	-	protein_coding	chr15:81012281-81190757	2.27962	4.85551	5.61084e-24	4.54873e-23	up	12.3177	63.4948
ENSMUSG00000066613	Zfp932	zinc finger protein 932 [Source:MGI Symbol;Acc:MGI:1916754]	chr5	+	protein_coding	chr5:109996521-110010411	2.2786	4.85206	1.89655e-10	5.75495e-10	up	0.716697	3.7056
ENSMUSG00000021918	Nek4	NIMA (never in mitosis gene a)-related expressed kinase 4 [Source:MGI Symbol;Acc:MGI:1344404]	chr14	+	protein_coding	chr14:30951377-30988821	2.27816	4.85058	2.07966e-25	1.86546e-24	up	30.7716	158.437
ENSMUSG00000017412	Cacnb4	calcium channel, voltage-dependent, beta 4 subunit [Source:MGI Symbol;Acc:MGI:103301]	chr2	-	protein_coding	chr2:52428320-52676831	2.27795	4.84988	9.88041e-09	2.56464e-08	up	0.518641	2.68442
ENSMUSG00000057716	Tmem178b	transmembrane protein 178B [Source:MGI Symbol;Acc:MGI:3647581]	chr6	+	protein_coding	chr6:39871461-40255150	2.27697	4.84657	1.69277e-17	8.83735e-17	up	2.39871	12.3538
ENSMUSG00000042605	Atxn2	ataxin 2 [Source:MGI Symbol;Acc:MGI:1277223]	chr5	+	protein_coding	chr5:121711337-121816493	2.2767	4.84569	6.96871e-25	6.02258e-24	up	20.6941	106.447
ENSMUSG00000042608	Stk40	serine/threonine kinase 40 [Source:MGI Symbol;Acc:MGI:1921428]	chr4	+	protein_coding	chr4:126103957-126141029	2.27513	4.84041	2.75568e-24	2.28487e-23	up	14.8461	76.2869
ENSMUSG00000036112	Metap2	methionine aminopeptidase 2 [Source:MGI Symbol;Acc:MGI:1929701]	chr10	-	protein_coding	chr10:93858489-93897093	2.27154	4.82839	9.30679e-25	7.98182e-24	up	20.3242	104.172
ENSMUSG00000032826	Ank2	ankyrin 2, brain [Source:MGI Symbol;Acc:MGI:88025]	chr3	-	protein_coding	chr3:126921612-127499350	2.27085	4.82607	7.25937e-26	6.71728e-25	up	69.6924	357.001
ENSMUSG00000018548	Trim37	tripartite motif-containing 37 [Source:MGI Symbol;Acc:MGI:2153072]	chr11	+	protein_coding	chr11:87127077-87220683	2.27079	4.82587	3.45493e-26	3.26872e-25	up	201.524	1032.24
ENSMUSG00000061601	Pclo	piccolo (presynaptic cytomatrix protein) [Source:MGI Symbol;Acc:MGI:1349390]	chr5	+	protein_coding	chr5:14514918-14863459	2.27074	4.8257	7.83846e-11	2.45193e-10	up	0.777961	3.99924
ENSMUSG00000094624	Gm4836	predicted gene 4836 [Source:MGI Symbol;Acc:MGI:3809202]	chrX	-	protein_coding	chrX:28270710-28293632	2.27019	4.82387	4.55401e-06	9.21465e-06	up	0.285252	1.47506
ENSMUSG00000046876	Atxn1	ataxin 1 [Source:MGI Symbol;Acc:MGI:104783]	chr13	-	protein_coding	chr13:45549755-45965008	2.2687	4.81888	3.98528e-18	2.17529e-17	up	2.75528	14.1069
ENSMUSG00000046179	E2f8	E2F transcription factor 8 [Source:MGI Symbol;Acc:MGI:1922038]	chr7	-	protein_coding	chr7:48866429-48881596	2.26813	4.817	2.32903e-18	1.29431e-17	up	2.88494	14.7643
ENSMUSG00000089997	1810020O05Rik	Riken cDNA 1810020O05 gene [Source:MGI Symbol;Acc:MGI:3586838]	chr6	-	protein_coding	chr6:87675590-87722801	2.26759	4.81517	3.45333e-23	2.66807e-22	up	9.78934	50.0453
ENSMUSG00000106631	Gm42669	predicted gene 42669 [Source:MGI Symbol;Acc:MGI:5662806]	chr5	+	protein_coding	chr5:107507621-107580596	2.26699	4.81318	3.63367e-14	1.48587e-13	up	1.38412	7.0855
ENSMUSG00000054966	Lmntd1	lamin tail domain containing 1 [Source:MGI Symbol;Acc:MGI:1921321]	chr6	-	protein_coding	chr6:145365134-145614319	2.26668	4.81214	9.42203e-22	6.62639e-21	up	6.22369	31.8022
ENSMUSG00000024068	Spast	spastin [Source:MGI Symbol;Acc:MGI:1858896]	chr17	+	protein_coding	chr17:74338987-74391115	2.26605	4.81003	2.02186e-24	1.69099e-23	up	17.569	89.709
ENSMUSG00000022390	Zc3h7b	zinc finger CCCH type containing 7B [Source:MGI Symbol;Acc:MGI:1328310]	chr15	+	protein_coding	chr15:81745057-81796260	2.26548	4.80815	3.31333e-25	2.93498e-24	up	32.1142	163.903
ENSMUSG00000107677	Olfr316	olfactory receptor 316 [Source:MGI Symbol;Acc:MGI:3030150]	chr11	+	protein_coding	chr11:58752734-58759671	2.26478	4.80582	1.20638e-07	2.82467e-07	up	0.421396	2.16397
ENSMUSG00000026827	Gpd2	glycerol phosphate dehydrogenase 2, mitochondrial [Source:MGI Symbol;Acc:MGI:99778]	chr2	+	protein_coding	chr2:57237635-57370719	2.26385	4.80273	4.63092e-26	4.34475e-25	up	214.328	1092.56
ENSMUSG00000040265	Dnm3	dynamin 3 [Source:MGI Symbol;Acc:MGI:1341299]	chr1	-	protein_coding	chr1:161982453-162478034	2.26286	4.79942	2.65947e-22	1.94864e-21	up	7.45546	37.9928
ENSMUSG00000078490	Cfap74	cilia and flagella associated protein 74 [Source:MGI Symbol;Acc:MGI:1917130]	chr4	+	protein_coding	chr4:155409190-155466823	2.26178	4.79581	4.9169e-25	4.28504e-24	up	29.1855	148.575
ENSMUSG00000066415	Msl2	MSL complex subunit 2 [Source:MGI Symbol;Acc:MGI:1925103]	chr9	+	protein_coding	chr9:101074101-101104800	2.26145	4.79474	7.25708e-21	4.8055e-20	up	5.05675	25.7485
ENSMUSG00000062627	Mysm1	myb-like, SWIRM and MPN domains 1 [Source:MGI Symbol;Acc:MGI:2444584]	chr4	-	protein_coding	chr4:94942040-94979100	2.26136	4.79444	2.89699e-13	1.103e-12	up	1.20292	6.13582
ENSMUSG00000042548	Asxl1	additional sex combs like 1 [Source:MGI Symbol;Acc:MGI:2684063]	chr2	+	protein_coding	chr2:153345829-153404007	2.25935	4.78775	1.19898e-25	1.09295e-24	up	70.8917	360.26
ENSMUSG00000062949	Atp11c	ATPase, class VI, type 11C [Source:MGI Symbol;Acc:MGI:1859661]	chrX	-	protein_coding	chrX:60223290-60592698	2.25848	4.78487	9.43735e-15	4.04047e-14	up	1.55592	7.9163
ENSMUSG00000021681	Aggf1	angiogenic factor with G patch and FHA domains 1 [Source:MGI Symbol;Acc:MGI:1913799]	chr13	-	protein_coding	chr13:95350683-95375352	2.25838	4.78454	8.18174e-21	5.40187e-20	up	5.05675	25.6938
ENSMUSG00000027177	Hipk3	homeodomain interacting protein kinase 3 [Source:MGI Symbol;Acc:MGI:1314882]	chr2	-	protein_coding	chr2:104426481-104494446	2.25789	4.7829	1.11605e-25	1.0208e-24	up	81.0376	411.401
ENSMUSG00000042606	Hirip3	HIRA interacting protein 3 [Source:MGI Symbol;Acc:MGI:2142364]	chr7	+	protein_coding	chr7:126861972-126865377	2.25666	4.77884	7.6674e-22	5.42635e-21	up	6.70991	34.0483
ENSMUSG00000037993	Dhx38	DEAH (Asp-Glu-Ala-His) box polypeptide 38 [Source:MGI Symbol;Acc:MGI:1927617]	chr8	-	protein_coding	chr8:109548011-109565861	2.2558	4.776	1.06407e-23	8.46859e-23	up	13.2902	67.3845
ENSMUSG00000030064	Frmd4b	FERM domain containing 4B [Source:MGI Symbol;Acc:MGI:2141794]	chr6	-	protein_coding	chr6:97286867-97617541	2.25517	4.77392	3.12363e-21	2.12906e-20	up	5.70602	28.9266
ENSMUSG00000042557	Sin3a	transcriptional regulator, SIN3A (yeast) [Source:MGI Symbol;Acc:MGI:107157]	chr9	+	protein_coding	chr9:57072040-57128366	2.25449	4.77165	1.57039e-24	1.32656e-23	up	21.7505	110.171
ENSMUSG00000042688	Mapk6	mitogen-activated protein kinase 6 [Source:MGI Symbol;Acc:MGI:1354946]	chr9	-	protein_coding	chr9:75369062-75410005	2.25424	4.77082	9.4871e-26	8.73073e-25	up	122.354	619.577
ENSMUSG00000043633	Fam221b	family with sequence similarity 221, member B [Source:MGI Symbol;Acc:MGI:2441678]	chr4	-	protein_coding	chr4:43659622-43669145	2.25399	4.77	1.98886e-25	1.79117e-24	up	57.0505	288.849
ENSMUSG00000039153	Runx2	runt related transcription factor 2 [Source:MGI Symbol;Acc:MGI:99829]	chr17	-	protein_coding	chr17:44495987-44814797	2.25298	4.76666	2.63289e-13	1.00415e-12	up	1.23177	6.24621
ENSMUSG00000033066	Gas7	growth arrest specific 7 [Source:MGI Symbol;Acc:MGI:1202388]	chr11	+	protein_coding	chr11:67455437-67688990	2.25201	4.76346	3.3123e-24	2.73295e-23	up	18.12	91.6264
ENSMUSG00000020401	Fam71b	family with sequence similarity 71, member B [Source:MGI Symbol;Acc:MGI:3650836]	chr11	+	protein_coding	chr11:46396559-46407982	2.25191	4.76313	4.65792e-25	4.06723e-24	up	36.2724	183.39
ENSMUSG00000032009	Sesn3	sestrin 3 [Source:MGI Symbol;Acc:MGI:1922997]	chr9	+	protein_coding	chr9:14275067-14333101	2.25108	4.76038	4.39893e-25	3.85342e-24	up	38.0228	192.128
ENSMUSG00000040785	Ttc3	tetratricopeptide repeat domain 3 [Source:MGI Symbol;Acc:MGI:1276539]	chr16	+	protein_coding	chr16:94370618-94469343	2.25062	4.75887	5.50977e-24	4.48026e-23	up	16.1741	81.7097
ENSMUSG00000074817	Papolb	poly (A) polymerase beta (testis specific) [Source:MGI Symbol;Acc:MGI:1932115]	chr5	-	protein_coding	chr5:142525838-142530076	2.25012	4.75724	1.18122e-25	1.07821e-24	up	116.456	588.028
ENSMUSG00000031554	Adam5	a disintegrin and metallopeptidase domain 5 [Source:MGI Symbol;Acc:MGI:104730]	chr8	-	protein_coding	chr8:24727093-24824369	2.24992	4.75655	7.30615e-26	6.75594e-25	up	410.472	2072.29
ENSMUSG00000037697	Ddhd1	DDHD domain containing 1 [Source:MGI Symbol;Acc:MGI:2150302]	chr14	-	protein_coding	chr14:45588467-45658143	2.24986	4.75636	2.05587e-25	1.84782e-24	up	64.3439	324.842
ENSMUSG00000038844	Kif16b	kinesin family member 16B [Source:MGI Symbol;Acc:MGI:1098240]	chr2	-	protein_coding	chr2:142617474-142901531	2.24865	4.75237	7.80167e-24	6.26457e-23	up	15.2027	76.6978
ENSMUSG00000026037	Orc2	origin recognition complex, subunit 2 [Source:MGI Symbol;Acc:MGI:1328306]	chr1	-	protein_coding	chr1:58462771-58505109	2.24497	4.74028	5.89009e-22	4.19937e-21	up	7.39063	37.1984
ENSMUSG00000013033	Adgrl1	adhesion G protein-coupled receptor L1 [Source:MGI Symbol;Acc:MGI:1929461]	chr8	+	protein_coding	chr8:83900105-83941954	2.24374	4.73623	2.56574e-23	2.00529e-22	up	12.3501	62.0978
ENSMUSG00000005417	Mprip	myosin phosphatase Rho interacting protein [Source:MGI Symbol;Acc:MGI:1349438]	chr11	+	protein_coding	chr11:59661305-59780860	2.24229	4.73147	1.15469e-25	1.05543e-24	up	261.669	1314.09
ENSMUSG00000033444	Specc1l	sperm antigen with calponin homology and coiled-coil domains 1-like [Source:MGI Symbol;Acc:MGI:1921642]	chr10	+	protein_coding	chr10:75212073-75312743	2.24165	4.72939	1.11371e-24	9.50923e-24	up	30.0812	151.012
ENSMUSG00000033960	Jcad	junctional cadherin 5 associated [Source:MGI Symbol;Acc:MGI:2685174]	chr18	+	protein_coding	chr18:4634878-4682869	2.2413	4.72824	6.5053e-25	5.62569e-24	up	38.8981	195.223
ENSMUSG00000051586	Mical3	microtubule associated monooxygenase, calponin and LIM domain containing 3 [Source:MGI Symbol;Acc:MGI:2442733]	chr6	-	protein_coding	chr6:120931707-121130999	2.24102	4.72731	1.79265e-25	1.61662e-24	up	115.527	579.671
ENSMUSG00000046961	Gpr156	G protein-coupled receptor 156 [Source:MGI Symbol;Acc:MGI:2653880]	chr16	+	protein_coding	chr16:37916496-38007530	2.24081	4.72664	1.52081e-10	4.65249e-10	up	0.777961	3.91706
ENSMUSG00000030528	Blm	Bloom syndrome, RecQ like helicase [Source:MGI Symbol;Acc:MGI:1328362]	chr7	-	protein_coding	chr7:80454733-80535119	2.24001	4.72399	6.15192e-22	4.37448e-21	up	7.55271	37.8832
ENSMUSG00000047502	Mroh7	maestro heat-like repeat family member 7 [Source:MGI Symbol;Acc:MGI:2685873]	chr4	-	protein_coding	chr4:106680417-106730925	2.23887	4.72028	3.20674e-25	2.84616e-24	up	67.0991	336.183
ENSMUSG00000004865	Srpk1	serine/arginine-rich protein specific kinase 1 [Source:MGI Symbol;Acc:MGI:106908]	chr17	-	protein_coding	chr17:28587648-28622709	2.23831	4.71844	2.46772e-25	2.20769e-24	up	89.4059	447.766
ENSMUSG00000050272	Dscam	DS cell adhesion molecule [Source:MGI Symbol;Acc:MGI:1196281]	chr16	-	protein_coding	chr16:96590840-97170752	2.23775	4.71662	1.53371e-09	4.29706e-09	up	0.648301	3.25965
ENSMUSG00000023025	Larp4	La ribonucleoprotein domain family, member 4 [Source:MGI Symbol;Acc:MGI:2443114]	chr15	+	protein_coding	chr15:99970065-100016358	2.23744	4.7156	2.20888e-21	1.51553e-20	up	6.47328	32.4133
ENSMUSG00000037801	Iqch	IQ motif containing H [Source:MGI Symbol;Acc:MGI:1925500]	chr9	-	protein_coding	chr9:63421455-63602493	2.23736	4.71534	4.06816e-25	3.57309e-24	up	58.3795	292.191
ENSMUSG00000031893	Tsnaxip1	translin-associated factor X (Tsnax) interacting protein 1 [Source:MGI Symbol;Acc:MGI:1919486]	chr8	+	protein_coding	chr8:105827731-105844680	2.23716	4.71469	3.25013e-25	2.88278e-24	up	71.0214	355.412
ENSMUSG00000027109	Sp3	trans-acting transcription factor 3 [Source:MGI Symbol;Acc:MGI:1277166]	chr2	-	protein_coding	chr2:72936427-72980446	2.23648	4.71245	5.66255e-21	3.77933e-20	up	5.80229	29.0356
ENSMUSG00000006599	Gtf2h1	general transcription factor II H, polypeptide 1 [Source:MGI Symbol;Acc:MGI:1277216]	chr7	+	protein_coding	chr7:46796103-46823800	2.23476	4.70683	8.04083e-24	6.44509e-23	up	17.4717	87.2985
ENSMUSG00000026313	Hdac4	histone deacetylase 4 [Source:MGI Symbol;Acc:MGI:3036234]	chr1	-	protein_coding	chr1:91928779-92195699	2.23396	4.70424	7.17299e-22	5.08713e-21	up	7.65028	38.2119
ENSMUSG00000063663	Brwd3	bromodomain and WD repeat domain containing 3 [Source:MGI Symbol;Acc:MGI:3029414]	chrX	-	protein_coding	chrX:108737016-108834372	2.23394	4.70417	1.30352e-18	7.36242e-18	up	3.37116	16.8461
ENSMUSG00000022708	Zbtb20	zinc finger and BTB domain containing 20 [Source:MGI Symbol;Acc:MGI:1929213]	chr16	+	protein_coding	chr16:42875881-43642602	2.2325	4.69947	1.47006e-22	1.09258e-21	up	9.82176	49.0044
ENSMUSG00000051166	Eml5	echinoderm microtubule associated protein like 5 [Source:MGI Symbol;Acc:MGI:2442513]	chr12	-	protein_coding	chr12:98786805-98901484	2.23175	4.69704	4.42178e-14	1.79832e-13	up	1.4697	7.34107
ENSMUSG00000041164	Zmiz2	zinc finger, MIZ-type containing 2 [Source:MGI Symbol;Acc:MGI:106374]	chr11	+	protein_coding	chr11:6389074-6406158	2.23094	4.69438	7.18618e-25	6.20257e-24	up	47.9419	238.886
ENSMUSG00000028602	Tnfrsf8	tumor necrosis factor receptor superfamily, member 8 [Source:MGI Symbol;Acc:MGI:99908]	chr4	-	protein_coding	chr4:145267137-145315164	2.2307	4.69362	1.89767e-10	5.75706e-10	up	0.777961	3.88967
ENSMUSG00000050556	Kcnb1	potassium voltage gated channel, Shab-related subfamily, member 1 [Source:MGI Symbol;Acc:MGI:96666]	chr2	-	protein_coding	chr2:167095969-167190155	2.2302	4.692	9.37449e-16	4.3018e-15	up	1.97732	9.86114
ENSMUSG00000020961	Ston2	stonin 2 [Source:MGI Symbol;Acc:MGI:1918272]	chr12	-	protein_coding	chr12:91633009-91788387	2.2302	4.692	1.99216e-23	1.56244e-22	up	14.7051	73.2455
ENSMUSG00000031645	F11	coagulation factor XI [Source:MGI Symbol;Acc:MGI:99481]	chr8	-	protein_coding	chr8:45241174-45262031	2.22988	4.69094	9.73524e-08	2.30345e-07	up	0.453811	2.27354
ENSMUSG00000035021	Baz1a	bromodomain adjacent to zinc finger domain 1A [Source:MGI Symbol;Acc:MGI:1309478]	chr12	-	protein_coding	chr12:54892989-55014348	2.22884	4.68757	2.37417e-24	1.97828e-23	up	27.8445	138.549
ENSMUSG00000041740	Rnf10	ring finger protein 10 [Source:MGI Symbol;Acc:MGI:1859162]	chr5	-	protein_coding	chr5:115241412-115272898	2.22847	4.68636	3.89079e-25	3.42176e-24	up	88.1041	438.246
ENSMUSG00000037416	Dmxl1	Dmx-like 1 [Source:MGI Symbol;Acc:MGI:2443926]	chr18	+	protein_coding	chr18:49832670-49965473	2.22844	4.68626	4.31818e-23	3.30407e-22	up	12.6691	63.0291
ENSMUSG00000061322	Dnaic1	dynein, axonemal, intermediate chain 1 [Source:MGI Symbol;Acc:MGI:1916172]	chr4	+	protein_coding	chr4:41569775-41638158	2.22379	4.6712	5.35464e-24	4.36201e-23	up	22.5609	111.869
ENSMUSG00000013236	Ptprs	protein tyrosine phosphatase, receptor type, S [Source:MGI Symbol;Acc:MGI:97815]	chr17	-	protein_coding	chr17:56412426-56476483	2.22263	4.66742	2.63712e-24	2.18791e-23	up	29.7894	147.588
ENSMUSG00000022185	Acin1	apoptotic chromatin condensation inducer 1 [Source:MGI Symbol;Acc:MGI:1891824]	chr14	-	protein_coding	chr14:54642161-54686931	2.22244	4.66683	1.15672e-24	9.86391e-24	up	45.0893	223.355
ENSMUSG00000039335	Spata16	spermatogenesis associated 16 [Source:MGI Symbol;Acc:MGI:1918112]	chr3	+	protein_coding	chr3:26637620-26983212	2.2209	4.66185	5.86377e-25	5.09049e-24	up	81.459	403.074
ENSMUSG00000023949	Tcte1	t-complex-associated testis expressed 1 [Source:MGI Symbol;Acc:MGI:98640]	chr17	+	protein_coding	chr17:45523434-45542680	2.21811	4.65283	9.05335e-25	7.7694e-24	up	61.1996	302.244
ENSMUSG00000019951	Uhrf1bp1l	UHRF1 (ICBP90) binding protein 1-like [Source:MGI Symbol;Acc:MGI:2442888]	chr10	+	protein_coding	chr10:89744991-89819871	2.21756	4.65106	1.33303e-24	1.13174e-23	up	47.2287	233.161
ENSMUSG00000033319	Fem1c	fem 1 homolog c [Source:MGI Symbol;Acc:MGI:2444737]	chr18	-	protein_coding	chr18:46501746-46525971	2.21723	4.64998	6.33953e-25	5.48585e-24	up	89.6924	442.683
ENSMUSG00000076433	Cep295nl	CEP295 N-terminal like [Source:MGI Symbol;Acc:MGI:1929713]	chr11	-	protein_coding	chr11:118332360-118342500	2.21712	4.64965	7.21073e-25	6.21978e-24	up	78.3148	386.502
ENSMUSG00000040111	Gramd1b	GRAM domain containing 1B [Source:MGI Symbol;Acc:MGI:1925037]	chr9	-	protein_coding	chr9:40293233-40531383	2.21628	4.64694	6.19361e-25	5.36302e-24	up	97.1155	479.005
ENSMUSG00000021668	Polk	polymerase (DNA directed), kappa [Source:MGI Symbol;Acc:MGI:1349767]	chr13	-	protein_coding	chr13:96480690-96542579	2.21447	4.6411	4.04941e-22	2.91947e-21	up	9.40036	46.32
ENSMUSG00000020380	Rad50	RAD50 double strand break repair protein [Source:MGI Symbol;Acc:MGI:109292]	chr11	-	protein_coding	chr11:53649519-53707319	2.21421	4.64029	4.73533e-16	2.23067e-15	up	2.17181	10.7103
ENSMUSG00000039205	Ciz1	CDKN1A interacting zinc finger protein 1 [Source:MGI Symbol;Acc:MGI:1920234]	chr2	+	protein_coding	chr2:32352327-32380970	2.21326	4.63722	6.38661e-24	5.15904e-23	up	24.8299	122.223
ENSMUSG00000022012	Enox1	ecto-NOX disulfide-thiol exchanger 1 [Source:MGI Symbol;Acc:MGI:2444896]	chr14	+	protein_coding	chr14:77156763-77721760	2.21295	4.63623	4.77084e-18	2.58627e-17	up	3.20909	15.8052
ENSMUSG00000039057	Myo16	myosin XVI [Source:MGI Symbol;Acc:MGI:2685951]	chr8	+	protein_coding	chr8:10153911-10634742	2.21211	4.63353	1.71398e-10	5.21859e-10	up	0.810376	3.99924
ENSMUSG00000019978	Epb41l2	erythrocyte membrane protein band 4.1 like 2 [Source:MGI Symbol;Acc:MGI:103009]	chr10	+	protein_coding	chr10:25359798-25523519	2.2117	4.63221	1.22569e-24	1.04191e-23	up	60.3244	296.601
ENSMUSG00000035539	Ccdc180	coiled-coil domain containing 180 [Source:MGI Symbol;Acc:MGI:2685871]	chr4	+	protein_coding	chr4:45890303-45950774	2.21147	4.63148	5.99544e-23	4.5436e-22	up	13.744	67.5762
ENSMUSG00000073079	Srp54a	signal recognition particle 54A [Source:MGI Symbol;Acc:MGI:1346087]	chr12	+	protein_coding	chr12:55080262-55115367	2.2112	4.6306	3.38956e-23	2.6218e-22	up	15.6986	77.17
ENSMUSG00000035246	Pcyt1b	phosphate cytidylyltransferase 1, choline, beta isoform [Source:MGI Symbol;Acc:MGI:2147987]	chrX	+	protein_coding	chrX:93654863-93749951	2.21095	4.62981	6.61639e-14	2.65325e-13	up	1.49109	7.34107
ENSMUSG00000040163	1700034J05Rik	RIKEN cDNA 1700034J05 gene [Source:MGI Symbol;Acc:MGI:1920594]	chr6	-	protein_coding	chr6:146950329-146954422	2.20988	4.62637	1.67711e-24	1.41406e-23	up	50.7944	249.432
ENSMUSG00000020590	Snx13	sorting nexin 13 [Source:MGI Symbol;Acc:MGI:2661416]	chr12	+	protein_coding	chr12:35047186-35147479	2.20966	4.62566	3.12997e-22	2.27852e-21	up	10.1459	49.8262
ENSMUSG00000010461	Eya4	EYA transcriptional coactivator and phosphatase 4 [Source:MGI Symbol;Acc:MGI:1337104]	chr10	-	protein_coding	chr10:23102963-23350786	2.20925	4.62435	1.47566e-23	1.16208e-22	up	20.0325	98.3375
ENSMUSG00000036196	Slc26a8	solute carrier family 26, member 8 [Source:MGI Symbol;Acc:MGI:2385046]	chr17	-	protein_coding	chr17:28637783-28690233	2.20731	4.61814	1.34848e-24	1.14341e-23	up	65.5432	321.281
ENSMUSG00000017686	Rhot1	ras homolog family member T1 [Source:MGI Symbol;Acc:MGI:1926078]	chr11	+	protein_coding	chr11:80209019-80267907	2.2068	4.61652	5.47278e-24	4.45287e-23	up	29.3353	143.754
ENSMUSG00000029202	Pds5a	PDS5 cohesin associated factor A [Source:MGI Symbol;Acc:MGI:1918771]	chr5	-	protein_coding	chr5:65605721-65698273	2.20668	4.61611	2.45195e-22	1.80148e-21	up	10.8266	53.0584
ENSMUSG00000074221	Zfp568	zinc finger protein 568 [Source:MGI Symbol;Acc:MGI:2142347]	chr7	+	protein_coding	chr7:29983955-30028282	2.20597	4.61383	2.00362e-15	9.01631e-15	up	1.97732	9.69679
ENSMUSG00000056153	Socs6	suppressor of cytokine signaling 6 [Source:MGI Symbol;Acc:MGI:1924885]	chr18	-	protein_coding	chr18:88665224-88927481	2.20556	4.61255	7.7125e-14	3.07815e-13	up	1.49109	7.31368
ENSMUSG00000044957	Pp2d1	protein phosphatase 2C-like domain containing 1 [Source:MGI Symbol;Acc:MGI:3612067]	chr17	-	protein_coding	chr17:53507460-53539451	2.20548	4.61229	3.08545e-23	2.39207e-22	up	17.0831	83.6422
ENSMUSG00000029577	Ube3b	ubiquitin protein ligase E3B [Source:MGI Symbol;Acc:MGI:1891295]	chr5	+	protein_coding	chr5:114380607-114421169	2.20544	4.61215	8.24536e-25	7.09406e-24	up	129.531	634.099
ENSMUSG00000014329	Bicc1	BicC family RNA binding protein 1 [Source:MGI Symbol;Acc:MGI:1933388]	chr10	-	protein_coding	chr10:70922832-71159700	2.20541	4.61207	3.65147e-16	1.73709e-15	up	2.26905	11.1212
ENSMUSG00000101500	Btbd35f12	BTB domain containing 35, family member 12 [Source:MGI Symbol;Acc:MGI:3781040]	chrX	+	protein_coding	chrX:33313379-33315286	2.20495	4.61058	2.33927e-09	6.44159e-09	up	0.660943	3.24815
ENSMUSG00000067629	Syngap1	synaptic Ras GTPase activating protein 1 homolog (rat) [Source:MGI Symbol;Acc:MGI:3039785]	chr17	+	protein_coding	chr17:26941253-26972434	2.20379	4.60687	1.56219e-22	1.15786e-21	up	12.0584	58.9751
ENSMUSG00000047298	Kcnv2	potassium channel, subfamily V, member 2 [Source:MGI Symbol;Acc:MGI:2670981]	chr19	+	protein_coding	chr19:27322588-27337179	2.20358	4.60619	5.62139e-05	0.000102264	up	0.226905	1.12307
ENSMUSG00000050315	Synpo2	synaptopodin 2 [Source:MGI Symbol;Acc:MGI:2153070]	chr3	-	protein_coding	chr3:123076519-123236149	2.20358	4.60619	5.62139e-05	0.000102264	up	0.226905	1.12307
ENSMUSG00000060843	Ctnna3	catenin (cadherin associated protein), alpha 3 [Source:MGI Symbol;Acc:MGI:2661445]	chr10	+	protein_coding	chr10:63430098-65003667	2.20299	4.60433	6.07209e-24	4.9138e-23	up	30.1136	147.178
ENSMUSG00000041702	Btbd7	BTB (POZ) domain containing 7 [Source:MGI Symbol;Acc:MGI:1917858]	chr12	-	protein_coding	chr12:102780797-102878471	2.20259	4.60306	1.87618e-24	1.57894e-23	up	59.2881	289.672
ENSMUSG00000020300	Cpeb4	cytoplasmic polyadenylation element binding protein 4 [Source:MGI Symbol;Acc:MGI:1914829]	chr11	+	protein_coding	chr11:31872211-31935634	2.19955	4.59336	8.39203e-23	6.31369e-22	up	14.2626	69.5484
ENSMUSG00000026354	Lct	lactase [Source:MGI Symbol;Acc:MGI:104576]	chr1	-	protein_coding	chr1:128284756-128328318	2.19819	4.58905	2.2922e-12	8.0899e-12	up	1.16694	5.69755
ENSMUSG00000026679	Enkur	enkurin, TRPC channel interacting protein [Source:MGI Symbol;Acc:MGI:1918483]	chr2	-	protein_coding	chr2:21180731-21205365	2.19793	4.58822	3.09339e-20	1.95983e-19	up	5.67263	27.6386
ENSMUSG00000051900	Abca16	ATP-binding cassette, sub-family A (ABC1), member 16 [Source:MGI Symbol;Acc:MGI:2388711]	chr7	+	protein_coding	chr7:120409647-120544813	2.19777	4.58771	1.81737e-23	1.42618e-22	up	21.8802	106.555
ENSMUSG00000034731	Dgkh	diacylglycerol kinase, eta [Source:MGI Symbol;Acc:MGI:2444188]	chr14	-	protein_coding	chr14:78558750-78732776	2.19545	4.58033	2.59672e-24	2.15572e-23	up	58.8667	286.193
ENSMUSG00000032477	Cdc25a	cell division cycle 25A [Source:MGI Symbol;Acc:MGI:103198]	chr9	+	protein_coding	chr9:109875579-109893895	2.19507	4.57913	5.02799e-23	3.82116e-22	up	16.8882	82.094
ENSMUSG00000031553	Adam3	a disintegrin and metallopeptidase domain 3 (cyritestin) [Source:MGI Symbol;Acc:MGI:102518]	chr8	-	protein_coding	chr8:24677225-24725852	2.19488	4.57852	8.89634e-25	7.63952e-24	up	381.784	1855.32
ENSMUSG00000029651	Mtus2	microtubule associated tumor suppressor candidate 2 [Source:MGI Symbol;Acc:MGI:1915388]	chr5	+	protein_coding	chr5:147957320-148316065	2.19473	4.57804	1.54848e-10	4.73391e-10	up	0.842791	4.10881
ENSMUSG00000024081	Cebpz	CCAAT/enhancer binding protein zeta [Source:MGI Symbol;Acc:MGI:109386]	chr17	-	protein_coding	chr17:78919006-78937066	2.19203	4.56947	2.85468e-19	1.68802e-18	up	4.53811	22.0232
ENSMUSG00000015647	Lama5	laminin, alpha 5 [Source:MGI Symbol;Acc:MGI:105382]	chr2	-	protein_coding	chr2:180176373-180225859	2.18979	4.5624	7.77515e-18	4.14982e-17	up	3.30633	16.0244
ENSMUSG00000037652	Phc3	polyhomeotic 3 [Source:MGI Symbol;Acc:MGI:2181434]	chr3	-	protein_coding	chr3:30899371-30969415	2.18908	4.56016	2.29389e-19	1.37389e-18	up	4.70018	22.7628
ENSMUSG00000090015	Gm15446	predicted gene 15446 [Source:MGI Symbol;Acc:MGI:3709333]	chr5	+	protein_coding	chr5:109923400-109943936	2.18854	4.55843	4.66063e-06	9.42048e-06	up	0.320585	1.56463
ENSMUSG00000058183	Mmel1	membrane metallo-endopeptidase-like 1 [Source:MGI Symbol;Acc:MGI:1351603]	chr4	+	protein_coding	chr4:154869585-154895528	2.18853	4.5584	3.9131e-24	3.21294e-23	up	54.36	263.019
ENSMUSG00000040423	Rc3h1	RING CCCH (C3H) domains 1 [Source:MGI Symbol;Acc:MGI:2685397]	chr1	+	protein_coding	chr1:160906418-160974978	2.18828	4.55762	1.21329e-23	9.62211e-23	up	29.4653	142.548
ENSMUSG00000037364	Srrt	serrate RNA effector molecule homolog (Arabidopsis) [Source:MGI Symbol;Acc:MGI:1933527]	chr5	-	protein_coding	chr5:137295704-137307674	2.18603	4.55053	1.10942e-23	8.82429e-23	up	31.9612	154.382
ENSMUSG00000058318	Phf21a	PHD finger protein 21A [Source:MGI Symbol;Acc:MGI:2384756]	chr2	+	protein_coding	chr2:92093117-92364666	2.18568	4.5494	4.22523e-22	3.03811e-21	up	11.5073	55.5785
ENSMUSG00000043913	Ccdc60	coiled-coil domain containing 60 [Source:MGI Symbol;Acc:MGI:2141043]	chr5	-	protein_coding	chr5:116124641-116288985	2.18532	4.54829	2.16252e-24	1.80461e-23	up	116.176	560.848
ENSMUSG00000032405	Pias1	protein inhibitor of activated STAT 1 [Source:MGI Symbol;Acc:MGI:1913125]	chr9	-	protein_coding	chr9:62878368-62987924	2.18476	4.54653	5.71145e-24	4.62751e-23	up	46.9694	226.669
ENSMUSG00000046196	Ttc39d	tetratricopeptide repeat domain 39D [Source:MGI Symbol;Acc:MGI:1914987]	chr17	+	protein_coding	chr17:80207460-80217936	2.18144	4.53607	4.10389e-24	3.36344e-23	up	67.4233	324.623
ENSMUSG00000023932	Cdc5l	cell division cycle 5-like (S. pombe) [Source:MGI Symbol;Acc:MGI:1918952]	chr17	-	protein_coding	chr17:45391884-45433737	2.1813	4.53563	2.13343e-21	1.46451e-20	up	8.94655	43.0825
ENSMUSG00000030123	Plxnd1	plexin D1 [Source:MGI Symbol;Acc:MGI:2154244]	chr6	-	protein_coding	chr6:115954811-115995005	2.18099	4.53466	8.48645e-21	5.59757e-20	up	7.29339	35.1166
ENSMUSG00000029648	Flt1	FMS-like tyrosine kinase 1 [Source:MGI Symbol;Acc:MGI:95558]	chr5	-	protein_coding	chr5:147561604-147726011	2.17943	4.52975	2.61352e-12	9.1735e-12	up	1.19936	5.77972
ENSMUSG00000025997	Ikzf2	IKAROS family zinc finger 2 [Source:MGI Symbol;Acc:MGI:1342541]	chr1	-	protein_coding	chr1:69531214-69687245	2.17922	4.52909	2.77684e-05	5.19746e-05	up	0.25932	1.26003
ENSMUSG00000062040	Zfp27	zinc finger protein 27 [Source:MGI Symbol;Acc:MGI:99174]	chr7	-	protein_coding	chr7:29893333-29906572	2.17897	4.5283	5.83254e-17	2.91454e-16	up	2.85252	13.7234
ENSMUSG00000004677	Myo9b	myosin IXb [Source:MGI Symbol;Acc:MGI:106624]	chr8	+	protein_coding	chr8:71272714-71360713	2.17895	4.52823	2.35604e-22	1.73196e-21	up	13.744	66.0696
ENSMUSG00000046192	Iqub	IQ motif and ubiquitin domain containing [Source:MGI Symbol;Acc:MGI:3041159]	chr6	-	protein_coding	chr6:24444865-24515067	2.17856	4.52701	1.40527e-23	1.10989e-22	up	33.2903	159.97
ENSMUSG00000029883	1700074P13Rik	RIKEN cDNA 1700074P13 gene [Source:MGI Symbol;Acc:MGI:1920731]	chr6	-	protein_coding	chr6:40920437-40940557	2.17845	4.52667	5.58693e-24	4.53207e-23	up	58.0878	279.098
ENSMUSG00000063659	Zbtb18	zinc finger and BTB domain containing 18 [Source:MGI Symbol;Acc:MGI:1353609]	chr1	+	protein_coding	chr1:177442351-177450764	2.17836	4.52639	2.98279e-22	2.17608e-21	up	13.1281	63.0839
ENSMUSG00000117975	Itprip	inositol 1,4,5-triphosphate receptor interacting protein [Source:MGI Symbol;Acc:MGI:3042776]	chr19	-	protein_coding	chr19:47894602-47919299	2.17769	4.52428	2.12914e-23	1.6689e-22	up	28.2335	135.591
ENSMUSG00000031647	Mfap3l	microfibrillar-associated protein 3-like [Source:MGI Symbol;Acc:MGI:1918556]	chr8	+	protein_coding	chr8:60632827-60676729	2.17745	4.52353	6.114e-24	4.94475e-23	up	56.0456	269.1
ENSMUSG00000028938	Galntl5	UDP-N-acetyl-alpha-D-galactosamine:polypeptide N-acetylgalactosaminyltransferase-like 5 [Source:MGI Symbol;Acc:MGI:1915159]	chr5	+	protein_coding	chr5:25181460-25220297	2.17724	4.52286	5.31532e-24	4.3326e-23	up	63.2093	303.449
ENSMUSG00000040502	March9		chr10	-	protein_coding	chr10:127055011-127060184	2.17686	4.52167	2.26115e-07	5.17043e-07	up	0.453811	2.19136
ENSMUSG00000048490	Nrip1	nuclear receptor interacting protein 1 [Source:MGI Symbol;Acc:MGI:1315213]	chr16	-	protein_coding	chr16:76287400-76373827	2.17659	4.52083	5.57875e-16	2.61337e-15	up	2.3663	11.3677
ENSMUSG00000022701	Ccdc191	coiled-coil domain containing 191 [Source:MGI Symbol;Acc:MGI:1922661]	chr16	+	protein_coding	chr16:43889800-43964314	2.17605	4.51915	2.31813e-14	9.60745e-14	up	1.75041	8.40936
ENSMUSG00000003410	Elavl3	ELAV like RNA binding protein 3 [Source:MGI Symbol;Acc:MGI:109157]	chr9	-	protein_coding	chr9:22015005-22052023	2.17539	4.51707	1.24599e-10	3.83701e-10	up	0.888496	4.27316
ENSMUSG00000075318	Scn2a	sodium channel, voltage-gated, type II, alpha [Source:MGI Symbol;Acc:MGI:98248]	chr2	+	protein_coding	chr2:65620771-65767447	2.17529	4.51676	2.5053e-15	1.11917e-14	up	2.09725	10.0677
ENSMUSG00000034312	Iqsec1	IQ motif and Sec7 domain 1 [Source:MGI Symbol;Acc:MGI:1196356]	chr6	-	protein_coding	chr6:90656088-90988685	2.17474	4.51504	5.1423e-23	3.90583e-22	up	21.5236	103.158
ENSMUSG00000030671	Pde3b	phosphodiesterase 3B, cGMP-inhibited [Source:MGI Symbol;Acc:MGI:1333863]	chr7	+	protein_coding	chr7:114415281-114539251	2.17423	4.51344	1.24449e-22	9.27995e-22	up	16.791	80.4505
ENSMUSG00000035382	Pcsk7	proprotein convertase subtilisin/kexin type 7 [Source:MGI Symbol;Acc:MGI:107421]	chr9	+	protein_coding	chr9:45906497-45929726	2.17411	4.51307	2.49934e-21	1.7122e-20	up	9.14104	43.7999
ENSMUSG00000022680	Pdxdc1	pyridoxal-dependent decarboxylase domain containing 1 [Source:MGI Symbol;Acc:MGI:1920909]	chr16	-	protein_coding	chr16:13833148-13903131	2.17389	4.51237	3.27133e-24	2.7008e-23	up	135.415	648.561
ENSMUSG00000028053	Ash1l	ASH1 like histone lysine methyltransferase [Source:MGI Symbol;Acc:MGI:2183158]	chr3	+	protein_coding	chr3:88950622-89079375	2.17371	4.51181	1.16157e-22	8.68089e-22	up	17.1975	82.3679
ENSMUSG00000009628	Tex15	testis expressed gene 15 [Source:MGI Symbol;Acc:MGI:1934816]	chr8	+	protein_coding	chr8:33516738-33585582	2.17299	4.50959	1.24766e-21	8.67508e-21	up	10.3728	49.6618
ENSMUSG00000001504	Irx2	Iroquois homeobox 2 [Source:MGI Symbol;Acc:MGI:1197526]	chr13	+	protein_coding	chr13:72628820-72634198	2.17186	4.50603	1.86419e-09	5.18312e-09	up	0.713131	3.42401
ENSMUSG00000020532	Acaca	acetyl-Coenzyme A carboxylase alpha [Source:MGI Symbol;Acc:MGI:108451]	chr11	+	protein_coding	chr11:84129672-84401651	2.1708	4.50273	1.22162e-23	9.68245e-23	up	42.8225	204.667
ENSMUSG00000052488	Cherp	calcium homeostasis endoplasmic reticulum protein [Source:MGI Symbol;Acc:MGI:106417]	chr8	-	protein_coding	chr8:72460489-72475226	2.16913	4.49752	3.41315e-23	2.63854e-22	up	27.099	129.373
ENSMUSG00000031204	Asb12	ankyrin repeat and SOCS box-containing 12 [Source:MGI Symbol;Acc:MGI:1917642]	chrX	-	protein_coding	chrX:95470201-95557987	2.16905	4.49728	3.47528e-15	1.5372e-14	up	2.07456	9.91593
ENSMUSG00000034663	Bmp2k	BMP2 inducible kinase [Source:MGI Symbol;Acc:MGI:2155456]	chr5	+	protein_coding	chr5:96997689-97091867	2.16864	4.496	9.87289e-21	6.47089e-20	up	7.65416	36.5388
ENSMUSG00000070056	Mfhas1	malignant fibrous histiocytoma amplified sequence 1 [Source:MGI Symbol;Acc:MGI:1098644]	chr8	+	protein_coding	chr8:35587798-35679449	2.16807	4.49423	7.97553e-05	0.000143158	up	0.226905	1.09568
ENSMUSG00000072437	Nanos1	nanos C2HC-type zinc finger 1 [Source:MGI Symbol;Acc:MGI:2669254]	chr19	+	protein_coding	chr19:60755987-60759914	2.16807	4.49423	7.97553e-05	0.000143158	up	0.226905	1.09568
ENSMUSG00000034647	Ankrd12	ankyrin repeat domain 12 [Source:MGI Symbol;Acc:MGI:1914357]	chr17	-	protein_coding	chr17:65965698-66077089	2.16784	4.49351	9.30974e-20	5.71297e-19	up	5.71186	27.2551
ENSMUSG00000024404	Riok3	RIO kinase 3 [Source:MGI Symbol;Acc:MGI:1914128]	chr18	+	protein_coding	chr18:12128741-12157387	2.16732	4.49188	3.50926e-23	2.70817e-22	up	27.6429	131.804
ENSMUSG00000044072	Eml6	echinoderm microtubule associated protein like 6 [Source:MGI Symbol;Acc:MGI:2442895]	chr11	-	protein_coding	chr11:29743048-30026033	2.16716	4.49139	2.30466e-18	1.2813e-17	up	4.01947	19.1744
ENSMUSG00000059810	Rgs3	regulator of G-protein signaling 3 [Source:MGI Symbol;Acc:MGI:1354734]	chr4	+	protein_coding	chr4:62559847-62704001	2.16705	4.49105	2.6016e-23	2.02979e-22	up	31.5398	150.355
ENSMUSG00000049739	Zfp646	zinc finger protein 646 [Source:MGI Symbol;Acc:MGI:3665412]	chr7	+	protein_coding	chr7:127876221-127885996	2.16703	4.49099	3.54341e-24	2.9165e-23	up	224.541	1070.33
ENSMUSG00000032637	Atxn2l	ataxin 2-like [Source:MGI Symbol;Acc:MGI:2446242]	chr7	-	protein_coding	chr7:126491708-126503437	2.16682	4.49033	3.89174e-24	3.1993e-23	up	179.904	857.426
ENSMUSG00000049556	Lingo1	leucine rich repeat and Ig domain containing 1 [Source:MGI Symbol;Acc:MGI:1915522]	chr9	-	protein_coding	chr9:56618475-56796468	2.16644	4.48915	7.64163e-11	2.39314e-10	up	0.940036	4.4923
ENSMUSG00000013076	Amotl1	angiomotin-like 1 [Source:MGI Symbol;Acc:MGI:1922973]	chr9	-	protein_coding	chr9:14541966-14645056	2.16557	4.48644	3.96552e-23	3.0446e-22	up	27.1314	129.208
ENSMUSG00000033499	Larp4b	La ribonucleoprotein domain family, member 4B [Source:MGI Symbol;Acc:MGI:106330]	chr13	+	protein_coding	chr13:9093881-9174451	2.16462	4.48347	4.52049e-22	3.24868e-21	up	13.5819	64.6453
ENSMUSG00000069910	Spdl1	spindle apparatus coiled-coil protein 1 [Source:MGI Symbol;Acc:MGI:1917635]	chr11	-	protein_coding	chr11:34809190-34833641	2.16416	4.48206	3.53805e-11	1.1406e-10	up	1.00487	4.79361
ENSMUSG00000026095	Asnsd1	asparagine synthetase domain containing 1 [Source:MGI Symbol;Acc:MGI:1917646]	chr1	-	protein_coding	chr1:53344617-53352752	2.16339	4.47965	6.87566e-24	5.54412e-23	up	90.1501	428.643
ENSMUSG00000071291	Zfp58	zinc finger protein 58 [Source:MGI Symbol;Acc:MGI:99205]	chr13	-	protein_coding	chr13:67490167-67500555	2.16338	4.47962	1.93174e-15	8.71902e-15	up	2.20973	10.5196
ENSMUSG00000075269	Bex6	brain expressed family member 6 [Source:MGI Symbol;Acc:MGI:3588247]	chr16	+	protein_coding	chr16:32179823-32186972	2.16334	4.4795	1.19588e-06	2.55594e-06	up	0.388981	1.86266
ENSMUSG00000042066	Tmcc2	transmembrane and coiled-coil domains 2 [Source:MGI Symbol;Acc:MGI:1916125]	chr1	-	protein_coding	chr1:132356315-132391281	2.16189	4.475	5.09561e-10	1.49183e-09	up	0.810376	3.86228
ENSMUSG00000041642	Kif21b	kinesin family member 21B [Source:MGI Symbol;Acc:MGI:109234]	chr1	+	protein_coding	chr1:136131389-136177998	2.16156	4.47399	5.2936e-23	4.01623e-22	up	25.932	123.155
ENSMUSG00000093752	Gm20716	predicted gene 20716 [Source:MGI Symbol;Acc:MGI:5313163]	chr2	-	protein_coding	chr2:168180986-168230364	2.16148	4.47374	2.7389e-23	2.13075e-22	up	34.4724	163.7
ENSMUSG00000029104	Htt	huntingtin [Source:MGI Symbol;Acc:MGI:96067]	chr5	+	protein_coding	chr5:34761740-34912534	2.16009	4.46943	1.29847e-23	1.02734e-22	up	56.3374	267.265
ENSMUSG00000045098	Kmt5b	lysine methyltransferase 5B [Source:MGI Symbol;Acc:MGI:2444557]	chr19	+	protein_coding	chr19:3767421-3818303	2.15917	4.46658	3.95989e-16	1.87587e-15	up	2.55657	12.1333
ENSMUSG00000041961	Znrf3	zinc and ring finger 3 [Source:MGI Symbol;Acc:MGI:3039616]	chr11	-	protein_coding	chr11:5276324-5444847	2.15901	4.46608	2.08829e-20	1.34004e-19	up	7.26097	34.4318
ENSMUSG00000038729	Pakap	paralemmin A kinase anchor protein [Source:MGI Symbol;Acc:MGI:5141924]	chr4	+	protein_coding	chr4:57717657-57896984	2.15864	4.46494	2.63655e-19	1.56867e-18	up	5.26129	24.9465
ENSMUSG00000024304	Cdh2	cadherin 2 [Source:MGI Symbol;Acc:MGI:88355]	chr18	-	protein_coding	chr18:16588877-16809246	2.15842	4.46426	1.21741e-22	9.08811e-22	up	20.4215	96.7761
ENSMUSG00000027475	Kif3b	kinesin family member 3B [Source:MGI Symbol;Acc:MGI:107688]	chr2	+	protein_coding	chr2:153291413-153333390	2.15815	4.46341	1.05199e-23	8.37739e-23	up	72.869	345.222
ENSMUSG00000041977	Arhgef11	Rho guanine nucleotide exchange factor (GEF) 11 [Source:MGI Symbol;Acc:MGI:2441869]	chr3	+	protein_coding	chr3:87617559-87738034	2.15776	4.46222	6.20849e-22	4.41238e-21	up	13.4847	63.8783
ENSMUSG00000041134	Cyyr1	cysteine and tyrosine-rich protein 1 [Source:MGI Symbol;Acc:MGI:2152187]	chr16	-	protein_coding	chr16:85421533-85553397	2.15741	4.46112	2.25482e-08	5.65465e-08	up	0.585092	2.78358
ENSMUSG00000029729	Zkscan1	zinc finger with KRAB and SCAN domains 1 [Source:MGI Symbol;Acc:MGI:1921820]	chr5	+	protein_coding	chr5:138085084-138107822	2.15389	4.45025	1.00948e-20	6.60992e-20	up	8.33067	39.3624
ENSMUSG00000037552	Plekhg2	pleckstrin homology domain containing, family G (with RhoGef domain) member 2 [Source:MGI Symbol;Acc:MGI:2141874]	chr7	-	protein_coding	chr7:28359604-28372599	2.15361	4.4494	1.29037e-19	7.84696e-19	up	5.86712	27.7208
ENSMUSG00000053293	Pom121	nuclear pore membrane protein 121 [Source:MGI Symbol;Acc:MGI:2137624]	chr5	-	protein_coding	chr5:135376141-135394546	2.15325	4.4483	1.7406e-23	1.36833e-22	up	56.5643	267.073
ENSMUSG00000039473	Ubn1	ubinuclein 1 [Source:MGI Symbol;Acc:MGI:1891307]	chr16	+	protein_coding	chr16:5050057-5086289	2.15315	4.44799	1.53332e-22	1.13834e-21	up	20.3745	96.2015
ENSMUSG00000027508	Pag1	phosphoprotein associated with glycosphingolipid microdomains 1 [Source:MGI Symbol;Acc:MGI:2443160]	chr3	-	protein_coding	chr3:9687479-9833679	2.15304	4.44764	1.02627e-11	3.45903e-11	up	1.13453	5.36884
ENSMUSG00000002578	Ikzf4	IKAROS family zinc finger 4 [Source:MGI Symbol;Acc:MGI:1343139]	chr10	-	protein_coding	chr10:128630843-128669358	2.15149	4.44286	4.59805e-09	1.22876e-08	up	0.682661	3.23226
ENSMUSG00000000085	Scmh1	sex comb on midleg homolog 1 [Source:MGI Symbol;Acc:MGI:1352762]	chr4	+	protein_coding	chr4:120405281-120530186	2.15077	4.44065	2.65458e-23	2.06873e-22	up	45.3811	213.905
ENSMUSG00000014498	Ankrd52	ankyrin repeat domain 52 [Source:MGI Symbol;Acc:MGI:2444029]	chr10	+	protein_coding	chr10:128377115-128408704	2.14964	4.43718	1.67782e-18	9.40167e-18	up	4.44086	20.9275
ENSMUSG00000024472	Dcp2	decapping mRNA 2 [Source:MGI Symbol;Acc:MGI:1917890]	chr18	+	protein_coding	chr18:44380502-44424969	2.14836	4.43324	1.64359e-18	9.22517e-18	up	4.47328	21.0615
ENSMUSG00000037716	Ccdc33	coiled-coil domain containing 33 [Source:MGI Symbol;Acc:MGI:1922464]	chr9	-	protein_coding	chr9:58028677-58118823	2.14694	4.42886	3.46483e-23	2.67542e-22	up	42.6582	200.537
ENSMUSG00000026778	Prkcq	protein kinase C, theta [Source:MGI Symbol;Acc:MGI:97601]	chr2	+	protein_coding	chr2:11172108-11301222	2.14583	4.42548	3.27991e-23	2.53991e-22	up	45.4498	213.496
ENSMUSG00000048279	Sacs	sacsin [Source:MGI Symbol;Acc:MGI:1354724]	chr14	+	protein_coding	chr14:61138457-61240695	2.14527	4.42376	2.22862e-17	1.14856e-16	up	3.46841	16.2983
ENSMUSG00000062168	Ppef1	protein phosphatase with EF hand calcium-binding domain 1 [Source:MGI Symbol;Acc:MGI:1097157]	chrX	-	protein_coding	chrX:160623094-160735765	2.14438	4.42102	4.49277e-20	2.8199e-19	up	7.06648	33.1718
ENSMUSG00000020776	Fbf1	Fas (TNFRSF6) binding factor 1 [Source:MGI Symbol;Acc:MGI:1922033]	chr11	-	protein_coding	chr11:116142285-116168166	2.14403	4.41996	1.00345e-22	7.51164e-22	up	27.0666	126.99
ENSMUSG00000006221	Hspb7	heat shock protein family, member 7 (cardiovascular) [Source:MGI Symbol;Acc:MGI:1352494]	chr4	+	protein_coding	chr4:141420779-141425311	2.14344	4.41815	1.10517e-19	6.75734e-19	up	6.28852	29.5021
ENSMUSG00000037225	Fgf2	fibroblast growth factor 2 [Source:MGI Symbol;Acc:MGI:95516]	chr3	+	protein_coding	chr3:37348346-37410108	2.14261	4.41561	1.72201e-05	3.2912e-05	up	0.291735	1.38029
ENSMUSG00000020185	E2f7	E2F transcription factor 7 [Source:MGI Symbol;Acc:MGI:1289147]	chr10	+	protein_coding	chr10:110745439-110787384	2.14249	4.41522	3.43735e-12	1.19872e-11	up	1.26581	5.9449
ENSMUSG00000003119	Cdk12	cyclin-dependent kinase 12 [Source:MGI Symbol;Acc:MGI:1098802]	chr11	+	protein_coding	chr11:98203059-98278504	2.1424	4.41496	4.008e-22	2.89117e-21	up	17.569	82.3405
ENSMUSG00000079481	Nhsl2	NHS-like 2 [Source:MGI Symbol;Acc:MGI:3645090]	chrX	+	protein_coding	chrX:101849385-102092055	2.1414	4.4119	7.87248e-10	2.26546e-09	up	0.810376	3.80777
ENSMUSG00000036962	Cfap221	cilia and flagella associated protein 221 [Source:MGI Symbol;Acc:MGI:2684947]	chr1	-	protein_coding	chr1:119923341-119997234	2.14119	4.41125	2.163e-20	1.38601e-19	up	8.00652	37.4997
ENSMUSG00000036779	Tent4b	terminal nucleotidyltransferase 4B [Source:MGI Symbol;Acc:MGI:1917820]	chr8	+	protein_coding	chr8:88199213-88259722	2.13985	4.40715	3.84554e-22	2.77843e-21	up	18.3145	85.6824
ENSMUSG00000060314	Zfp941	zinc finger protein 941 [Source:MGI Symbol;Acc:MGI:3039601]	chr7	-	protein_coding	chr7:140807449-140822178	2.1389	4.40426	6.40793e-11	2.01991e-10	up	1.00487	4.71034
ENSMUSG00000045467	Ttll13	tubulin tyrosine ligase-like family, member 13 [Source:MGI Symbol;Acc:MGI:1920845]	chr7	+	protein_coding	chr7:80246376-80260821	2.13818	4.40206	1.40722e-23	1.11078e-22	up	170.244	795.438
ENSMUSG00000024913	Lrp5	low density lipoprotein receptor-related protein 5 [Source:MGI Symbol;Acc:MGI:1278315]	chr19	-	protein_coding	chr19:3584828-3686564	2.13796	4.4014	9.11825e-23	6.84859e-22	up	31.4902	147.122
ENSMUSG00000025025	Mxi1	MAX interactor 1, dimerization protein [Source:MGI Symbol;Acc:MGI:97245]	chr19	+	protein_coding	chr19:53310518-53375810	2.13763	4.40039	4.10622e-21	2.76662e-20	up	10.859	50.7301
ENSMUSG00000090843	Heatr4	HEAT repeat containing 4 [Source:MGI Symbol;Acc:MGI:4937307]	chr12	-	protein_coding	chr12:83954499-83984852	2.13747	4.39989	2.71351e-22	1.98716e-21	up	20.9725	97.954
ENSMUSG00000038910	Plcl2	phospholipase C-like 2 [Source:MGI Symbol;Acc:MGI:1352756]	chr17	+	protein_coding	chr17:50509403-50688484	2.13714	4.39888	2.15988e-12	7.63491e-12	up	1.32902	6.218
ENSMUSG00000017550	Atad5	ATPase family, AAA domain containing 5 [Source:MGI Symbol;Acc:MGI:2442925]	chr11	+	protein_coding	chr11:80089400-80135794	2.13551	4.39394	2.35066e-10	7.074e-10	up	0.907621	4.24577
ENSMUSG00000075307	Klhl41	kelch-like 41 [Source:MGI Symbol;Acc:MGI:2683854]	chr2	+	protein_coding	chr2:69670120-69684230	2.1351	4.39268	6.18772e-12	2.11679e-11	up	1.22561	5.72713
ENSMUSG00000042489	Clspn	claspin [Source:MGI Symbol;Acc:MGI:2445153]	chr4	+	protein_coding	chr4:126556935-126593903	2.13404	4.38945	3.17652e-12	1.10977e-11	up	1.2966	6.05364
ENSMUSG00000014426	Map3k4	mitogen-activated protein kinase kinase kinase 4 [Source:MGI Symbol;Acc:MGI:1346875]	chr17	-	protein_coding	chr17:12227621-12318796	2.13382	4.38878	3.05073e-20	1.93553e-19	up	7.94169	37.0067
ENSMUSG00000030522	Mtmr10	myotubularin related protein 10 [Source:MGI Symbol;Acc:MGI:2142292]	chr7	+	protein_coding	chr7:64287653-64340806	2.13362	4.38816	3.62078e-19	2.12333e-18	up	5.67263	26.4333
ENSMUSG00000038244	Mical2	microtubule associated monooxygenase, calponin and LIM domain containing 2 [Source:MGI Symbol;Acc:MGI:2444947]	chr7	+	protein_coding	chr7:112225856-112413106	2.13323	4.38697	4.33817e-23	3.31748e-22	up	54.6842	254.637
ENSMUSG00000026994	Galnt3	polypeptide N-acetylgalactosaminyltransferase 3 [Source:MGI Symbol;Acc:MGI:894695]	chr2	-	protein_coding	chr2:66082766-66124994	2.1327	4.38537	5.35162e-22	3.83372e-21	up	18.1524	84.5045
ENSMUSG00000019986	Ahi1	Abelson helper integration site 1 [Source:MGI Symbol;Acc:MGI:87971]	chr10	+	protein_coding	chr10:20952547-21080429	2.13239	4.38442	7.20055e-23	5.43853e-22	up	40.1298	186.759
ENSMUSG00000040896	Kcnd3	potassium voltage-gated channel, Shal-related family, member 3 [Source:MGI Symbol;Acc:MGI:1928743]	chr3	+	protein_coding	chr3:105452330-105674002	2.13068	4.37923	7.40141e-16	3.43143e-15	up	2.62562	12.2169
ENSMUSG00000015222	Map2	microtubule-associated protein 2 [Source:MGI Symbol;Acc:MGI:97175]	chr1	+	protein_coding	chr1:66175273-66442583	2.12956	4.37585	3.95405e-22	2.85377e-21	up	20.6808	96.0639
ENSMUSG00000030882	Dnhd1	dynein heavy chain domain 1 [Source:MGI Symbol;Acc:MGI:1924755]	chr7	+	protein_coding	chr7:105650827-105721799	2.12808	4.37135	2.97704e-23	2.31201e-22	up	99.732	462.737
ENSMUSG00000000149	Gna12	guanine nucleotide binding protein, alpha 12 [Source:MGI Symbol;Acc:MGI:95767]	chr5	-	protein_coding	chr5:140758408-140830431	2.12785	4.37067	3.63819e-22	2.6371e-21	up	21.7505	100.912
ENSMUSG00000022280	Rnf19a	ring finger protein 19A [Source:MGI Symbol;Acc:MGI:1353623]	chr15	-	protein_coding	chr15:36239933-36283147	2.12665	4.36702	2.54229e-23	1.98812e-22	up	141.921	657.83
ENSMUSG00000005267	Zfp287	zinc finger protein 287 [Source:MGI Symbol;Acc:MGI:2176561]	chr11	-	protein_coding	chr11:62700356-62731905	2.12621	4.36569	9.96474e-15	4.25545e-14	up	2.12124	9.84197
ENSMUSG00000074063	Osgin1	oxidative stress induced growth inhibitor 1 [Source:MGI Symbol;Acc:MGI:1919089]	chr8	+	protein_coding	chr8:119434124-119446256	2.12488	4.36168	4.92449e-23	3.74461e-22	up	66.5157	307.942
ENSMUSG00000033335	Dnm2	dynamin 2 [Source:MGI Symbol;Acc:MGI:109547]	chr9	+	protein_coding	chr9:21424908-21507759	2.12378	4.35834	4.29165e-23	3.2875e-22	up	80.1624	370.834
ENSMUSG00000033855	Ston1	stonin 1 [Source:MGI Symbol;Acc:MGI:1924307]	chr17	+	protein_coding	chr17:88597684-88662586	2.12298	4.35593	2.08015e-21	1.42866e-20	up	14.1978	65.6536
ENSMUSG00000032624	Eml4	echinoderm microtubule associated protein like 4 [Source:MGI Symbol;Acc:MGI:1926048]	chr17	+	protein_coding	chr17:83350931-83480361	2.12152	4.35153	4.81322e-20	3.00982e-19	up	7.9741	36.8423
ENSMUSG00000039270	Megf9	multiple EGF-like-domains 9 [Source:MGI Symbol;Acc:MGI:1918264]	chr4	-	protein_coding	chr4:70427065-70534995	2.12118	4.35049	4.14234e-18	2.25644e-17	up	4.50569	20.818
ENSMUSG00000022911	Arl13b	ADP-ribosylation factor-like 13B [Source:MGI Symbol;Acc:MGI:1915396]	chr16	-	protein_coding	chr16:62793685-62847040	2.12088	4.34959	3.19688e-19	1.88047e-18	up	6.12644	28.296
ENSMUSG00000022000	Zc3h13	zinc finger CCCH type containing 13 [Source:MGI Symbol;Acc:MGI:1914552]	chr14	+	protein_coding	chr14:75284373-75344426	2.12042	4.34822	8.43454e-12	2.8629e-11	up	1.23177	5.69755
ENSMUSG00000056260	Lrif1	ligand dependent nuclear receptor interacting factor 1 [Source:MGI Symbol;Acc:MGI:2445214]	chr3	+	protein_coding	chr3:106684987-106736577	2.11986	4.3465	7.32694e-19	4.21065e-18	up	5.54297	25.5842
ENSMUSG00000019790	Stxbp5	syntaxin binding protein 5 (tomosyn) [Source:MGI Symbol;Acc:MGI:1926058]	chr10	-	protein_coding	chr10:9755547-9901079	2.11964	4.34586	2.52241e-20	1.60714e-19	up	8.94655	41.2798
ENSMUSG00000031543	Ank1	ankyrin 1, erythroid [Source:MGI Symbol;Acc:MGI:88024]	chr8	+	protein_coding	chr8:22974844-23150497	2.11953	4.34551	3.20367e-09	8.70103e-09	up	0.745546	3.4514
ENSMUSG00000068394	Cep152	centrosomal protein 152 [Source:MGI Symbol;Acc:MGI:2139083]	chr2	-	protein_coding	chr2:125563088-125625113	2.11939	4.34509	5.12278e-14	2.07341e-13	up	1.88007	8.68328
ENSMUSG00000030230	Plcz1	phospholipase C, zeta 1 [Source:MGI Symbol;Acc:MGI:2150308]	chr6	-	protein_coding	chr6:139989673-140041457	2.11674	4.33714	1.795e-22	1.32968e-21	up	35.1703	161.914
ENSMUSG00000023930	Crisp2	cysteine-rich secretory protein 2 [Source:MGI Symbol;Acc:MGI:98815]	chr17	-	protein_coding	chr17:40764020-40807003	2.11587	4.33451	3.12294e-23	2.41974e-22	up	286.387	1317.56
ENSMUSG00000030138	Bms1	BMS1, ribosome biogenesis factor [Source:MGI Symbol;Acc:MGI:2446132]	chr6	-	protein_coding	chr6:118383381-118419474	2.11574	4.33413	6.7249e-22	4.77687e-21	up	21.005	96.6392
ENSMUSG00000041638	Gcn1	GCN1 activator of EIF2AK4 [Source:MGI Symbol;Acc:MGI:2444248]	chr5	+	protein_coding	chr5:115565254-115622654	2.11562	4.33376	4.5193e-23	3.44428e-22	up	119.921	551.622
ENSMUSG00000036053	Fmnl2	formin-like 2 [Source:MGI Symbol;Acc:MGI:1918659]	chr2	+	protein_coding	chr2:52857860-53133804	2.11498	4.33183	1.06679e-14	4.54999e-14	up	2.17181	9.9981
ENSMUSG00000063245	Zfp993	zinc finger protein 993 [Source:MGI Symbol;Acc:MGI:3713585]	chr4	+	protein_coding	chr4:146610961-146658160	2.11302	4.32596	1.11639e-16	5.47316e-16	up	3.30439	15.1848
ENSMUSG00000055024	Ep300	E1A binding protein p300 [Source:MGI Symbol;Acc:MGI:1276116]	chr15	+	protein_coding	chr15:81585351-81652077	2.11106	4.32007	1.63649e-21	1.1305e-20	up	17.0827	78.3413
ENSMUSG00000020288	Ahsa2	AHA1, activator of heat shock protein ATPase 2 [Source:MGI Symbol;Acc:MGI:1916133]	chr11	-	protein_coding	chr11:23487882-23498030	2.10985	4.31646	1.52208e-09	4.26625e-09	up	0.810376	3.72532
ENSMUSG00000036777	Anln	anillin, actin binding protein [Source:MGI Symbol;Acc:MGI:1920174]	chr9	-	protein_coding	chr9:22332012-22389188	2.1098	4.31631	1.5114e-19	9.14161e-19	up	7.19614	32.98
ENSMUSG00000058388	Phtf1	putative homeodomain transcription factor 1 [Source:MGI Symbol;Acc:MGI:1332671]	chr3	+	protein_coding	chr3:103968110-104024598	2.10956	4.3156	4.16962e-22	3.00132e-21	up	27.488	125.921
ENSMUSG00000020516	Rps6kb1	ribosomal protein S6 kinase, polypeptide 1 [Source:MGI Symbol;Acc:MGI:1270849]	chr11	-	protein_coding	chr11:86498871-86544805	2.1083	4.31184	8.78806e-13	3.20738e-12	up	1.52351	6.98497
ENSMUSG00000039835	Nhsl1	NHS-like 1 [Source:MGI Symbol;Acc:MGI:106390]	chr10	+	protein_coding	chr10:18318985-18533892	2.10826	4.3117	5.1558e-19	2.99227e-18	up	6.12644	28.0495
ENSMUSG00000037896	Rcor1	REST corepressor 1 [Source:MGI Symbol;Acc:MGI:106340]	chr12	+	protein_coding	chr12:111039351-111115901	2.10726	4.30872	2.08348e-19	1.25009e-18	up	6.96924	31.8844
ENSMUSG00000014907	Naf1	nuclear assembly factor 1 ribonucleoprotein [Source:MGI Symbol;Acc:MGI:2682306]	chr8	+	protein_coding	chr8:66860217-66890564	2.10693	4.30772	5.71424e-16	2.67498e-15	up	2.88494	13.203
ENSMUSG00000038024	Dennd4c	DENN/MADD domain containing 4C [Source:MGI Symbol;Acc:MGI:1914769]	chr4	+	protein_coding	chr4:86748555-86850603	2.10673	4.30713	1.63214e-21	1.12844e-20	up	17.9751	82.186
ENSMUSG00000026596	Abl2	v-abl Abelson murine leukemia viral oncogene 2 (arg, Abelson-related gene) [Source:MGI Symbol;Acc:MGI:87860]	chr1	+	protein_coding	chr1:156558786-156649568	2.10492	4.30173	5.21908e-21	3.49026e-20	up	13.615	62.1756
ENSMUSG00000052783	Grk4	G protein-coupled receptor kinase 4 [Source:MGI Symbol;Acc:MGI:95801]	chr5	+	protein_coding	chr5:34660379-34755305	2.1046	4.30077	9.34825e-21	6.13898e-20	up	12.0231	54.8951
ENSMUSG00000020647	Ncoa1	nuclear receptor coactivator 1 [Source:MGI Symbol;Acc:MGI:1276523]	chr12	-	protein_coding	chr12:4247362-4477182	2.10407	4.2992	6.07425e-21	4.0463e-20	up	13.2578	60.5091
ENSMUSG00000021747	4930452B06Rik	RIKEN cDNA 4930452B06 gene [Source:MGI Symbol;Acc:MGI:1926154]	chr14	-	protein_coding	chr14:8431192-8666240	2.10339	4.29719	2.58471e-16	1.24187e-15	up	3.14426	14.3534
ENSMUSG00000041846	Ppp4r3a	protein phosphatase 4 regulatory subunit 3A [Source:MGI Symbol;Acc:MGI:1915984]	chr12	-	protein_coding	chr12:101039409-101083702	2.10248	4.29448	1.21878e-18	6.89531e-18	up	5.64022	25.7211
ENSMUSG00000022974	Paxbp1	PAX3 and PAX7 binding protein 1 [Source:MGI Symbol;Acc:MGI:1914617]	chr16	-	protein_coding	chr16:91014037-91044543	2.10229	4.29389	2.01392e-17	1.0439e-16	up	4.0843	18.6266
ENSMUSG00000060012	Kif13b	kinesin family member 13B [Source:MGI Symbol;Acc:MGI:1098265]	chr14	+	protein_coding	chr14:64647265-64809617	2.10159	4.29181	8.53514e-21	5.62418e-20	up	12.577	57.3042
ENSMUSG00000022105	Rb1	RB transcriptional corepressor 1 [Source:MGI Symbol;Acc:MGI:97874]	chr14	-	protein_coding	chr14:73183673-73325822	2.10121	4.29069	3.68487e-18	2.01457e-17	up	4.9595	22.5984
ENSMUSG00000027303	Ptpra	protein tyrosine phosphatase, receptor type, A [Source:MGI Symbol;Acc:MGI:97808]	chr2	+	protein_coding	chr2:130450278-130556124	2.1009	4.28977	2.74495e-19	1.62742e-18	up	6.93747	31.5995
ENSMUSG00000052949	Rnf157	ring finger protein 157 [Source:MGI Symbol;Acc:MGI:2442484]	chr11	-	protein_coding	chr11:116336353-116413032	2.09889	4.28379	1.93711e-18	1.08231e-17	up	5.41331	24.6255
ENSMUSG00000025813	Homer2	homer scaffolding protein 2 [Source:MGI Symbol;Acc:MGI:1347354]	chr7	-	protein_coding	chr7:81600481-81707527	2.09838	4.28228	2.91597e-06	6.01579e-06	up	0.388981	1.78048
ENSMUSG00000032220	Myo1e	myosin IE [Source:MGI Symbol;Acc:MGI:106621]	chr9	+	protein_coding	chr9:70207350-70399766	2.09833	4.28215	6.99787e-13	2.57774e-12	up	1.58834	7.2315
ENSMUSG00000057406	Nsd2	nuclear receptor binding SET domain protein 2 [Source:MGI Symbol;Acc:MGI:1276574]	chr5	+	protein_coding	chr5:33820725-33897975	2.09758	4.27991	2.00082e-22	1.4789e-21	up	54.8463	249.158
ENSMUSG00000003228	Grk5	G protein-coupled receptor kinase 5 [Source:MGI Symbol;Acc:MGI:109161]	chr19	+	protein_coding	chr19:60889749-61095968	2.09632	4.27617	7.6762e-17	3.809e-16	up	3.63049	16.49
ENSMUSG00000046572	Zfp518b	zinc finger protein 518B [Source:MGI Symbol;Acc:MGI:2140750]	chr5	-	protein_coding	chr5:38668484-38684826	2.0961	4.27551	4.69347e-12	1.61918e-11	up	1.36143	6.19061
ENSMUSG00000036218	Pdzrn4	PDZ domain containing RING finger 4 [Source:MGI Symbol;Acc:MGI:3056996]	chr15	+	protein_coding	chr15:92396881-92771819	2.09597	4.27512	4.06903e-07	9.10517e-07	up	0.486226	2.21876
ENSMUSG00000027104	Atf2	activating transcription factor 2 [Source:MGI Symbol;Acc:MGI:109349]	chr2	-	protein_coding	chr2:73816509-73892639	2.09424	4.27	9.17375e-22	6.45514e-21	up	25.932	117.539
ENSMUSG00000092416	Zfp141	zinc finger protein 141 [Source:MGI Symbol;Acc:MGI:3584269]	chr7	-	protein_coding	chr7:42473386-42505740	2.09351	4.26785	1.25642e-14	5.32339e-14	up	2.26743	10.2835
ENSMUSG00000032024	Clmp	CXADR-like membrane protein [Source:MGI Symbol;Acc:MGI:1918816]	chr9	+	protein_coding	chr9:40685962-40785319	2.09319	4.26691	1.44098e-08	3.6871e-08	up	0.680716	3.0953
ENSMUSG00000021870	Slmap	sarcolemma associated protein [Source:MGI Symbol;Acc:MGI:1933549]	chr14	-	protein_coding	chr14:26413168-26534931	2.09289	4.26603	1.27194e-20	8.28422e-20	up	12.4474	56.3729
ENSMUSG00000049659	Aftph	aftiphilin [Source:MGI Symbol;Acc:MGI:1923012]	chr11	-	protein_coding	chr11:20685084-20741589	2.09113	4.26083	1.37551e-21	9.53945e-21	up	23.3712	105.706
ENSMUSG00000035851	Ythdc1	YTH domain containing 1 [Source:MGI Symbol;Acc:MGI:2443713]	chr5	+	protein_coding	chr5:86804221-86836659	2.08984	4.25701	1.43568e-18	8.09192e-18	up	5.86583	26.5161
ENSMUSG00000025265	Fgd1	FYVE, RhoGEF and PH domain containing 1 [Source:MGI Symbol;Acc:MGI:104566]	chrX	+	protein_coding	chrX:151046150-151089521	2.08979	4.25686	2.42274e-07	5.52493e-07	up	0.518641	2.35572
ENSMUSG00000028957	Per3	period circadian clock 3 [Source:MGI Symbol;Acc:MGI:1277134]	chr4	-	protein_coding	chr4:151003652-151044665	2.08853	4.25316	4.82855e-14	1.95844e-13	up	2.04215	9.23112
ENSMUSG00000056602	Fry	FRY microtubule binding protein [Source:MGI Symbol;Acc:MGI:2443895]	chr5	+	protein_coding	chr5:150118645-150497753	2.08708	4.24886	3.39737e-19	1.99492e-18	up	7.26227	32.7628
ENSMUSG00000005442	Cic	capicua transcriptional repressor [Source:MGI Symbol;Acc:MGI:1918972]	chr7	+	protein_coding	chr7:25267704-25294159	2.08683	4.24814	5.07383e-21	3.40156e-20	up	16.4668	74.2599
ENSMUSG00000033885	Pxk	PX domain containing serine/threonine kinase [Source:MGI Symbol;Acc:MGI:1289230]	chr14	+	protein_coding	chr14:8098211-8165117	2.08613	4.24607	3.82966e-21	2.58934e-20	up	17.9579	80.9435
ENSMUSG00000042520	Ubap2l	ubiquitin-associated protein 2-like [Source:MGI Symbol;Acc:MGI:1921633]	chr3	-	protein_coding	chr3:90000140-90052628	2.08552	4.24428	3.158e-22	2.29645e-21	up	57.4531	258.828
ENSMUSG00000028668	Eloa	elongin A [Source:MGI Symbol;Acc:MGI:1351315]	chr4	-	protein_coding	chr4:136003368-136021763	2.08488	4.24241	1.81185e-21	1.24821e-20	up	23.2416	104.665
ENSMUSG00000036391	Sec24a	Sec24 related gene family, member A (S. cerevisiae) [Source:MGI Symbol;Acc:MGI:1924621]	chr11	-	protein_coding	chr11:51692264-51763634	2.0842	4.2404	2.08683e-20	1.33975e-19	up	12.0662	54.3185
ENSMUSG00000035173	Ccdc186	coiled-coil domain containing 186 [Source:MGI Symbol;Acc:MGI:2445022]	chr19	-	protein_coding	chr19:56787481-56822190	2.08335	4.2379	2.93259e-19	1.73181e-18	up	7.58512	34.1305
ENSMUSG00000064140	Trim38	tripartite motif-containing 38 [Source:MGI Symbol;Acc:MGI:2684869]	chr13	+	protein_coding	chr13:23769913-23791528	2.0833	4.23775	7.27962e-06	1.43927e-05	up	0.356566	1.61613
ENSMUSG00000078515	Ddi2	DNA-damage inducible protein 2 [Source:MGI Symbol;Acc:MGI:1917244]	chr4	-	protein_coding	chr4:141677549-141723419	2.08289	4.23656	2.61591e-20	1.66357e-19	up	11.637	52.3394
ENSMUSG00000035735	Dagla	diacylglycerol lipase, alpha [Source:MGI Symbol;Acc:MGI:2677061]	chr19	-	protein_coding	chr19:10245265-10304877	2.07808	4.22243	5.35203e-07	1.18134e-06	up	0.486226	2.19136
ENSMUSG00000031652	N4bp1	NEDD4 binding protein 1 [Source:MGI Symbol;Acc:MGI:2136825]	chr8	-	protein_coding	chr8:86808160-86885258	2.07798	4.22215	1.20295e-17	6.3303e-17	up	4.76501	21.3658
ENSMUSG00000023868	Pde10a	phosphodiesterase 10A [Source:MGI Symbol;Acc:MGI:1345143]	chr17	+	protein_coding	chr17:8525372-8986648	2.07759	4.22101	1.70859e-21	1.17948e-20	up	26.71	119.676
ENSMUSG00000040865	Ino80d	INO80 complex subunit D [Source:MGI Symbol;Acc:MGI:3027003]	chr1	-	protein_coding	chr1:62958418-63114667	2.07737	4.22038	2.59004e-18	1.43052e-17	up	5.76988	25.8581
ENSMUSG00000114942	Gm49361	predicted gene, 49361 [Source:MGI Symbol;Acc:MGI:6121571]	chr14	-	protein_coding	chr14:57642077-57746103	2.07703	4.21938	6.44479e-21	4.28234e-20	up	17.2166	77.1147
ENSMUSG00000037736	Limch1	LIM and calponin homology domains 1 [Source:MGI Symbol;Acc:MGI:1924819]	chr5	+	protein_coding	chr5:66745827-67057158	2.07613	4.21674	3.23556e-18	1.77541e-17	up	5.64022	25.2555
ENSMUSG00000032555	Topbp1	topoisomerase (DNA) II binding protein 1 [Source:MGI Symbol;Acc:MGI:1920018]	chr9	+	protein_coding	chr9:103305215-103350428	2.07513	4.21382	1.05568e-21	7.38212e-21	up	34.9561	156.352
ENSMUSG00000027624	Epb41l1	erythrocyte membrane protein band 4.1 like 1 [Source:MGI Symbol;Acc:MGI:103010]	chr2	+	protein_coding	chr2:156420909-156543214	2.0737	4.20965	1.06294e-14	4.53498e-14	up	2.43113	10.8746
ENSMUSG00000118465	CT867961.1		chrX	-	protein_coding	chrX:31382186-31383886	2.07133	4.20275	2.33007e-06	4.84859e-06	up	0.416857	1.8717
ENSMUSG00000070691	Runx3	runt related transcription factor 3 [Source:MGI Symbol;Acc:MGI:102672]	chr4	+	protein_coding	chr4:135120652-135177990	2.07107	4.20199	3.11818e-13	1.18387e-12	up	1.81524	8.10805
ENSMUSG00000019813	Cep57l1	centrosomal protein 57-like 1 [Source:MGI Symbol;Acc:MGI:1915511]	chr10	-	protein_coding	chr10:41718840-41809871	2.07085	4.20135	6.31616e-18	3.39938e-17	up	5.31185	23.6991
ENSMUSG00000005611	Mrvi1	MRV integration site 1 [Source:MGI Symbol;Acc:MGI:1338023]	chr7	-	protein_coding	chr7:110868266-110982461	2.06989	4.19856	2.1657e-06	4.52331e-06	up	0.421396	1.89005
ENSMUSG00000049939	Lrrc4	leucine rich repeat containing 4 [Source:MGI Symbol;Acc:MGI:2182081]	chr6	-	protein_coding	chr6:28661831-28831747	2.06981	4.1983	5.37919e-09	1.4262e-08	up	0.777961	3.47879
ENSMUSG00000029547	Ints1	integrator complex subunit 1 [Source:MGI Symbol;Acc:MGI:1915760]	chr5	-	protein_coding	chr5:139751282-139775674	2.06951	4.19743	2.90205e-21	1.98104e-20	up	24.7327	110.198
ENSMUSG00000047747	Rnf150	ring finger protein 150 [Source:MGI Symbol;Acc:MGI:2443860]	chr8	+	protein_coding	chr8:82863356-83091268	2.06839	4.1942	1.90606e-07	4.38715e-07	up	0.551056	2.46529
ENSMUSG00000051343	Rab11fip5	RAB11 family interacting protein 5 (class I) [Source:MGI Symbol;Acc:MGI:1098586]	chr6	-	protein_coding	chr6:85334962-85374634	2.06835	4.19408	2.77994e-22	2.0347e-21	up	188.882	840.827
ENSMUSG00000016984	Etaa1	Ewing tumor-associated antigen 1 [Source:MGI Symbol;Acc:MGI:1915395]	chr11	-	protein_coding	chr11:17938756-17953875	2.06746	4.19149	2.32143e-08	5.81523e-08	up	0.680716	3.04052
ENSMUSG00000051235	Gen1	GEN1, Holliday junction 5' flap endonuclease [Source:MGI Symbol;Acc:MGI:2443149]	chr12	-	protein_coding	chr12:11238920-11265801	2.06714	4.19054	1.85933e-10	5.64455e-10	up	1.05673	4.71226
ENSMUSG00000039236	Isg20	interferon-stimulated protein [Source:MGI Symbol;Acc:MGI:1928895]	chr7	+	protein_coding	chr7:78913424-78920396	2.06694	4.18998	2.77128e-19	1.64086e-18	up	8.46033	37.6367
ENSMUSG00000038349	Plcl1	phospholipase C-like 1 [Source:MGI Symbol;Acc:MGI:3036262]	chr1	+	protein_coding	chr1:55405921-55754285	2.06683	4.18964	3.66366e-09	9.8866e-09	up	0.810376	3.61575
ENSMUSG00000039361	Picalm	phosphatidylinositol binding clathrin assembly protein [Source:MGI Symbol;Acc:MGI:2385902]	chr7	+	protein_coding	chr7:90130213-90213465	2.06672	4.18933	2.66114e-21	1.81934e-20	up	26.8072	119.21
ENSMUSG00000078722	Gm12394	predicted gene 12394 [Source:MGI Symbol;Acc:MGI:3649790]	chr4	-	protein_coding	chr4:42781928-42856771	2.06594	4.18708	3.16742e-17	1.6151e-16	up	4.47717	19.9091
ENSMUSG00000049115	Agtr1a	angiotensin II receptor, type 1a [Source:MGI Symbol;Acc:MGI:87964]	chr13	+	protein_coding	chr13:30336441-30382867	2.06592	4.18702	1.32288e-16	6.45499e-16	up	3.82498	17.0105
ENSMUSG00000042724	Map3k9	mitogen-activated protein kinase kinase kinase 9 [Source:MGI Symbol;Acc:MGI:2449952]	chr12	-	protein_coding	chr12:81721010-81781175	2.0659	4.18695	1.727e-15	7.81848e-15	up	2.94977	13.1208
ENSMUSG00000025352	Gdf11	growth differentiation factor 11 [Source:MGI Symbol;Acc:MGI:1338027]	chr10	-	protein_coding	chr10:128882295-128891718	2.06503	4.18441	1.89733e-05	3.61041e-05	up	0.32415	1.45178
ENSMUSG00000043635	Adamts3	a disintegrin-like and metallopeptidase (reprolysin type) with thrombospondin type 1 motif, 3 [Source:MGI Symbol;Acc:MGI:3045353]	chr5	-	protein_coding	chr5:89677087-89883334	2.06458	4.18313	1.22198e-06	2.60841e-06	up	0.453811	2.02701
ENSMUSG00000068373	D430041D05Rik	RIKEN cDNA D430041D05 gene [Source:MGI Symbol;Acc:MGI:2181743]	chr2	-	protein_coding	chr2:104143073-104411013	2.06458	4.18313	1.22198e-06	2.60841e-06	up	0.453811	2.02701
ENSMUSG00000032437	Stt3b	STT3, subunit of the oligosaccharyltransferase complex, homolog B (S. cerevisiae) [Source:MGI Symbol;Acc:MGI:1915542]	chr9	-	protein_coding	chr9:115242581-115310421	2.06291	4.17829	3.26409e-22	2.37104e-21	up	232.999	1033.31
ENSMUSG00000018678	Sp2	Sp2 transcription factor [Source:MGI Symbol;Acc:MGI:1926162]	chr11	-	protein_coding	chr11:96953341-96982959	2.06199	4.17562	6.67449e-17	3.32295e-16	up	4.18154	18.5444
ENSMUSG00000039523	Cep104	centrosomal protein 104 [Source:MGI Symbol;Acc:MGI:2687282]	chr4	+	protein_coding	chr4:153975194-154008732	2.06189	4.17532	8.12631e-22	5.73607e-21	up	60.3244	267.346
ENSMUSG00000032393	Dpp8	dipeptidylpeptidase 8 [Source:MGI Symbol;Acc:MGI:1921638]	chr9	+	protein_coding	chr9:65032414-65082651	2.06181	4.17511	1.00543e-21	7.04166e-21	up	50.9565	225.82
ENSMUSG00000034912	Mdga2	MAM domain containing glycosylphosphatidylinositol anchor 2 [Source:MGI Symbol;Acc:MGI:2444706]	chr12	-	protein_coding	chr12:66466060-67222549	2.06133	4.17371	3.45533e-11	1.11634e-10	up	1.23761	5.49457
ENSMUSG00000035529	Prdm4	PR domain containing 4 [Source:MGI Symbol;Acc:MGI:1920093]	chr10	-	protein_coding	chr10:85891966-85917142	2.06121	4.17335	2.07575e-21	1.42636e-20	up	33.3227	147.616
ENSMUSG00000038342	Mlxip	MLX interacting protein [Source:MGI Symbol;Acc:MGI:2141183]	chr5	+	protein_coding	chr5:123394798-123457932	2.06109	4.17303	1.61613e-19	9.75755e-19	up	9.66357	42.8138
ENSMUSG00000021843	Ktn1	kinectin 1 [Source:MGI Symbol;Acc:MGI:109153]	chr14	+	protein_coding	chr14:47648448-47739894	2.05996	4.16975	7.03956e-07	1.53771e-06	up	0.486226	2.16397
ENSMUSG00000053825	Ppfia2	protein tyrosine phosphatase, receptor type, f polypeptide (PTPRF), interacting protein (liprin), alpha 2 [Source:MGI Symbol;Acc:MGI:2443834]	chr10	+	protein_coding	chr10:106470339-106935952	2.05959	4.16867	2.00464e-12	7.1029e-12	up	1.58834	7.03976
ENSMUSG00000050994	Adgb	androglobin [Source:MGI Symbol;Acc:MGI:3605549]	chr10	-	protein_coding	chr10:10335703-10472326	2.05898	4.1669	7.32671e-21	4.84922e-20	up	20.7456	91.7634
ENSMUSG00000035852	Misp	mitotic spindle positioning [Source:MGI Symbol;Acc:MGI:1926156]	chr10	+	protein_coding	chr10:79820989-79830490	2.05869	4.16609	9.87994e-06	1.93242e-05	up	0.356566	1.58874
ENSMUSG00000029629	Phf14	PHD finger protein 14 [Source:MGI Symbol;Acc:MGI:1923539]	chr6	+	protein_coding	chr6:11907809-12081205	2.05822	4.16472	6.04342e-16	2.82319e-15	up	3.35593	14.8465
ENSMUSG00000074165	Zfp788	zinc finger protein 788 [Source:MGI Symbol;Acc:MGI:1914857]	chr7	+	protein_coding	chr7:41633203-41651530	2.05724	4.1619	4.13353e-16	1.95538e-15	up	3.50083	15.4765
ENSMUSG00000079469	Pigb	phosphatidylinositol glycan anchor biosynthesis, class B [Source:MGI Symbol;Acc:MGI:1891825]	chr9	-	protein_coding	chr9:73007419-73040378	2.05717	4.16169	1.27128e-11	4.24033e-11	up	1.36143	6.0257
ENSMUSG00000003585	Sec14l2	SEC14-like lipid binding 2 [Source:MGI Symbol;Acc:MGI:1915065]	chr11	-	protein_coding	chr11:4097039-4123415	2.05665	4.1602	4.08914e-11	1.30918e-10	up	1.23177	5.45102
ENSMUSG00000074480	Mex3a	mex3 RNA binding family member A [Source:MGI Symbol;Acc:MGI:1919890]	chr3	+	protein_coding	chr3:88532395-88541396	2.0559	4.15802	4.13538e-07	9.24598e-07	up	0.518641	2.30093
ENSMUSG00000014547	Wdfy2	WD repeat and FYVE domain containing 2 [Source:MGI Symbol;Acc:MGI:2442811]	chr14	+	protein_coding	chr14:62837678-62961509	2.05418	4.15307	2.4919e-18	1.37914e-17	up	6.51575	28.7334
ENSMUSG00000040524	Zfp609	zinc finger protein 609 [Source:MGI Symbol;Acc:MGI:2674092]	chr9	-	protein_coding	chr9:65692391-65827564	2.0528	4.1491	2.00988e-20	1.29157e-19	up	16.4993	72.6711
ENSMUSG00000028890	Mtf1	metal response element binding transcription factor 1 [Source:MGI Symbol;Acc:MGI:101786]	chr4	+	protein_coding	chr4:124802104-124849800	2.05228	4.14761	1.54386e-21	1.0685e-20	up	49.9192	219.766
ENSMUSG00000029765	Plxna4	plexin A4 [Source:MGI Symbol;Acc:MGI:2179061]	chr6	-	protein_coding	chr6:32144268-32588192	2.05131	4.14481	2.07044e-13	7.96852e-13	up	1.97732	8.71067
ENSMUSG00000001229	Dpp9	dipeptidylpeptidase 9 [Source:MGI Symbol;Acc:MGI:2443967]	chr17	-	protein_coding	chr17:56186807-56218905	2.05099	4.1439	1.65297e-17	8.6344e-17	up	5.15399	22.6806
ENSMUSG00000031673	Cdh11	cadherin 11 [Source:MGI Symbol;Acc:MGI:99217]	chr8	-	protein_coding	chr8:102632095-102785642	2.05094	4.14375	1.80918e-12	6.42893e-12	up	1.63534	7.20439
ENSMUSG00000032254	Kif23	kinesin family member 23 [Source:MGI Symbol;Acc:MGI:1919069]	chr9	-	protein_coding	chr9:61915905-61946774	2.05073	4.14314	2.15867e-18	1.20162e-17	up	6.77474	29.8037
ENSMUSG00000028576	Ift74	intraflagellar transport 74 [Source:MGI Symbol;Acc:MGI:1914944]	chr4	+	protein_coding	chr4:94614491-94693229	2.04963	4.14	1.31262e-19	7.97149e-19	up	10.9563	48.1552
ENSMUSG00000031845	Bco1	beta-carotene oxygenase 1 [Source:MGI Symbol;Acc:MGI:1926923]	chr8	+	protein_coding	chr8:117095854-117133720	2.04935	4.1392	1.93291e-18	1.08041e-17	up	6.93682	30.4874
ENSMUSG00000027660	Skil	SKI-like [Source:MGI Symbol;Acc:MGI:106203]	chr3	+	protein_coding	chr3:31095058-31122577	2.04917	4.13868	7.44474e-17	3.69823e-16	up	4.34362	19.0923
ENSMUSG00000021068	Nin	ninein [Source:MGI Symbol;Acc:MGI:105108]	chr12	-	protein_coding	chr12:70011435-70113717	2.04888	4.13783	2.89051e-06	5.96691e-06	up	0.421396	1.86266
ENSMUSG00000034910	Pygo1	pygopus 1 [Source:MGI Symbol;Acc:MGI:1919385]	chr9	+	protein_coding	chr9:72925645-72952181	2.04888	4.13783	2.89051e-06	5.96691e-06	up	0.421396	1.86266
ENSMUSG00000038400	Pmepa1	prostate transmembrane protein, androgen induced 1 [Source:MGI Symbol;Acc:MGI:1929600]	chr2	-	protein_coding	chr2:173224458-173276533	2.04839	4.13645	0.000106627	0.000189325	up	0.25932	1.15047
ENSMUSG00000031706	Rfx1	regulatory factor X, 1 (influences HLA class II expression) [Source:MGI Symbol;Acc:MGI:105982]	chr8	+	protein_coding	chr8:84066834-84096992	2.04835	4.13634	5.21709e-21	3.49026e-20	up	27.8121	122.114
ENSMUSG00000026469	Xpr1	xenotropic and polytropic retrovirus receptor 1 [Source:MGI Symbol;Acc:MGI:97932]	chr1	-	protein_coding	chr1:155275701-155417415	2.04822	4.13596	4.75335e-21	3.18988e-20	up	29.0439	127.51
ENSMUSG00000007379	Dennd2c	DENN/MADD domain containing 2C [Source:MGI Symbol;Acc:MGI:3036254]	chr3	+	protein_coding	chr3:103102604-103169769	2.04798	4.13526	3.74928e-11	1.20595e-10	up	1.26419	5.56059
ENSMUSG00000029119	Man2b2	mannosidase 2, alpha B2 [Source:MGI Symbol;Acc:MGI:1195262]	chr5	-	protein_coding	chr5:36806921-36830653	2.04773	4.13455	1.32943e-21	9.22933e-21	up	66.4184	291.479
ENSMUSG00000068735	Trp53i11	transformation related protein 53 inducible protein 11 [Source:MGI Symbol;Acc:MGI:2670995]	chr2	+	protein_coding	chr2:93187548-93201759	2.04686	4.13204	5.99561e-19	3.46476e-18	up	8.46033	37.1162
ENSMUSG00000016128	Stard13	StAR-related lipid transfer (START) domain containing 13 [Source:MGI Symbol;Acc:MGI:2385331]	chr5	-	protein_coding	chr5:151037510-151233836	2.04647	4.13094	1.51822e-16	7.39209e-16	up	4.05188	17.7774
ENSMUSG00000015533	Itga2	integrin alpha 2 [Source:MGI Symbol;Acc:MGI:96600]	chr13	-	protein_coding	chr13:114833081-114932100	2.04621	4.13021	9.32628e-08	2.20824e-07	up	0.615886	2.71181
ENSMUSG00000040242	Fgfr1op2	FGFR1 oncogene partner 2 [Source:MGI Symbol;Acc:MGI:1914779]	chr6	+	protein_coding	chr6:146577203-146599198	2.04576	4.12892	1.93991e-20	1.24839e-19	up	18.0863	79.2726
ENSMUSG00000038831	Ralgps1	Ral GEF with PH domain and SH3 binding motif 1 [Source:MGI Symbol;Acc:MGI:1922008]	chr2	-	protein_coding	chr2:33133417-33371486	2.04522	4.12737	6.43547e-21	4.27825e-20	up	26.8721	117.731
ENSMUSG00000028758	Kif17	kinesin family member 17 [Source:MGI Symbol;Acc:MGI:1098229]	chr4	+	protein_coding	chr4:138250435-138301967	2.04515	4.12715	8.2339e-22	5.80897e-21	up	150.568	659.573
ENSMUSG00000044375	Pcare	photoreceptor cilium actin regulator [Source:MGI Symbol;Acc:MGI:2385061]	chr17	-	protein_coding	chr17:71743555-71752894	2.04421	4.12448	3.82983e-16	1.81745e-15	up	3.69532	16.1887
ENSMUSG00000042284	Itga1	integrin alpha 1 [Source:MGI Symbol;Acc:MGI:96599]	chr13	-	protein_coding	chr13:114953096-115101964	2.04326	4.12175	2.14529e-20	1.37596e-19	up	18.0908	79.1548
ENSMUSG00000024805	Pcgf5	polycomb group ring finger 5 [Source:MGI Symbol;Acc:MGI:1923505]	chr19	+	protein_coding	chr19:36348309-36460970	2.04267	4.12008	4.6145e-20	2.89092e-19	up	14.7488	64.5083
ENSMUSG00000095315	Gm10130	predicted gene 10130 [Source:MGI Symbol;Acc:MGI:3642547]	chr2	+	protein_coding	chr2:150311431-150363071	2.04242	4.11937	5.1826e-05	9.46131e-05	up	0.291735	1.28743
ENSMUSG00000020021	Fgd6	FYVE, RhoGEF and PH domain containing 6 [Source:MGI Symbol;Acc:MGI:1261419]	chr10	+	protein_coding	chr10:94036001-94145339	2.04193	4.11796	9.01424e-21	5.92252e-20	up	24.7651	108.253
ENSMUSG00000006307	Kmt2b	lysine (K)-specific methyltransferase 2B [Source:MGI Symbol;Acc:MGI:109565]	chr7	-	protein_coding	chr7:30568858-30588726	2.04134	4.11627	7.5417e-20	4.65129e-19	up	13.2578	57.9342
ENSMUSG00000034163	Zfc3h1	zinc finger, C3H1-type containing [Source:MGI Symbol;Acc:MGI:2446143]	chr10	+	protein_coding	chr10:115384959-115432772	2.04132	4.11623	1.51402e-17	7.93317e-17	up	5.44573	23.8037
ENSMUSG00000024812	Tjp2	tight junction protein 2 [Source:MGI Symbol;Acc:MGI:1341872]	chr19	-	protein_coding	chr19:24094505-24225030	2.04109	4.11557	1.06946e-18	6.07607e-18	up	7.9741	34.8443
ENSMUSG00000019996	Map7	microtubule-associated protein 7 [Source:MGI Symbol;Acc:MGI:1328328]	chr10	+	protein_coding	chr10:20148471-20281590	2.04107	4.11551	1.17291e-20	7.64658e-20	up	22.7229	99.2688
ENSMUSG00000038495	Otud7b	OTU domain containing 7B [Source:MGI Symbol;Acc:MGI:2654703]	chr3	+	protein_coding	chr3:96104527-96161129	2.04097	4.11522	1.13796e-20	7.42956e-20	up	23.0111	100.52
ENSMUSG00000063281	Zfp35	zinc finger protein 35 [Source:MGI Symbol;Acc:MGI:99179]	chr18	+	protein_coding	chr18:23989632-24005376	2.04091	4.11504	2.3089e-21	1.58254e-20	up	52.8041	230.641
ENSMUSG00000037791	Phf12	PHD finger protein 12 [Source:MGI Symbol;Acc:MGI:1924057]	chr11	+	protein_coding	chr11:77982754-78030539	2.03869	4.10872	3.38056e-18	1.85422e-17	up	6.77474	29.556
ENSMUSG00000063273	Naa15	N(alpha)-acetyltransferase 15, NatA auxiliary subunit [Source:MGI Symbol;Acc:MGI:1922088]	chr3	+	protein_coding	chr3:51415148-51476507	2.03855	4.10833	7.38016e-20	4.55583e-19	up	13.6791	59.6599
ENSMUSG00000032735	Ablim3	actin binding LIM protein family, member 3 [Source:MGI Symbol;Acc:MGI:2442582]	chr18	-	protein_coding	chr18:61799392-61911824	2.03855	4.10833	1.25056e-13	4.91116e-13	up	2.13939	9.34069
ENSMUSG00000042190	Cmklr1	chemokine-like receptor 1 [Source:MGI Symbol;Acc:MGI:109603]	chr5	-	protein_coding	chr5:113612354-113650426	2.03708	4.10414	2.30955e-19	1.38265e-18	up	10.7942	47.0322
ENSMUSG00000072294	Klf12	Kruppel-like factor 12 [Source:MGI Symbol;Acc:MGI:1333796]	chr14	-	protein_coding	chr14:99870632-100284679	2.03646	4.10238	1.6257e-11	5.37725e-11	up	1.39482	6.08515
ENSMUSG00000110430	Cmtm1	CKLF-like MARVEL transmembrane domain containing 1 [Source:MGI Symbol;Acc:MGI:2447159]	chr8	-	protein_coding	chr8:104292622-104310145	2.03618	4.10157	4.11376e-17	2.07877e-16	up	4.91671	21.4159
ENSMUSG00000026737	Pip4k2a	phosphatidylinositol-5-phosphate 4-kinase, type II, alpha [Source:MGI Symbol;Acc:MGI:1298206]	chr2	-	protein_coding	chr2:18842255-18998126	2.03602	4.10114	3.2126e-07	7.24165e-07	up	0.551056	2.4105
ENSMUSG00000067336	Bmpr2	bone morphogenetic protein receptor, type II (serine/threonine kinase) [Source:MGI Symbol;Acc:MGI:1095407]	chr1	+	protein_coding	chr1:59763400-59879014	2.03566	4.10011	1.69314e-17	8.83735e-17	up	5.51121	23.9954
ENSMUSG00000033210	Slc9c1	solute carrier family 9, subfamily C (Na+-transporting carboxylic acid decarboxylase), member 1 [Source:MGI Symbol;Acc:MGI:2685456]	chr16	+	protein_coding	chr16:45535309-45607001	2.03536	4.09925	1.03897e-20	6.79973e-20	up	26.0617	113.403
ENSMUSG00000057637	Prdm2	PR domain containing 2, with ZNF domain [Source:MGI Symbol;Acc:MGI:107628]	chr4	-	protein_coding	chr4:143107391-143212995	2.03512	4.09856	3.35407e-21	2.28151e-20	up	47.877	208.284
ENSMUSG00000027016	Zfp385b	zinc finger protein 385B [Source:MGI Symbol;Acc:MGI:2444734]	chr2	-	protein_coding	chr2:77410634-77819639	2.03457	4.09701	3.804e-15	1.67819e-14	up	3.0146	13.1208
ENSMUSG00000087370	Tmem170b	transmembrane protein 170B [Source:MGI Symbol;Acc:MGI:3647046]	chr13	+	protein_coding	chr13:41605907-41641355	2.03432	4.09628	1.41578e-13	5.54065e-13	up	2.13939	9.3133
ENSMUSG00000031561	Tenm3	teneurin transmembrane protein 3 [Source:MGI Symbol;Acc:MGI:1345183]	chr8	-	protein_coding	chr8:48227682-48843951	2.03403	4.09548	1.40728e-19	8.53098e-19	up	12.2853	53.4145
ENSMUSG00000017667	Zfp334	zinc finger protein 334 [Source:MGI Symbol;Acc:MGI:2388656]	chr2	-	protein_coding	chr2:165374264-165388259	2.0327	4.09171	4.08426e-11	1.30793e-10	up	1.2966	5.64276
ENSMUSG00000026609	Ush2a	usherin [Source:MGI Symbol;Acc:MGI:1341292]	chr1	+	protein_coding	chr1:188262023-188965041	2.03153	4.08838	1.89886e-20	1.22256e-19	up	21.9774	95.3791
ENSMUSG00000056383	AI987944	expressed sequence AI987944 [Source:MGI Symbol;Acc:MGI:2142079]	chr7	-	protein_coding	chr7:41372923-41393379	2.03133	4.08782	4.32673e-18	2.35499e-17	up	6.801	29.5196
ENSMUSG00000018796	Acsl1	acyl-CoA synthetase long-chain family member 1 [Source:MGI Symbol;Acc:MGI:102797]	chr8	+	protein_coding	chr8:46471037-46536051	2.03116	4.08732	1.22125e-21	8.49581e-21	up	260.714	1131.05
ENSMUSG00000049100	Pcdh10	protocadherin 10 [Source:MGI Symbol;Acc:MGI:1338042]	chr3	+	protein_coding	chr3:45378398-45435623	2.0297	4.08319	7.4836e-08	1.78542e-07	up	0.648301	2.82138
ENSMUSG00000021007	Spata7	spermatogenesis associated 7 [Source:MGI Symbol;Acc:MGI:2144877]	chr12	+	protein_coding	chr12:98628157-98669815	2.02934	4.08218	2.85739e-21	1.95154e-20	up	66.8722	289.753
ENSMUSG00000042350	Arel1	apoptosis resistant E3 ubiquitin protein ligase 1 [Source:MGI Symbol;Acc:MGI:1915747]	chr12	-	protein_coding	chr12:84918148-84970900	2.02875	4.08052	3.62133e-21	2.45587e-20	up	55.3001	239.516
ENSMUSG00000028552	Eps15	epidermal growth factor receptor pathway substrate 15 [Source:MGI Symbol;Acc:MGI:104583]	chr4	+	protein_coding	chr4:109280268-109387817	2.02631	4.0736	3.62679e-21	2.45834e-20	up	60.2596	260.553
ENSMUSG00000104217	Gm37988	predicted gene, 37988 [Source:MGI Symbol;Acc:MGI:5611216]	chr1	+	protein_coding	chr1:4807892-4886770	2.02608	4.07297	3.28999e-14	1.34943e-13	up	2.50795	10.8536
ENSMUSG00000021217	Tshz3	teashirt zinc finger family member 3 [Source:MGI Symbol;Acc:MGI:2442819]	chr7	+	protein_coding	chr7:36698118-36773553	2.02513	4.07029	2.14396e-06	4.48137e-06	up	0.453811	1.97223
ENSMUSG00000042901	Aida	axin interactor, dorsalization associated [Source:MGI Symbol;Acc:MGI:1919737]	chr1	+	protein_coding	chr1:183296590-183325476	2.02455	4.06866	7.41412e-16	3.43613e-15	up	3.69532	15.9696
ENSMUSG00000018395	Kif3a	kinesin family member 3A [Source:MGI Symbol;Acc:MGI:107689]	chr11	+	protein_coding	chr11:53567379-53601967	2.02453	4.06859	4.39704e-19	2.56405e-18	up	10.4636	45.1969
ENSMUSG00000048078	Tenm4	teneurin transmembrane protein 4 [Source:MGI Symbol;Acc:MGI:2447063]	chr7	+	protein_coding	chr7:96171246-96911093	2.02448	4.06844	1.24786e-17	6.56406e-17	up	6.06161	26.1868
ENSMUSG00000004085	Map3k20	mitogen-activated protein kinase kinase kinase 20 [Source:MGI Symbol;Acc:MGI:2443258]	chr2	+	protein_coding	chr2:72285637-72442610	2.02431	4.06796	1.88121e-16	9.11334e-16	up	4.31153	18.6274
ENSMUSG00000028637	Ccdc30	coiled-coil domain containing 30 [Source:MGI Symbol;Acc:MGI:1920582]	chr4	-	protein_coding	chr4:119322466-119415521	2.02419	4.06764	5.4498e-21	3.64274e-20	up	46.8401	202.236
ENSMUSG00000061603	Akap6	A kinase (PRKA) anchor protein 6 [Source:MGI Symbol;Acc:MGI:3050566]	chr12	+	protein_coding	chr12:52699383-53155599	2.0233	4.06512	2.22098e-14	9.21332e-14	up	2.62562	11.3403
ENSMUSG00000050141	Fam205c	family with sequence similarity 205, member C [Source:MGI Symbol;Acc:MGI:2679716]	chr4	-	protein_coding	chr4:42868004-42874234	2.02264	4.06327	3.45128e-21	2.34409e-20	up	73.4525	316.789
ENSMUSG00000038546	Ranbp9	RAN binding protein 9 [Source:MGI Symbol;Acc:MGI:1928741]	chr13	-	protein_coding	chr13:43402675-43481282	2.02201	4.06149	3.6856e-21	2.49695e-20	up	70.4729	303.806
ENSMUSG00000031537	Ikbkb	inhibitor of kappaB kinase beta [Source:MGI Symbol;Acc:MGI:1338071]	chr8	-	protein_coding	chr8:22659212-22706589	2.02193	4.06126	2.3292e-17	1.19856e-16	up	5.64022	24.3241
ENSMUSG00000020412	Ascc2	activating signal cointegrator 1 complex subunit 2 [Source:MGI Symbol;Acc:MGI:1922702]	chr11	+	protein_coding	chr11:4637747-4685699	2.02042	4.05701	4.4762e-21	3.00988e-20	up	62.2045	267.867
ENSMUSG00000024140	Epas1	endothelial PAS domain protein 1 [Source:MGI Symbol;Acc:MGI:109169]	chr17	+	protein_coding	chr17:86753700-86833410	2.01825	4.05091	7.90503e-19	4.5255e-18	up	9.78934	42.1016
ENSMUSG00000004508	Gab2	growth factor receptor bound protein 2-associated protein 2 [Source:MGI Symbol;Acc:MGI:1333854]	chr7	+	protein_coding	chr7:97081586-97308946	2.01817	4.05069	4.98092e-20	3.1118e-19	up	19.06	81.957
ENSMUSG00000041777	Cir1	corepressor interacting with RBPJ, 1 [Source:MGI Symbol;Acc:MGI:1914185]	chr2	-	protein_coding	chr2:73283105-73312701	2.0174	4.04853	8.68991e-16	3.99855e-15	up	3.72773	16.0298
ENSMUSG00000001855	Nup214	nucleoporin 214 [Source:MGI Symbol;Acc:MGI:1095411]	chr2	+	protein_coding	chr2:31974436-32053975	2.01389	4.03869	7.68118e-21	5.07884e-20	up	49.7895	213.439
ENSMUSG00000029165	Agbl5	ATP/GTP binding protein-like 5 [Source:MGI Symbol;Acc:MGI:2441745]	chr5	+	protein_coding	chr5:30888694-30906965	2.01376	4.03834	2.5778e-21	1.76505e-20	up	248.98	1067.19
ENSMUSG00000054611	Kdm2a	lysine (K)-specific demethylase 2A [Source:MGI Symbol;Acc:MGI:1354736]	chr19	-	protein_coding	chr19:4314419-4398285	2.01335	4.03719	3.29627e-20	2.08249e-19	up	23.5346	100.858
ENSMUSG00000061607	Mdc1	mediator of DNA damage checkpoint 1 [Source:MGI Symbol;Acc:MGI:3525201]	chr17	+	protein_coding	chr17:35841515-35859670	2.01328	4.03699	4.20765e-21	2.83354e-20	up	92.6672	397.071
ENSMUSG00000032743	D430042O09Rik	RIKEN cDNA D430042O09 gene [Source:MGI Symbol;Acc:MGI:2442760]	chr7	+	protein_coding	chr7:125707888-125874793	2.01187	4.03306	6.07455e-21	4.0463e-20	up	65.2252	279.216
ENSMUSG00000027365	Trpm7	transient receptor potential cation channel, subfamily M, member 7 [Source:MGI Symbol;Acc:MGI:1929996]	chr2	-	protein_coding	chr2:126791565-126876230	2.00914	4.02541	2.01806e-17	1.04564e-16	up	6.12644	26.1868
ENSMUSG00000009569	Mrtfb	myocardin related transcription factor B [Source:MGI Symbol;Acc:MGI:3050795]	chr16	+	protein_coding	chr16:13256481-13417529	2.00858	4.02386	2.59168e-19	1.54402e-18	up	13.4399	57.4116
ENSMUSG00000115726	Gm30083	predicted gene, 30083 [Source:MGI Symbol;Acc:MGI:5589242]	chr14	-	protein_coding	chr14:33988417-34015182	2.00852	4.0237	3.18466e-17	1.62327e-16	up	5.76988	24.6529
ENSMUSG00000063626	Unc5d	unc-5 netrin receptor D [Source:MGI Symbol;Acc:MGI:2389364]	chr8	-	protein_coding	chr8:28646717-29219636	2.00819	4.02278	1.81831e-05	3.46936e-05	up	0.356566	1.53396
ENSMUSG00000036368	Rmdn2	regulator of microtubule dynamics 2 [Source:MGI Symbol;Acc:MGI:2147043]	chr17	+	protein_coding	chr17:79611863-79693192	2.00801	4.02226	1.62892e-20	1.05279e-19	up	35.8835	153.204
ENSMUSG00000038437	Mllt6	myeloid/lymphoid or mixed-lineage leukemia; translocated to, 6 [Source:MGI Symbol;Acc:MGI:1935145]	chr11	+	protein_coding	chr11:97663414-97685463	2.00683	4.01899	1.47747e-17	7.75369e-17	up	6.48301	27.666
ENSMUSG00000022558	Mroh1	maestro heat-like repeat family member 1 [Source:MGI Symbol;Acc:MGI:2442558]	chr15	+	protein_coding	chr15:76380261-76453038	2.00634	4.01762	8.57391e-21	5.64697e-20	up	58.6712	250.199
ENSMUSG00000079235	Ccdc13	coiled-coil domain containing 13 [Source:MGI Symbol;Acc:MGI:1920144]	chr9	-	protein_coding	chr9:121797627-121839461	2.00618	4.01717	3.94482e-20	2.48408e-19	up	24.5706	104.775
ENSMUSG00000025762	Larp1b	La ribonucleoprotein domain family, member 1B [Source:MGI Symbol;Acc:MGI:1914604]	chr3	+	protein_coding	chr3:40949828-41040234	2.00443	4.0123	2.66956e-20	1.69689e-19	up	30.0163	127.839
ENSMUSG00000037754	Ppp1r16b	protein phosphatase 1, regulatory subunit 16B [Source:MGI Symbol;Acc:MGI:2151841]	chr2	+	protein_coding	chr2:158665398-158766334	2.00349	4.0097	4.9341e-16	2.32268e-15	up	4.18738	17.8322
ENSMUSG00000021364	Elovl2	elongation of very long chain fatty acids (FEN1/Elo2, SUR4/Elo3, yeast)-like 2 [Source:MGI Symbol;Acc:MGI:1858960]	chr13	-	protein_coding	chr13:41182381-41220405	2.00213	4.00591	8.53212e-21	5.62418e-20	up	69.5951	295.916
ENSMUSG00000078932	CN725425	cDNA sequence CN725425 [Source:MGI Symbol;Acc:MGI:3613655]	chr15	+	protein_coding	chr15:91199494-91260894	2.002	4.00554	5.92198e-12	2.03001e-11	up	1.65317	7.03976
ENSMUSG00000035696	Rnf38	ring finger protein 38 [Source:MGI Symbol;Acc:MGI:1920719]	chr4	-	protein_coding	chr4:44126210-44233789	2.00063	4.00174	6.6128e-21	4.39181e-20	up	103.242	438.519
ENSMUSG00000079020	Slc45a4	solute carrier family 45, member 4 [Source:MGI Symbol;Acc:MGI:2146236]	chr15	-	protein_coding	chr15:73577424-73645762	2.00042	4.00118	1.40243e-19	8.50541e-19	up	17.2448	73.2464
ENSMUSG00000052374	Actn2	actinin alpha 2 [Source:MGI Symbol;Acc:MGI:109192]	chr13	-	protein_coding	chr13:12269426-12340760	1.99953	3.99869	9.22663e-09	2.40188e-08	up	0.842791	3.58836
ENSMUSG00000030016	Zfp638	zinc finger protein 638 [Source:MGI Symbol;Acc:MGI:1203484]	chr6	+	protein_coding	chr6:83867109-83989550	1.99824	3.99513	1.02045e-18	5.80495e-18	up	10.8318	45.9422
ENSMUSG00000079259	Trim71	tripartite motif-containing 71 [Source:MGI Symbol;Acc:MGI:2685973]	chr9	-	protein_coding	chr9:114507133-114564369	1.99673	3.99095	2.10735e-11	6.91947e-11	up	1.49109	6.32757
ENSMUSG00000037138	Aff3	AF4/FMR2 family, member 3 [Source:MGI Symbol;Acc:MGI:106927]	chr1	-	protein_coding	chr1:38177326-38664955	1.99504	3.98626	2.89128e-14	1.18915e-13	up	2.78769	11.806
ENSMUSG00000027221	Chst1	carbohydrate sulfotransferase 1 [Source:MGI Symbol;Acc:MGI:1924219]	chr2	+	protein_coding	chr2:92599707-92615250	1.99428	3.98417	8.80679e-19	5.02681e-18	up	11.5404	48.8126
ENSMUSG00000026173	Plcd4	phospholipase C, delta 4 [Source:MGI Symbol;Acc:MGI:107469]	chr1	+	protein_coding	chr1:74542888-74567794	1.99424	3.98405	1.30965e-20	8.5257e-20	up	62.9244	266.094
ENSMUSG00000046709	Mapk10	mitogen-activated protein kinase 10 [Source:MGI Symbol;Acc:MGI:1346863]	chr5	-	protein_coding	chr5:102907948-103211334	1.99259	3.9795	6.77379e-18	3.63407e-17	up	7.94169	33.5553
ENSMUSG00000062931	Zfp938	zinc finger protein 938 [Source:MGI Symbol;Acc:MGI:3621440]	chr10	-	protein_coding	chr10:82224850-82241280	1.99222	3.97848	1.58893e-08	4.04721e-08	up	0.810376	3.43332
ENSMUSG00000051329	Nup160	nucleoporin 160 [Source:MGI Symbol;Acc:MGI:1926227]	chr2	+	protein_coding	chr2:90677215-90736328	1.99164	3.9769	2.72278e-19	1.6164e-18	up	15.7537	66.5079
ENSMUSG00000005899	Smpd4	sphingomyelin phosphodiesterase 4 [Source:MGI Symbol;Acc:MGI:1924876]	chr16	+	protein_coding	chr16:17619354-17644828	1.99143	3.97631	2.21119e-20	1.41487e-19	up	45.2524	190.994
ENSMUSG00000041219	Arhgap11a	Rho GTPase activating protein 11A [Source:MGI Symbol;Acc:MGI:2444300]	chr2	-	protein_coding	chr2:113831492-113848661	1.9909	3.97486	3.49593e-12	1.21851e-11	up	1.78283	7.53282
ENSMUSG00000030446	Zfp273	zinc finger protein 273 [Source:MGI Symbol;Acc:MGI:3036278]	chr13	+	protein_coding	chr13:67813740-67827002	1.99041	3.9735	0.000185805	0.000321199	up	0.25932	1.105
ENSMUSG00000067367	Lyar	Ly1 antibody reactive clone [Source:MGI Symbol;Acc:MGI:107470]	chr5	+	protein_coding	chr5:38220470-38234306	1.9899	3.97209	7.43493e-20	4.58754e-19	up	24.7975	104.555
ENSMUSG00000002496	Tsc2	TSC complex subunit 2 [Source:MGI Symbol;Acc:MGI:102548]	chr17	-	protein_coding	chr17:24595816-24632630	1.9894	3.97071	9.92157e-20	6.07736e-19	up	22.3508	94.2076
ENSMUSG00000073207	Ccdc160	coiled-coil domain containing 160 [Source:MGI Symbol;Acc:MGI:3588225]	chrX	+	protein_coding	chrX:52791200-52799468	1.98881	3.9691	5.30653e-09	1.40721e-08	up	0.907621	3.83489
ENSMUSG00000059323	Tonsl	tonsoku-like, DNA repair protein [Source:MGI Symbol;Acc:MGI:1919999]	chr15	-	protein_coding	chr15:76626002-76639958	1.98827	3.9676	3.16439e-16	1.51071e-15	up	4.70018	19.8045
ENSMUSG00000028364	Tnc	tenascin C [Source:MGI Symbol;Acc:MGI:101922]	chr4	-	protein_coding	chr4:63959785-64047015	1.98789	3.96656	3.97309e-08	9.74977e-08	up	0.745546	3.15009
ENSMUSG00000012042	4930579F01Rik	RIKEN cDNA 4930579F01 gene [Source:MGI Symbol;Acc:MGI:1914991]	chr3	-	protein_coding	chr3:138164078-138239663	1.98743	3.9653	2.33138e-19	1.39449e-18	up	17.2772	72.7259
ENSMUSG00000026764	Kif5c	kinesin family member 5C [Source:MGI Symbol;Acc:MGI:1098269]	chr2	+	protein_coding	chr2:49619298-49774778	1.9865	3.96274	2.56414e-16	1.23262e-15	up	4.86226	20.4619
ENSMUSG00000028370	Pappa	pregnancy-associated plasma protein A [Source:MGI Symbol;Acc:MGI:97479]	chr4	+	protein_coding	chr4:65124174-65357509	1.98628	3.96214	1.168e-18	6.6136e-18	up	11.6046	48.8126
ENSMUSG00000030451	Herc2	HECT and RLD domain containing E3 ubiquitin protein ligase 2 [Source:MGI Symbol;Acc:MGI:103234]	chr7	+	protein_coding	chr7:56050196-56231800	1.98572	3.9606	1.85853e-20	1.19717e-19	up	62.9824	264.772
ENSMUSG00000024294	Mib1	mindbomb E3 ubiquitin protein ligase 1 [Source:MGI Symbol;Acc:MGI:2443157]	chr18	+	protein_coding	chr18:10725548-10818704	1.98514	3.959	2.96221e-20	1.88114e-19	up	44.1817	185.663
ENSMUSG00000036529	Sbf1	SET binding factor 1 [Source:MGI Symbol;Acc:MGI:1925230]	chr15	-	protein_coding	chr15:89288236-89315311	1.98488	3.95829	1.75259e-20	1.12947e-19	up	69.1089	290.356
ENSMUSG00000024421	Lama3	laminin, alpha 3 [Source:MGI Symbol;Acc:MGI:99909]	chr18	+	protein_coding	chr18:12333819-12583013	1.98392	3.95566	6.86555e-06	1.3614e-05	up	0.421396	1.78048
ENSMUSG00000048402	Gli2	GLI-Kruppel family member GLI2 [Source:MGI Symbol;Acc:MGI:95728]	chr1	-	protein_coding	chr1:118834132-119053619	1.98392	3.95566	6.86555e-06	1.3614e-05	up	0.421396	1.78048
ENSMUSG00000070544	Top1	topoisomerase (DNA) I [Source:MGI Symbol;Acc:MGI:98788]	chr2	+	protein_coding	chr2:160645888-160722764	1.98374	3.95518	1.65451e-15	7.50288e-15	up	3.93195	16.5174
ENSMUSG00000021911	Parg	poly (ADP-ribose) glycohydrolase [Source:MGI Symbol;Acc:MGI:1347094]	chr14	+	protein_coding	chr14:32201949-32297550	1.98267	3.95223	1.29136e-17	6.78758e-17	up	7.58512	31.8296
ENSMUSG00000026925	Inpp5e	inositol polyphosphate-5-phosphatase E [Source:MGI Symbol;Acc:MGI:1927753]	chr2	-	protein_coding	chr2:26396249-26409203	1.98261	3.95208	5.76562e-20	3.58543e-19	up	31.7667	133.262
ENSMUSG00000022201	Zfr	zinc finger RNA binding protein [Source:MGI Symbol;Acc:MGI:1341890]	chr15	+	protein_coding	chr15:12117831-12185683	1.98228	3.95117	4.62346e-20	2.89519e-19	up	36.0131	151.04
ENSMUSG00000027678	Ncoa3	nuclear receptor coactivator 3 [Source:MGI Symbol;Acc:MGI:1276535]	chr2	+	protein_coding	chr2:165992636-166073242	1.98196	3.9503	2.91053e-19	1.71953e-18	up	17.2448	72.315
ENSMUSG00000020075	Ddx21	DEAD (Asp-Glu-Ala-Asp) box polypeptide 21 [Source:MGI Symbol;Acc:MGI:1860494]	chr10	-	protein_coding	chr10:62580251-62602281	1.98158	3.94924	1.31395e-18	7.41821e-18	up	11.7667	49.3331
ENSMUSG00000022255	Mtdh	metadherin [Source:MGI Symbol;Acc:MGI:1914404]	chr15	+	protein_coding	chr15:34082694-34145624	1.98068	3.9468	7.05301e-20	4.36587e-19	up	29.888	125.214
ENSMUSG00000020014	Cfap54	cilia and flagella associated protein 54 [Source:MGI Symbol;Acc:MGI:1922208]	chr10	-	protein_coding	chr10:92775619-93081618	1.98007	3.94512	4.52399e-20	2.83686e-19	up	38.4436	160.985
ENSMUSG00000022883	Robo1	roundabout guidance receptor 1 [Source:MGI Symbol;Acc:MGI:1274781]	chr16	+	protein_coding	chr16:72308306-73046095	1.98003	3.94502	1.30038e-14	5.49928e-14	up	3.17667	13.3125
ENSMUSG00000036721	Zscan12	zinc finger and SCAN domain containing 12 [Source:MGI Symbol;Acc:MGI:1099444]	chr13	+	protein_coding	chr13:21362820-21372289	1.97969	3.94408	2.90595e-18	1.60172e-17	up	10.1135	42.3481
ENSMUSG00000021838	Samd4	sterile alpha motif domain containing 4 [Source:MGI Symbol;Acc:MGI:1921730]	chr14	+	protein_coding	chr14:46882854-47105815	1.97764	3.93847	1.40633e-20	9.133e-20	up	148.234	619.663
ENSMUSG00000047412	Zbtb44	zinc finger and BTB domain containing 44 [Source:MGI Symbol;Acc:MGI:1925123]	chr9	+	protein_coding	chr9:31030644-31075885	1.97759	3.93835	1.64234e-19	9.91137e-19	up	22.0834	92.3219
ENSMUSG00000022146	Osmr	oncostatin M receptor [Source:MGI Symbol;Acc:MGI:1330819]	chr15	-	protein_coding	chr15:6813577-6874969	1.97736	3.93771	1.42279e-08	3.64192e-08	up	0.842791	3.53358
ENSMUSG00000018363	Smurf2	SMAD specific E3 ubiquitin protein ligase 2 [Source:MGI Symbol;Acc:MGI:1913563]	chr11	-	protein_coding	chr11:106820066-106920715	1.97673	3.93599	5.51404e-20	3.43056e-19	up	37.0504	154.793
ENSMUSG00000026234	Ncl	nucleolin [Source:MGI Symbol;Acc:MGI:97286]	chr1	-	protein_coding	chr1:86344719-86359400	1.9761	3.93427	5.33935e-17	2.67503e-16	up	6.32093	26.4059
ENSMUSG00000027304	Rtf1	RTF1, Paf1/RNA polymerase II complex component [Source:MGI Symbol;Acc:MGI:1309480]	chr2	+	protein_coding	chr2:119675068-119735407	1.97573	3.93328	1.78397e-15	8.06827e-15	up	4.01947	16.7913
ENSMUSG00000029469	Ift81	intraflagellar transport 81 [Source:MGI Symbol;Acc:MGI:1098597]	chr5	-	protein_coding	chr5:122550204-122614518	1.97557	3.93284	1.82992e-18	1.02369e-17	up	11.5073	48.0457
ENSMUSG00000021051	Ppp2r5e	protein phosphatase 2, regulatory subunit B', epsilon [Source:MGI Symbol;Acc:MGI:1349473]	chr12	-	protein_coding	chr12:75450881-75596245	1.9755	3.93265	1.25209e-19	7.62797e-19	up	25.381	105.952
ENSMUSG00000079056	Kcnip3	Kv channel interacting protein 3, calsenilin [Source:MGI Symbol;Acc:MGI:1929258]	chr2	-	protein_coding	chr2:127456498-127522094	1.9753	3.93211	4.99797e-08	1.2152e-07	up	0.745546	3.12269
ENSMUSG00000019947	Arid5b	AT rich interactive domain 5B (MRF1-like) [Source:MGI Symbol;Acc:MGI:2175912]	chr10	-	protein_coding	chr10:68092520-68278740	1.97423	3.92919	5.12203e-16	2.40778e-15	up	4.70018	19.6127
ENSMUSG00000001632	Brpf1	bromodomain and PHD finger containing, 1 [Source:MGI Symbol;Acc:MGI:1926033]	chr6	+	protein_coding	chr6:113307137-113324860	1.97414	3.92893	9.55232e-19	5.44543e-18	up	13.5628	56.5693
ENSMUSG00000022454	Nell2	NEL-like 2 [Source:MGI Symbol;Acc:MGI:1858510]	chr15	-	protein_coding	chr15:95075230-95528559	1.97349	3.92717	3.86674e-19	2.26265e-18	up	17.5041	72.9724
ENSMUSG00000047696	Ccdc144b	coiled-coil domain containing 144B [Source:MGI Symbol;Acc:MGI:2681852]	chr3	-	protein_coding	chr3:36007244-36053547	1.97338	3.92687	9.59918e-13	3.49207e-12	up	2.10698	8.79285
ENSMUSG00000071350	Setdb2	SET domain, bifurcated 2 [Source:MGI Symbol;Acc:MGI:2685139]	chr14	-	protein_coding	chr14:59402009-59440884	1.97183	3.92265	3.91595e-15	1.72476e-14	up	3.72773	15.5313
ENSMUSG00000020335	Zfp354b	zinc finger protein 354B [Source:MGI Symbol;Acc:MGI:1351476]	chr11	-	protein_coding	chr11:50921823-50931633	1.97161	3.92205	8.38185e-13	3.06743e-12	up	2.1449	8.93995
ENSMUSG00000040549	Ckap5	cytoskeleton associated protein 5 [Source:MGI Symbol;Acc:MGI:1923036]	chr2	+	protein_coding	chr2:91526762-91620664	1.97145	3.92162	1.20871e-19	7.37035e-19	up	27.6504	115.101
ENSMUSG00000028613	Lrp8	low density lipoprotein receptor-related protein 8, apolipoprotein e receptor [Source:MGI Symbol;Acc:MGI:1340044]	chr4	+	protein_coding	chr4:107801869-107876840	1.97122	3.92099	3.75993e-19	2.2011e-18	up	18.1524	75.5555
ENSMUSG00000041530	Ago1	argonaute RISC catalytic subunit 1 [Source:MGI Symbol;Acc:MGI:2446630]	chr4	-	protein_coding	chr4:126435012-126468583	1.97095	3.92026	1.30758e-14	5.528e-14	up	3.27392	13.6336
ENSMUSG00000040430	Pitpnc1	phosphatidylinositol transfer protein, cytoplasmic 1 [Source:MGI Symbol;Acc:MGI:1919045]	chr11	-	protein_coding	chr11:107207892-107470699	1.9705	3.91905	2.69026e-09	7.35701e-09	up	1.00487	4.19098
ENSMUSG00000038943	Prc1	protein regulator of cytokinesis 1 [Source:MGI Symbol;Acc:MGI:1858961]	chr7	+	protein_coding	chr7:80294450-80316259	1.96999	3.91766	2.19664e-19	1.31623e-18	up	22.1777	92.2291
ENSMUSG00000027168	Pax6	paired box 6 [Source:MGI Symbol;Acc:MGI:97490]	chr2	+	protein_coding	chr2:105668900-105697364	1.96881	3.91446	7.68103e-06	1.51663e-05	up	0.425934	1.78076
ENSMUSG00000032462	Pik3cb	phosphatidylinositol-4,5-bisphosphate 3-kinase catalytic subunit beta [Source:MGI Symbol;Acc:MGI:1922019]	chr9	-	protein_coding	chr9:99036654-99140621	1.96854	3.91372	9.42573e-17	4.64295e-16	up	6.05286	25.1544
ENSMUSG00000038738	Shank1	SH3 and multiple ankyrin repeat domains 1 [Source:MGI Symbol;Acc:MGI:3613677]	chr7	+	protein_coding	chr7:44310253-44360572	1.96793	3.91206	3.15833e-12	1.10398e-11	up	1.90795	7.93329
ENSMUSG00000091956	C2cd4b	C2 calcium-dependent domain containing 4B [Source:MGI Symbol;Acc:MGI:1922947]	chr9	+	protein_coding	chr9:67759437-67760930	1.96714	3.90993	1.18647e-08	3.06026e-08	up	0.875206	3.64314
ENSMUSG00000032479	Map4	microtubule-associated protein 4 [Source:MGI Symbol;Acc:MGI:97178]	chr9	+	protein_coding	chr9:109931460-110083955	1.96602	3.90688	2.53659e-20	1.61541e-19	up	119.386	495.067
ENSMUSG00000104148	Pcdha2	protocadherin alpha 2 [Source:MGI Symbol;Acc:MGI:2681880]	chr18	+	protein_coding	chr18:36939205-37187657	1.966	3.90683	1.11327e-17	5.87213e-17	up	8.64542	35.8606
ENSMUSG00000070471	Erich6	glutamate rich 6 [Source:MGI Symbol;Acc:MGI:3588212]	chr3	-	protein_coding	chr3:58616300-58637207	1.9651	3.90439	4.00598e-18	2.1857e-17	up	10.5997	43.9369
ENSMUSG00000050089	Akap4	A kinase (PRKA) anchor protein 4 [Source:MGI Symbol;Acc:MGI:102794]	chrX	+	protein_coding	chrX:7067519-7078609	1.96503	3.9042	1.63749e-20	1.05731e-19	up	752.353	3117.65
ENSMUSG00000042700	Sipa1l1	signal-induced proliferation-associated 1 like 1 [Source:MGI Symbol;Acc:MGI:2443679]	chr12	+	protein_coding	chr12:82169320-82451786	1.96415	3.90181	9.92771e-20	6.07836e-19	up	35.3972	146.602
ENSMUSG00000028314	Toporsl	topoisomerase I binding, arginine/serine-rich like [Source:MGI Symbol;Acc:MGI:1915524]	chr4	+	protein_coding	chr4:52596274-52612430	1.96254	3.89747	1.8609e-19	1.11903e-18	up	26.7424	110.637
ENSMUSG00000015357	Clpx	caseinolytic mitochondrial matrix peptidase chaperone subunit [Source:MGI Symbol;Acc:MGI:1346017]	chr9	+	protein_coding	chr9:65294260-65330658	1.9624	3.89711	1.74972e-19	1.05405e-18	up	27.5528	113.978
ENSMUSG00000038388	Mpp6	membrane protein, palmitoylated 6 (MAGUK p55 subfamily member 6) [Source:MGI Symbol;Acc:MGI:1927340]	chr6	+	protein_coding	chr6:50110241-50198939	1.96232	3.89688	2.84545e-19	1.6833e-18	up	22.5609	93.3247
ENSMUSG00000022601	Zbtb11	zinc finger and BTB domain containing 11 [Source:MGI Symbol;Acc:MGI:2443876]	chr16	+	protein_coding	chr16:55973883-56008913	1.96208	3.89624	9.78774e-17	4.81248e-16	up	6.22369	25.7485
ENSMUSG00000038290	Smg6	Smg-6 homolog, nonsense mediated mRNA decay factor (C. elegans) [Source:MGI Symbol;Acc:MGI:2144117]	chr11	+	protein_coding	chr11:74925823-75164448	1.96083	3.89286	2.03099e-19	1.22022e-18	up	26.5155	109.568
ENSMUSG00000026301	Iqca	IQ motif containing with AAA domain [Source:MGI Symbol;Acc:MGI:1922168]	chr1	-	protein_coding	chr1:90042132-90153401	1.96049	3.89193	3.91424e-15	1.72457e-14	up	3.88981	16.0791
ENSMUSG00000074771	Ankef1	ankyrin repeat and EF-hand domain containing 1 [Source:MGI Symbol;Acc:MGI:2441685]	chr2	+	protein_coding	chr2:136501910-136562091	1.95832	3.8861	3.06283e-20	1.94138e-19	up	154.555	637.495
ENSMUSG00000041849	Card6	caspase recruitment domain family, member 6 [Source:MGI Symbol;Acc:MGI:3032959]	chr15	-	protein_coding	chr15:5095981-5108539	1.95827	3.88595	7.92332e-16	3.66331e-15	up	4.76501	19.6642
ENSMUSG00000106715	Tmem265	transmembrane protein 265 [Source:MGI Symbol;Acc:MGI:5613213]	chr7	+	protein_coding	chr7:127561390-127566940	1.95674	3.88185	3.82326e-09	1.02946e-08	up	0.998708	4.12579
ENSMUSG00000043410	Hfm1	HFM1, ATP-dependent DNA helicase homolog [Source:MGI Symbol;Acc:MGI:3036246]	chr5	-	protein_coding	chr5:106840192-106926321	1.95664	3.88157	5.76108e-18	3.10933e-17	up	10.5025	43.2795
ENSMUSG00000054008	Ndst1	N-deacetylase/N-sulfotransferase (heparan glucosaminyl) 1 [Source:MGI Symbol;Acc:MGI:104719]	chr18	-	protein_coding	chr18:60684494-60748650	1.95639	3.8809	1.17455e-17	6.1881e-17	up	9.14104	37.6641
ENSMUSG00000029754	Dlx6	distal-less homeobox 6 [Source:MGI Symbol;Acc:MGI:101927]	chr6	+	protein_coding	chr6:6863334-6868568	1.9559	3.87958	5.53718e-06	1.10793e-05	up	0.453811	1.87964
ENSMUSG00000020472	Zkscan17	zinc finger with KRAB and SCAN domains 17 [Source:MGI Symbol;Acc:MGI:2679270]	chr11	-	protein_coding	chr11:59485520-59526751	1.95588	3.87953	3.9661e-20	2.49631e-19	up	113.193	466.103
ENSMUSG00000074215	Gm10643	predicted gene 10643 [Source:MGI Symbol;Acc:MGI:3642507]	chr8	-	protein_coding	chr8:84063561-84065137	1.95586	3.87946	3.34135e-05	6.2101e-05	up	0.356566	1.47917
ENSMUSG00000003226	Ranbp2	RAN binding protein 2 [Source:MGI Symbol;Acc:MGI:894323]	chr10	+	protein_coding	chr10:58446920-58494356	1.95279	3.87121	2.64978e-19	1.57445e-18	up	27.1638	111.623
ENSMUSG00000024049	Myom1	myomesin 1 [Source:MGI Symbol;Acc:MGI:1341430]	chr17	+	protein_coding	chr17:71002633-71126856	1.95177	3.86849	1.18458e-06	2.53258e-06	up	0.551056	2.27354
ENSMUSG00000035606	Ky	kyphoscoliosis peptidase [Source:MGI Symbol;Acc:MGI:96709]	chr9	+	protein_coding	chr9:102505750-102546239	1.95177	3.86849	1.18458e-06	2.53258e-06	up	0.551056	2.27354
ENSMUSG00000028082	Sh3d19	SH3 domain protein D19 [Source:MGI Symbol;Acc:MGI:1350923]	chr3	+	protein_coding	chr3:85971109-86130526	1.95094	3.86627	1.4594e-14	6.15249e-14	up	3.46841	14.2439
ENSMUSG00000068245	Phf11d	PHD finger protein 11D [Source:MGI Symbol;Acc:MGI:1277133]	chr14	-	protein_coding	chr14:59347407-59365470	1.9505	3.86507	0.000132784	0.000233281	up	0.291735	1.20772
ENSMUSG00000021690	Jmy	junction-mediating and regulatory protein [Source:MGI Symbol;Acc:MGI:1913096]	chr13	-	protein_coding	chr13:93430101-93499808	1.94864	3.8601	3.85207e-17	1.95239e-16	up	7.77961	31.8844
ENSMUSG00000025504	Eps8l2	EPS8-like 2 [Source:MGI Symbol;Acc:MGI:2138828]	chr7	+	protein_coding	chr7:141338880-141363020	1.94844	3.85957	1.83077e-10	5.56036e-10	up	1.36143	5.58798
ENSMUSG00000033006	Sox10	SRY (sex determining region Y)-box 10 [Source:MGI Symbol;Acc:MGI:98358]	chr15	-	protein_coding	chr15:79154908-79165240	1.94756	3.85721	0.000136691	0.000239864	up	0.291735	1.20525
ENSMUSG00000026353	Ubxn4	UBX domain protein 4 [Source:MGI Symbol;Acc:MGI:1915062]	chr1	+	protein_coding	chr1:128243964-128279378	1.94634	3.85395	1.61761e-17	8.45294e-17	up	9.23278	37.7778
ENSMUSG00000018476	Kdm6b	KDM1 lysine (K)-specific demethylase 6B [Source:MGI Symbol;Acc:MGI:2448492]	chr11	-	protein_coding	chr11:69398508-69413675	1.94589	3.85276	2.67482e-15	1.19213e-14	up	4.3112	17.6405
ENSMUSG00000068479	Mfap1a	microfibrillar-associated protein 1A [Source:MGI Symbol;Acc:MGI:1914782]	chr2	-	protein_coding	chr2:121491911-121506665	1.94583	3.8526	4.56556e-15	1.99977e-14	up	4.04216	16.5396
ENSMUSG00000051339	2900026A02Rik	RIKEN cDNA 2900026A02 gene [Source:MGI Symbol;Acc:MGI:1920194]	chr5	-	protein_coding	chr5:113086323-113221236	1.94557	3.85191	9.87433e-13	3.58443e-12	up	2.26905	9.28755
ENSMUSG00000024079	Eif2ak2	eukaryotic translation initiation factor 2-alpha kinase 2 [Source:MGI Symbol;Acc:MGI:1353449]	chr17	-	protein_coding	chr17:78852564-78882573	1.94471	3.8496	8.24788e-12	2.80096e-11	up	1.84766	7.56021
ENSMUSG00000049690	Nckap5	NCK-associated protein 5 [Source:MGI Symbol;Acc:MGI:2686394]	chr1	-	protein_coding	chr1:125913620-126830799	1.94358	3.84659	3.41877e-09	9.25352e-09	up	1.03728	4.24577
ENSMUSG00000012819	Cdh23	cadherin 23 (otocadherin) [Source:MGI Symbol;Acc:MGI:1890219]	chr10	-	protein_coding	chr10:60302748-60696490	1.94317	3.8455	2.60484e-19	1.55117e-18	up	33.0633	134.961
ENSMUSG00000091685	Gm17359	predicted gene, 17359 [Source:MGI Symbol;Acc:MGI:4936993]	chr3	+	protein_coding	chr3:79336661-79464129	1.94298	3.84498	1.09194e-19	6.67948e-19	up	61.4265	250.692
ENSMUSG00000041720	Pi4ka	phosphatidylinositol 4-kinase alpha [Source:MGI Symbol;Acc:MGI:2448506]	chr16	-	protein_coding	chr16:17280351-17406314	1.94229	3.84314	7.19882e-20	4.45204e-19	up	105.858	431.811
ENSMUSG00000032514	Ttc21a	tetratricopeptide repeat domain 21A [Source:MGI Symbol;Acc:MGI:1921302]	chr9	+	protein_coding	chr9:119937606-119967793	1.94213	3.84274	6.52075e-20	4.04383e-19	up	127.326	519.326
ENSMUSG00000040363	Bcor	BCL6 interacting corepressor [Source:MGI Symbol;Acc:MGI:1918708]	chrX	-	protein_coding	chrX:12036740-12160355	1.94196	3.84228	4.87996e-09	1.30049e-08	up	1.00487	4.10881
ENSMUSG00000070605	Zfp992	zinc finger protein 992 [Source:MGI Symbol;Acc:MGI:3700963]	chr4	+	protein_coding	chr4:146449023-146470292	1.94148	3.84099	3.43895e-18	1.88318e-17	up	13.4746	54.9435
ENSMUSG00000067206	Lrrc66	leucine rich repeat containing 66 [Source:MGI Symbol;Acc:MGI:2387634]	chr5	-	protein_coding	chr5:73606642-73632526	1.94057	3.83858	5.34546e-07	1.18008e-06	up	0.615886	2.52007
ENSMUSG00000020690	Efcab3	EF-hand calcium binding domain 3 [Source:MGI Symbol;Acc:MGI:1918144]	chr11	+	protein_coding	chr11:105063592-105117537	1.93923	3.83501	2.94661e-19	1.73857e-18	up	33.6805	137.104
ENSMUSG00000031661	Nkd1	naked cuticle 1 [Source:MGI Symbol;Acc:MGI:2135954]	chr8	+	protein_coding	chr8:88521354-88594884	1.93893	3.8342	1.22071e-05	2.36529e-05	up	0.421396	1.7257
ENSMUSG00000038886	Man2a2	mannosidase 2, alpha 2 [Source:MGI Symbol;Acc:MGI:2150656]	chr7	-	protein_coding	chr7:80349097-80371375	1.93874	3.8337	3.30929e-19	1.94574e-18	up	31.9804	130.14
ENSMUSG00000026940	Ccdc183	coiled-coil domain containing 183 [Source:MGI Symbol;Acc:MGI:1924308]	chr2	-	protein_coding	chr2:25608635-25617678	1.93848	3.83302	1.91632e-18	1.07158e-17	up	16.3048	66.3436
ENSMUSG00000038594	Cep85l	centrosomal protein 85-like [Source:MGI Symbol;Acc:MGI:3642684]	chr10	-	protein_coding	chr10:53273443-53379947	1.93811	3.83204	1.82279e-19	1.0966e-18	up	47.0666	191.443
ENSMUSG00000005893	Nr2c2	nuclear receptor subfamily 2, group C, member 2 [Source:MGI Symbol;Acc:MGI:1352466]	chr6	+	protein_coding	chr6:92091390-92174294	1.93766	3.83083	1.21751e-19	7.42065e-19	up	68.3633	277.975
ENSMUSG00000033987	Dnah17	dynein, axonemal, heavy chain 17 [Source:MGI Symbol;Acc:MGI:1917176]	chr11	-	protein_coding	chr11:118021723-118130634	1.93686	3.82871	5.91187e-20	3.67299e-19	up	317.959	1292.11
ENSMUSG00000029291	Rufy3	RUN and FYVE domain containing 3 [Source:MGI Symbol;Acc:MGI:106484]	chr5	+	protein_coding	chr5:88565040-88651392	1.93542	3.82489	4.64136e-18	2.51709e-17	up	13.2422	53.7698
ENSMUSG00000034994	Eef2	eukaryotic translation elongation factor 2 [Source:MGI Symbol;Acc:MGI:95288]	chr10	+	protein_coding	chr10:81176631-81182498	1.93261	3.81746	6.02447e-20	3.74122e-19	up	1191.93	4829.47
ENSMUSG00000042589	Cux2	cut-like homeobox 2 [Source:MGI Symbol;Acc:MGI:107321]	chr5	-	protein_coding	chr5:121856366-122050102	1.93232	3.81668	5.95256e-09	1.57358e-08	up	1.00487	4.08142
ENSMUSG00000033124	Atg9a	autophagy related 9A [Source:MGI Symbol;Acc:MGI:2138446]	chr1	-	protein_coding	chr1:75180860-75192196	1.93124	3.81383	8.91309e-20	5.47454e-19	up	170.524	690.282
ENSMUSG00000025892	Gria4	glutamate receptor, ionotropic, AMPA4 (alpha 4) [Source:MGI Symbol;Acc:MGI:95811]	chr9	-	protein_coding	chr9:4417896-4796234	1.93124	3.81382	4.54678e-10	1.3393e-09	up	1.2966	5.25928
ENSMUSG00000034021	Pds5b	PDS5 cohesin associated factor B [Source:MGI Symbol;Acc:MGI:2140945]	chr5	+	protein_coding	chr5:150673739-150810690	1.93005	3.81067	1.35223e-17	7.102e-17	up	10.8266	43.7999
ENSMUSG00000020413	Hus1	HUS1 checkpoint clamp component [Source:MGI Symbol;Acc:MGI:1277962]	chr11	-	protein_coding	chr11:8993137-9011191	1.92996	3.81044	1.80546e-12	6.4174e-12	up	2.23242	9.03938
ENSMUSG00000033799	Tasor2	transcription activation suppressor family member 2 [Source:MGI Symbol;Acc:MGI:2145274]	chr13	-	protein_coding	chr13:3566035-3611108	1.92946	3.80912	2.76634e-19	1.63866e-18	up	44.7143	180.788
ENSMUSG00000040936	Ulk4	unc-51-like kinase 4 [Source:MGI Symbol;Acc:MGI:1921622]	chr9	-	protein_coding	chr9:120955351-121277197	1.9294	3.80896	9.84933e-20	6.03585e-19	up	160.26	647.904
ENSMUSG00000020387	Jade2	jade family PHD finger 2 [Source:MGI Symbol;Acc:MGI:1924151]	chr11	-	protein_coding	chr11:51813455-51857653	1.92909	3.80814	9.35216e-14	3.70296e-13	up	3.04701	12.3264
ENSMUSG00000078954	Arhgap8	Rho GTPase activating protein 8 [Source:MGI Symbol;Acc:MGI:1920417]	chr15	+	protein_coding	chr15:84720052-84772207	1.92896	3.80781	4.52623e-05	8.31937e-05	up	0.356566	1.45178
ENSMUSG00000079555	Haus3	HAUS augmin-like complex, subunit 3 [Source:MGI Symbol;Acc:MGI:2387633]	chr5	-	protein_coding	chr5:34153880-34169527	1.92896	3.80781	4.52623e-05	8.31937e-05	up	0.356566	1.45178
ENSMUSG00000026155	Smap1	small ArfGAP 1 [Source:MGI Symbol;Acc:MGI:2138261]	chr1	-	protein_coding	chr1:23844846-23922317	1.92872	3.80716	5.09863e-19	2.96292e-18	up	31.4102	126.935
ENSMUSG00000056999	Ide	insulin degrading enzyme [Source:MGI Symbol;Acc:MGI:96412]	chr19	-	protein_coding	chr19:37268743-37337852	1.92741	3.80372	2.58693e-19	1.54187e-18	up	50.0326	202.003
ENSMUSG00000111624	Ide	insulin degrading enzyme [Source:MGI Symbol;Acc:MGI:96412]	KV575242.1	-	protein_coding	KV575242.1:64495-133604	1.92741	3.80372	2.58693e-19	1.54187e-18	up	50.0326	202.003
ENSMUSG00000037750	Fam222b	family with sequence similarity 222, member B [Source:MGI Symbol;Acc:MGI:2384939]	chr11	+	protein_coding	chr11:78094660-78156700	1.92736	3.80358	5.24669e-15	2.28919e-14	up	4.27879	17.2844
ENSMUSG00000025089	Gfra1	glial cell line derived neurotrophic factor family receptor alpha 1 [Source:MGI Symbol;Acc:MGI:1100842]	chr19	-	protein_coding	chr19:58235604-58455909	1.92697	3.80255	3.55181e-09	9.59629e-09	up	1.0697	4.32795
ENSMUSG00000026623	Lpgat1	lysophosphatidylglycerol acyltransferase 1 [Source:MGI Symbol;Acc:MGI:2446186]	chr1	+	protein_coding	chr1:191717834-191784255	1.92693	3.80246	3.586e-19	2.10385e-18	up	40.1298	161.969
ENSMUSG00000020598	Nrcam	neuronal cell adhesion molecule [Source:MGI Symbol;Acc:MGI:104750]	chr12	+	protein_coding	chr12:44328885-44601964	1.92678	3.80204	7.98887e-08	1.90226e-07	up	0.777961	3.15009
ENSMUSG00000024533	Spire1	spire type actin nucleation factor 1 [Source:MGI Symbol;Acc:MGI:1915416]	chr18	-	protein_coding	chr18:67488209-67610790	1.92663	3.80167	6.05507e-17	3.02238e-16	up	8.26584	33.3635
ENSMUSG00000029427	Zcchc8	zinc finger, CCHC domain containing 8 [Source:MGI Symbol;Acc:MGI:1917900]	chr5	-	protein_coding	chr5:123698294-123721100	1.92595	3.79987	2.24603e-18	1.24973e-17	up	18.0228	72.6985
ENSMUSG00000048271	Rbm33	RNA binding motif protein 33 [Source:MGI Symbol;Acc:MGI:1919670]	chr5	+	protein_coding	chr5:28317121-28419239	1.92542	3.79848	8.55368e-19	4.88647e-18	up	26.0941	105.213
ENSMUSG00000025912	Mybl1	myeloblastosis oncogene-like 1 [Source:MGI Symbol;Acc:MGI:99925]	chr1	-	protein_coding	chr1:9667415-9700209	1.92504	3.79749	1.90485e-17	9.90405e-17	up	10.4701	42.2112
ENSMUSG00000021879	Dnah12	dynein, axonemal, heavy chain 12 [Source:MGI Symbol;Acc:MGI:107720]	chr14	+	protein_coding	chr14:26693274-26891703	1.9235	3.79342	2.46863e-18	1.36851e-17	up	18.0228	72.5753
ENSMUSG00000116451	Dnah12	dynein, axonemal, heavy chain 12 [Source:MGI Symbol;Acc:MGI:107720]	KZ289084.1	+	protein_coding	KZ289084.1:63920-263151	1.9235	3.79342	2.46863e-18	1.36851e-17	up	18.0228	72.5753
ENSMUSG00000050677	Ccdc96	coiled-coil domain containing 96 [Source:MGI Symbol;Acc:MGI:1913967]	chr5	+	protein_coding	chr5:36484588-36488172	1.9226	3.79106	3.0463e-18	1.67565e-17	up	17.0503	68.6171
ENSMUSG00000035640	Cbarp	calcium channel, voltage-dependent, beta subunit associated regulatory protein [Source:MGI Symbol;Acc:MGI:1354170]	chr10	-	protein_coding	chr10:80130451-80140835	1.92246	3.79069	9.09408e-05	0.000162178	up	0.32415	1.31482
ENSMUSG00000024481	Lvrn	laeverin [Source:MGI Symbol;Acc:MGI:1921824]	chr18	+	protein_coding	chr18:46850038-46907242	1.9215	3.78817	8.71777e-06	1.71181e-05	up	0.453811	1.83527
ENSMUSG00000071477	Zfp777	zinc finger protein 777 [Source:MGI Symbol;Acc:MGI:1919556]	chr6	-	protein_coding	chr6:48024188-48048911	1.92141	3.78794	1.09301e-10	3.38367e-10	up	1.52351	6.13582
ENSMUSG00000020821	Kif1c	kinesin family member 1C [Source:MGI Symbol;Acc:MGI:1098260]	chr11	+	protein_coding	chr11:70700548-70731964	1.92111	3.78714	1.12944e-15	5.15825e-15	up	5.3809	21.6397
ENSMUSG00000039262	Prrc2b	proline-rich coiled-coil 2B [Source:MGI Symbol;Acc:MGI:1923304]	chr2	+	protein_coding	chr2:32151082-32234537	1.92106	3.78702	9.54854e-16	4.3772e-15	up	5.51056	22.1602
ENSMUSG00000004535	Tax1bp1	Tax1 (human T cell leukemia virus type I) binding protein 1 [Source:MGI Symbol;Acc:MGI:1289308]	chr6	+	protein_coding	chr6:52713729-52766780	1.92098	3.78681	2.71957e-19	1.61521e-18	up	59.903	240.776
ENSMUSG00000023473	Celsr3	cadherin, EGF LAG seven-pass G-type receptor 3 [Source:MGI Symbol;Acc:MGI:1858236]	chr9	+	protein_coding	chr9:108826320-108852969	1.91869	3.7808	0.000130417	0.000229211	up	0.307943	1.24634
ENSMUSG00000107269	Celsr3	cadherin, EGF LAG seven-pass G-type receptor 3 [Source:MGI Symbol;Acc:MGI:1858236]	KQ030490.1	+	protein_coding	KQ030490.1:41366-68015	1.91869	3.7808	0.000130417	0.000229211	up	0.307943	1.24634
ENSMUSG00000002297	Dbf4	DBF4 zinc finger [Source:MGI Symbol;Acc:MGI:1351328]	chr5	-	protein_coding	chr5:8396973-8422716	1.91828	3.77973	2.46827e-17	1.2677e-16	up	10.4513	41.9383
ENSMUSG00000029687	Ezh2	enhancer of zeste 2 polycomb repressive complex 2 subunit [Source:MGI Symbol;Acc:MGI:107940]	chr6	-	protein_coding	chr6:47530139-47595341	1.91796	3.77889	6.38045e-18	3.43261e-17	up	14.4895	58.1259
ENSMUSG00000034563	Ccpg1	cell cycle progression 1 [Source:MGI Symbol;Acc:MGI:1196419]	chr9	+	protein_coding	chr9:72985429-73016340	1.91787	3.77864	2.47865e-18	1.37293e-17	up	19.3518	77.6225
ENSMUSG00000021285	Ppp1r13b	protein phosphatase 1, regulatory subunit 13B [Source:MGI Symbol;Acc:MGI:1336199]	chr12	-	protein_coding	chr12:111828457-111908110	1.91675	3.77572	1.65491e-18	9.28102e-18	up	22.8202	91.4621
ENSMUSG00000026516	Nvl	nuclear VCP-like [Source:MGI Symbol;Acc:MGI:1914709]	chr1	-	protein_coding	chr1:181087138-181144204	1.91582	3.77329	1.02517e-15	4.69156e-15	up	5.59613	22.4226
ENSMUSG00000068923	Syt11	synaptotagmin XI [Source:MGI Symbol;Acc:MGI:1859547]	chr3	-	protein_coding	chr3:88744700-88775164	1.9148	3.77061	2.06006e-18	1.1491e-17	up	21.5917	86.4217
ENSMUSG00000068270	Shroom4	shroom family member 4 [Source:MGI Symbol;Acc:MGI:2685570]	chrX	+	protein_coding	chrX:6399854-6637448	1.91322	3.76648	5.2743e-07	1.16533e-06	up	0.648301	2.60225
ENSMUSG00000061186	Sfmbt2	Scm-like with four mbt domains 2 [Source:MGI Symbol;Acc:MGI:2447794]	chr2	+	protein_coding	chr2:10370510-10595253	1.91227	3.764	4.24067e-19	2.47501e-18	up	54.9111	219.383
ENSMUSG00000040183	Ankrd6	ankyrin repeat domain 6 [Source:MGI Symbol;Acc:MGI:2154278]	chr4	-	protein_coding	chr4:32804035-32950841	1.91212	3.76362	1.31165e-07	3.06369e-07	up	0.758512	3.04052
ENSMUSG00000031620	Iqcm	IQ motif containing M [Source:MGI Symbol;Acc:MGI:1919081]	chr8	+	protein_coding	chr8:75448694-75984503	1.91156	3.76215	5.39158e-17	2.70019e-16	up	9.36795	37.4176
ENSMUSG00000031931	Ankrd49	ankyrin repeat domain 49 [Source:MGI Symbol;Acc:MGI:1930842]	chr9	-	protein_coding	chr9:14779618-14784856	1.91069	3.75988	1.20223e-16	5.88117e-16	up	8.10376	32.35
ENSMUSG00000039936	Pik3cd	phosphatidylinositol-4,5-bisphosphate 3-kinase catalytic subunit delta [Source:MGI Symbol;Acc:MGI:1098211]	chr4	-	protein_coding	chr4:149649168-149702571	1.90884	3.75507	1.14358e-18	6.48352e-18	up	31.0212	123.648
ENSMUSG00000025786	Zdhhc3	zinc finger, DHHC domain containing 3 [Source:MGI Symbol;Acc:MGI:1926134]	chr9	-	protein_coding	chr9:123066160-123113205	1.9065	3.74898	8.34056e-17	4.12954e-16	up	8.919	35.5001
ENSMUSG00000037568	Vash2	vasohibin 2 [Source:MGI Symbol;Acc:MGI:2444826]	chr1	-	protein_coding	chr1:190947646-190979296	1.90644	3.74884	6.63781e-19	3.82276e-18	up	46.0942	183.417
ENSMUSG00000020454	Eif4enif1	eukaryotic translation initiation factor 4E nuclear import factor 1 [Source:MGI Symbol;Acc:MGI:1921453]	chr11	+	protein_coding	chr11:3202392-3244588	1.90567	3.74683	4.15126e-18	2.26039e-17	up	19.0494	75.7664
ENSMUSG00000000131	Xpo6	exportin 6 [Source:MGI Symbol;Acc:MGI:2429950]	chr7	-	protein_coding	chr7:126101715-126200501	1.90492	3.74488	2.64842e-19	1.57434e-18	up	161.137	640.489
ENSMUSG00000020697	Lig3	ligase III, DNA, ATP-dependent [Source:MGI Symbol;Acc:MGI:109152]	chr11	+	protein_coding	chr11:82781108-82804274	1.90383	3.74206	2.87787e-19	1.70098e-18	up	146.808	583.095
ENSMUSG00000039137	Whrn	whirlin [Source:MGI Symbol;Acc:MGI:2682003]	chr4	-	protein_coding	chr4:63414910-63495991	1.90322	3.74048	5.03439e-15	2.20155e-14	up	4.76501	18.9279
ENSMUSG00000041058	Wwp1	WW domain containing E3 ubiquitin protein ligase 1 [Source:MGI Symbol;Acc:MGI:1861728]	chr4	-	protein_coding	chr4:19608303-19708993	1.90182	3.73684	2.1349e-17	1.10278e-16	up	12.415	49.2509
ENSMUSG00000030909	Anks4b	ankyrin repeat and sterile alpha motif domain containing 4B [Source:MGI Symbol;Acc:MGI:1919324]	chr7	+	protein_coding	chr7:120173858-120185586	1.90155	3.73615	6.1278e-05	0.000111206	up	0.356566	1.42439
ENSMUSG00000056724	Nbeal2	neurobeachin-like 2 [Source:MGI Symbol;Acc:MGI:2448554]	chr9	-	protein_coding	chr9:110624789-110654161	1.90148	3.73596	1.95291e-09	5.41974e-09	up	1.19936	4.76622
ENSMUSG00000028180	Zranb2	zinc finger, RAN-binding domain containing 2 [Source:MGI Symbol;Acc:MGI:1858211]	chr3	+	protein_coding	chr3:157534160-157548410	1.90146	3.7359	1.56171e-14	6.56514e-14	up	4.14913	16.4626
ENSMUSG00000040760	Appl1	adaptor protein, phosphotyrosine interaction, PH domain and leucine zipper containing 1 [Source:MGI Symbol;Acc:MGI:1920243]	chr14	-	protein_coding	chr14:26918988-26971232	1.90059	3.73366	8.99321e-15	3.85767e-14	up	4.46647	17.7103
ENSMUSG00000026288	Inpp5d	inositol polyphosphate-5-phosphatase D [Source:MGI Symbol;Acc:MGI:107357]	chr1	+	protein_coding	chr1:87620312-87720507	1.89999	3.73211	3.60985e-17	1.831e-16	up	11.1514	44.1834
ENSMUSG00000062115	Rai1	retinoic acid induced 1 [Source:MGI Symbol;Acc:MGI:103291]	chr11	+	protein_coding	chr11:60105013-60199197	1.89934	3.73042	6.32755e-09	1.66813e-08	up	1.0697	4.24577
ENSMUSG00000027612	Mmp24	matrix metallopeptidase 24 [Source:MGI Symbol;Acc:MGI:1341867]	chr2	+	protein_coding	chr2:155775342-155818366	1.89875	3.72889	2.58905e-06	5.36183e-06	up	0.551056	2.19136
ENSMUSG00000032289	Thsd4	thrombospondin, type I, domain containing 4 [Source:MGI Symbol;Acc:MGI:2672033]	chr9	-	protein_coding	chr9:59966931-60522046	1.89845	3.72812	1.23588e-09	3.48873e-09	up	1.26419	5.01275
ENSMUSG00000034210	Efcab14	EF-hand calcium binding domain 14 [Source:MGI Symbol;Acc:MGI:2442397]	chr4	+	protein_coding	chr4:115737744-115777327	1.89701	3.72442	1.17882e-17	6.20815e-17	up	15.2351	60.2351
ENSMUSG00000034574	Daam1	dishevelled associated activator of morphogenesis 1 [Source:MGI Symbol;Acc:MGI:1914596]	chr12	+	protein_coding	chr12:71831078-71992333	1.89677	3.72379	1.96528e-17	1.01986e-16	up	13.2902	52.538
ENSMUSG00000037020	Wdr62	WD repeat domain 62 [Source:MGI Symbol;Acc:MGI:1923696]	chr7	-	protein_coding	chr7:30240138-30280419	1.89458	3.71814	3.3605e-19	1.97499e-18	up	288.656	1139.15
ENSMUSG00000001995	Sipa1l2	signal-induced proliferation-associated 1 like 2 [Source:MGI Symbol;Acc:MGI:2676970]	chr8	-	protein_coding	chr8:125418063-125569808	1.89437	3.71759	2.51285e-18	1.38959e-17	up	27.7797	109.623
ENSMUSG00000040123	Zmym5	zinc finger, MYM-type 5 [Source:MGI Symbol;Acc:MGI:3041170]	chr14	-	protein_coding	chr14:56790585-56811716	1.89396	3.71654	6.21864e-15	2.70102e-14	up	4.82628	19.0484
ENSMUSG00000048000	Gigyf2	GRB10 interacting GYF protein 2 [Source:MGI Symbol;Acc:MGI:2138584]	chr1	+	protein_coding	chr1:87326998-87450796	1.8925	3.71278	2.42248e-18	1.34513e-17	up	29.3032	115.485
ENSMUSG00000025584	Pde8a	phosphodiesterase 8A [Source:MGI Symbol;Acc:MGI:1277116]	chr7	+	protein_coding	chr7:81213596-81334533	1.89236	3.71243	6.38351e-19	3.68418e-18	up	82.7232	325.965
ENSMUSG00000020758	Itgb4	integrin beta 4 [Source:MGI Symbol;Acc:MGI:96613]	chr11	+	protein_coding	chr11:115974709-116008412	1.89218	3.71195	0.000124187	0.000218804	up	0.32415	1.28743
ENSMUSG00000025272	Tro	trophinin [Source:MGI Symbol;Acc:MGI:1928994]	chrX	-	protein_coding	chrX:150645304-150657583	1.89218	3.71195	0.000124187	0.000218804	up	0.32415	1.28743
ENSMUSG00000024851	Pitpnm1	phosphatidylinositol transfer protein, membrane-associated 1 [Source:MGI Symbol;Acc:MGI:1197524]	chr19	+	protein_coding	chr19:4099998-4113965	1.88976	3.70574	1.13387e-14	4.81779e-14	up	4.53811	17.8596
ENSMUSG00000097096	Pitpnm1	phosphatidylinositol transfer protein, membrane-associated 1 [Source:MGI Symbol;Acc:MGI:1197524]	JH792830.1	+	protein_coding	JH792830.1:86013-99980	1.88976	3.70574	1.13387e-14	4.81779e-14	up	4.53811	17.8596
ENSMUSG00000101337	Dnah7c	dynein, axonemal, heavy chain 7C [Source:MGI Symbol;Acc:MGI:3639762]	chr1	+	protein_coding	chr1:46425592-46807476	1.88975	3.70571	6.71777e-19	3.86717e-18	up	88.9106	349.712
ENSMUSG00000024059	Clip4	CAP-GLY domain containing linker protein family, member 4 [Source:MGI Symbol;Acc:MGI:1919100]	chr17	+	protein_coding	chr17:71768473-71864273	1.88974	3.70569	4.9163e-19	2.8619e-18	up	157.699	620.266
ENSMUSG00000028341	Nr4a3	nuclear receptor subfamily 4, group A, member 3 [Source:MGI Symbol;Acc:MGI:1352457]	chr4	+	protein_coding	chr4:48045153-48086447	1.88869	3.70298	1.5703e-07	3.64512e-07	up	0.777961	3.06791
ENSMUSG00000021282	Eif5	eukaryotic translation initiation factor 5 [Source:MGI Symbol;Acc:MGI:95309]	chr12	+	protein_coding	chr12:111538016-111546752	1.8885	3.7025	5.88362e-19	3.40296e-18	up	119.463	469.474
ENSMUSG00000015882	Lcorl	ligand dependent nuclear receptor corepressor-like [Source:MGI Symbol;Acc:MGI:2651932]	chr5	-	protein_coding	chr5:45697181-45857615	1.88789	3.70094	3.40654e-16	1.62401e-15	up	7.77961	30.5695
ENSMUSG00000050390	C77080	expressed sequence C77080 [Source:MGI Symbol;Acc:MGI:2140651]	chr4	-	protein_coding	chr4:129219578-129261404	1.88579	3.69555	8.25714e-06	1.62586e-05	up	0.486226	1.91744
ENSMUSG00000029381	Shroom3	shroom family member 3 [Source:MGI Symbol;Acc:MGI:1351655]	chr5	+	protein_coding	chr5:92683435-92965318	1.88527	3.69421	4.44016e-18	2.41282e-17	up	25.1541	98.6388
ENSMUSG00000049807	Arhgap23	Rho GTPase activating protein 23 [Source:MGI Symbol;Acc:MGI:3697726]	chr11	+	protein_coding	chr11:97415533-97502402	1.8846	3.69249	2.60881e-17	1.33836e-16	up	13.9061	54.5102
ENSMUSG00000052915	Msl1	male specific lethal 1 [Source:MGI Symbol;Acc:MGI:1921276]	chr11	+	protein_coding	chr11:98795516-98807859	1.88403	3.69106	2.43603e-18	1.3521e-17	up	34.9434	136.906
ENSMUSG00000022441	Efcab6	EF-hand calcium binding domain 6 [Source:MGI Symbol;Acc:MGI:1924877]	chr15	-	protein_coding	chr15:83866712-84065379	1.88402	3.69103	6.32143e-19	3.65148e-18	up	149.369	585.177
ENSMUSG00000035126	Wdr78	WD repeat domain 78 [Source:MGI Symbol;Acc:MGI:2385328]	chr4	-	protein_coding	chr4:103038065-103114555	1.88387	3.69064	1.25784e-17	6.61396e-17	up	17.3745	68.0693
ENSMUSG00000079429	Mroh2a	maestro heat-like repeat family member 2A [Source:MGI Symbol;Acc:MGI:3705228]	chr1	+	protein_coding	chr1:88226986-88262289	1.88382	3.6905	6.47429e-19	3.73178e-18	up	144.117	564.523
ENSMUSG00000068917	Clk2	CDC-like kinase 2 [Source:MGI Symbol;Acc:MGI:1098669]	chr3	+	protein_coding	chr3:89164795-89176921	1.88355	3.68981	1.43992e-16	7.01588e-16	up	9.43278	36.9519
ENSMUSG00000022120	Rnf219	ring finger protein 219 [Source:MGI Symbol;Acc:MGI:1919736]	chr14	-	protein_coding	chr14:104477536-104522645	1.88338	3.68939	1.14019e-12	4.11569e-12	up	2.69045	10.5457
ENSMUSG00000039200	Atf7ip2	activating transcription factor 7 interacting protein 2 [Source:MGI Symbol;Acc:MGI:1922579]	chr16	+	protein_coding	chr16:10192712-10251478	1.88308	3.68863	9.66844e-14	3.82707e-13	up	3.56566	13.9699
ENSMUSG00000029458	Brap	BRCA1 associated protein [Source:MGI Symbol;Acc:MGI:1919649]	chr5	+	protein_coding	chr5:121660563-121687256	1.88245	3.68701	7.69164e-19	4.41271e-18	up	113.775	445.248
ENSMUSG00000050812	Ecpas	Ecm29 proteasome adaptor and scaffold [Source:MGI Symbol;Acc:MGI:2140220]	chr4	-	protein_coding	chr4:58798911-58912749	1.88233	3.68669	2.48706e-18	1.37702e-17	up	35.9159	140.549
ENSMUSG00000019564	Arid3a	AT rich interactive domain 3A (BRIGHT-like) [Source:MGI Symbol;Acc:MGI:1328360]	chr10	+	protein_coding	chr10:79927043-79955018	1.88204	3.68596	1.71215e-15	7.75647e-15	up	6.15886	24.105
ENSMUSG00000052861	Dnah6	dynein, axonemal, heavy chain 6 [Source:MGI Symbol;Acc:MGI:107744]	chr6	-	protein_coding	chr6:73017606-73221651	1.88177	3.68527	1.35672e-18	7.65006e-18	up	57.3098	224.177
ENSMUSG00000032481	Smarcc1	SWI/SNF related, matrix associated, actin dependent regulator of chromatin, subfamily c, member 1 [Source:MGI Symbol;Acc:MGI:1203524]	chr9	+	protein_coding	chr9:110117708-110240178	1.8814	3.68432	4.11091e-17	2.07811e-16	up	12.7391	49.8262
ENSMUSG00000089992	G6pd2	glucose-6-phosphate dehydrogenase 2 [Source:MGI Symbol;Acc:MGI:105977]	chr5	+	protein_coding	chr5:61808816-61811163	1.88131	3.68409	3.88599e-17	1.9681e-16	up	12.9336	50.5835
ENSMUSG00000031629	Cenpu	centromere protein U [Source:MGI Symbol;Acc:MGI:1919126]	chr8	+	protein_coding	chr8:46552028-46580007	1.88128	3.68403	5.61713e-16	2.63043e-15	up	7.42305	29.0356
ENSMUSG00000011832	Evi5l	ecotropic viral integration site 5 like [Source:MGI Symbol;Acc:MGI:2442167]	chr8	+	protein_coding	chr8:4166567-4211257	1.88067	3.68247	1.52097e-18	8.55829e-18	up	53.7441	210.07
ENSMUSG00000027326	Knl1	kinetochore scaffold 1 [Source:MGI Symbol;Acc:MGI:1923714]	chr2	+	protein_coding	chr2:119047119-119105501	1.87696	3.673	4.15597e-16	1.9653e-15	up	8.04801	31.385
ENSMUSG00000040321	Zfp770	zinc finger protein 770 [Source:MGI Symbol;Acc:MGI:2445100]	chr2	-	protein_coding	chr2:114193461-114201469	1.87591	3.67033	1.41392e-12	5.06575e-12	up	2.69045	10.4912
ENSMUSG00000029141	Slc4a1ap	solute carrier family 4 (anion exchanger), member 1, adaptor protein [Source:MGI Symbol;Acc:MGI:1196608]	chr5	+	protein_coding	chr5:31526995-31556932	1.87577	3.66996	3.34804e-14	1.37198e-13	up	4.18154	16.2983
ENSMUSG00000039748	Exo1	exonuclease 1 [Source:MGI Symbol;Acc:MGI:1349427]	chr1	+	protein_coding	chr1:175880581-175913489	1.87571	3.66982	8.4192e-16	3.8806e-15	up	7.16016	27.8996
ENSMUSG00000046886	Zfp474	zinc finger protein 474 [Source:MGI Symbol;Acc:MGI:1914008]	chr18	+	protein_coding	chr18:52615915-52639830	1.87562	3.66959	2.63952e-18	1.45606e-17	up	40.9078	159.34
ENSMUSG00000044122	Proca1	protein interacting with cyclin A1 [Source:MGI Symbol;Acc:MGI:1918274]	chr11	+	protein_coding	chr11:78193392-78205763	1.87552	3.66933	1.12005e-17	5.90558e-17	up	20.1622	78.533
ENSMUSG00000037646	Vps13b	vacuolar protein sorting 13B [Source:MGI Symbol;Acc:MGI:1916380]	chr15	+	protein_coding	chr15:35371160-35931229	1.87499	3.66798	1.33819e-18	7.55188e-18	up	77.5692	301.997
ENSMUSG00000036707	Cab39	calcium binding protein 39 [Source:MGI Symbol;Acc:MGI:107438]	chr1	+	protein_coding	chr1:85793441-85851576	1.87471	3.66729	1.90779e-17	9.91549e-17	up	16.9855	66.1244
ENSMUSG00000035969	Rusc2	RUN and SH3 domain containing 2 [Source:MGI Symbol;Acc:MGI:2140371]	chr4	+	protein_coding	chr4:43381979-43427088	1.8743	3.66623	7.32269e-18	3.91548e-17	up	24.3113	94.6122
ENSMUSG00000028706	Nsun4	NOL1/NOP2/Sun domain family, member 4 [Source:MGI Symbol;Acc:MGI:1919431]	chr4	-	protein_coding	chr4:116032842-116053876	1.87375	3.66484	3.16221e-18	1.73587e-17	up	38.0877	148.164
ENSMUSG00000025745	Hadha	hydroxyacyl-CoA dehydrogenase trifunctional multienzyme complex subunit alpha [Source:MGI Symbol;Acc:MGI:2135593]	chr5	-	protein_coding	chr5:30118304-30155162	1.8735	3.66419	1.16322e-18	6.5893e-18	up	103.047	400.773
ENSMUSG00000027401	Tgm3	transglutaminase 3, E polypeptide [Source:MGI Symbol;Acc:MGI:98732]	chr2	+	protein_coding	chr2:130012349-130050399	1.87314	3.66328	1.0023e-07	2.36754e-07	up	0.842791	3.28705
ENSMUSG00000037940	Inpp4b	inositol polyphosphate-4-phosphatase, type II [Source:MGI Symbol;Acc:MGI:2158925]	chr8	+	protein_coding	chr8:81342556-82127914	1.87289	3.66265	1.11849e-12	4.04168e-12	up	2.78769	10.8473
ENSMUSG00000033826	Dnah8	dynein, axonemal, heavy chain 8 [Source:MGI Symbol;Acc:MGI:107714]	chr17	+	protein_coding	chr17:30624354-30877365	1.8723	3.66115	7.30067e-19	4.19734e-18	up	609.824	2369.71
ENSMUSG00000038949	Cnst	consortin, connexin sorting protein [Source:MGI Symbol;Acc:MGI:2445141]	chr1	+	protein_coding	chr1:179546370-179627478	1.8715	3.65914	4.0712e-17	2.05881e-16	up	14.0681	54.6472
ENSMUSG00000027520	Zdbf2	zinc finger, DBF-type containing 2 [Source:MGI Symbol;Acc:MGI:1921134]	chr1	+	protein_coding	chr1:63273265-63314576	1.87115	3.65824	3.48456e-17	1.77078e-16	up	14.7488	57.2768
ENSMUSG00000021198	Unc79	unc-79 homolog [Source:MGI Symbol;Acc:MGI:2684729]	chr12	+	protein_coding	chr12:102948859-103184065	1.87067	3.65703	8.00446e-11	2.50327e-10	up	1.78283	6.93019
ENSMUSG00000027306	Nusap1	nucleolar and spindle associated protein 1 [Source:MGI Symbol;Acc:MGI:2675669]	chr2	+	protein_coding	chr2:119618298-119651244	1.87055	3.65672	5.12937e-16	2.40955e-15	up	8.07135	31.3365
ENSMUSG00000025812	Pard3	par-3 family cell polarity regulator [Source:MGI Symbol;Acc:MGI:2135608]	chr8	+	protein_coding	chr8:127063893-127612286	1.86965	3.65443	5.81128e-11	1.83785e-10	up	1.84766	7.17672
ENSMUSG00000034573	Ptpn13	protein tyrosine phosphatase, non-receptor type 13 [Source:MGI Symbol;Acc:MGI:103293]	chr5	+	protein_coding	chr5:103425192-103598303	1.86883	3.65237	7.32322e-16	3.39634e-15	up	7.64995	29.6656
ENSMUSG00000038331	Satb2	special AT-rich sequence binding protein 2 [Source:MGI Symbol;Acc:MGI:2679336]	chr1	-	protein_coding	chr1:56793981-56978650	1.86869	3.652	4.26934e-11	1.36526e-10	up	1.91249	7.42325
ENSMUSG00000004127	Trmt10a	tRNA methyltransferase 10A [Source:MGI Symbol;Acc:MGI:1920421]	chr3	+	protein_coding	chr3:138143448-138159821	1.86841	3.65129	1.09489e-16	5.37362e-16	up	11.2782	43.7177
ENSMUSG00000028284	Map3k7	mitogen-activated protein kinase kinase kinase 7 [Source:MGI Symbol;Acc:MGI:1346877]	chr4	+	protein_coding	chr4:31964097-32023467	1.868	3.65026	4.38002e-17	2.20918e-16	up	14.2921	55.3824
ENSMUSG00000006191	Cdkal1	CDK5 regulatory subunit associated protein 1-like 1 [Source:MGI Symbol;Acc:MGI:1921765]	chr13	-	protein_coding	chr13:29191746-29855674	1.86711	3.64802	6.92584e-18	3.7136e-17	up	28.3308	109.705
ENSMUSG00000040209	Zfp704	zinc finger protein 704 [Source:MGI Symbol;Acc:MGI:2180715]	chr3	-	protein_coding	chr3:9427020-9610085	1.86705	3.64786	3.3261e-16	1.58734e-15	up	8.97929	34.7759
ENSMUSG00000022799	Arhgap31	Rho GTPase activating protein 31 [Source:MGI Symbol;Acc:MGI:1333857]	chr16	-	protein_coding	chr16:38598340-38713274	1.86601	3.64523	1.59667e-14	6.70602e-14	up	4.80974	18.6189
ENSMUSG00000002413	Braf	Braf transforming gene [Source:MGI Symbol;Acc:MGI:88190]	chr6	-	protein_coding	chr6:39603237-39725463	1.865	3.64267	8.17092e-18	4.35416e-17	up	27.1962	105.158
ENSMUSG00000047025	Ccer1	coiled-coil glutamate-rich protein 1 [Source:MGI Symbol;Acc:MGI:1913966]	chr10	+	protein_coding	chr10:97693059-97694923	1.86446	3.64131	2.63457e-18	1.45392e-17	up	58.2498	225.135
ENSMUSG00000028901	Gmeb1	glucocorticoid modulatory element binding protein 1 [Source:MGI Symbol;Acc:MGI:2135604]	chr4	-	protein_coding	chr4:132221025-132261602	1.86356	3.63904	1.73998e-12	6.19281e-12	up	2.73453	10.572
ENSMUSG00000062519	Zfp398	zinc finger protein 398 [Source:MGI Symbol;Acc:MGI:1917856]	chr6	+	protein_coding	chr6:47835661-47873537	1.86309	3.63785	4.70218e-16	2.21583e-15	up	8.62467	33.3112
ENSMUSG00000029467	Atp2a2	ATPase, Ca++ transporting, cardiac muscle, slow twitch 2 [Source:MGI Symbol;Acc:MGI:88110]	chr5	-	protein_coding	chr5:122453513-122502225	1.86234	3.63598	2.93239e-18	1.61431e-17	up	56.9208	219.677
ENSMUSG00000057182	Scn3a	sodium channel, voltage-gated, type III, alpha [Source:MGI Symbol;Acc:MGI:98249]	chr2	-	protein_coding	chr2:65457118-65567627	1.86205	3.63524	0.000308945	0.000522412	up	0.291735	1.13567
ENSMUSG00000071252	2210408I21Rik	RIKEN cDNA 2210408I21 gene [Source:MGI Symbol;Acc:MGI:1919621]	chr13	+	protein_coding	chr13:77135540-77613784	1.86143	3.63367	3.10523e-17	1.58398e-16	up	17.0503	65.7683
ENSMUSG00000024070	Prkd3	protein kinase D3 [Source:MGI Symbol;Acc:MGI:1922542]	chr17	-	protein_coding	chr17:78949405-79020816	1.86099	3.63257	7.26283e-15	3.1414e-14	up	5.51056	21.2562
ENSMUSG00000024290	Rock1	Rho-associated coiled-coil containing protein kinase 1 [Source:MGI Symbol;Acc:MGI:107927]	chr18	-	protein_coding	chr18:10064401-10182045	1.86023	3.63066	2.5851e-15	1.15329e-14	up	6.49306	25.0311
ENSMUSG00000040782	Cop1	COP1, E3 ubiquitin ligase [Source:MGI Symbol;Acc:MGI:1347046]	chr1	+	protein_coding	chr1:159232320-159347640	1.86002	3.63014	8.19888e-18	4.36734e-17	up	29.865	115.079
ENSMUSG00000020096	Tbata	thymus, brain and testes associated [Source:MGI Symbol;Acc:MGI:1923820]	chr10	+	protein_coding	chr10:61171954-61188841	1.85915	3.62794	3.1425e-18	1.72575e-17	up	60.0651	231.299
ENSMUSG00000033400	Agl	amylo-1,6-glucosidase, 4-alpha-glucanotransferase [Source:MGI Symbol;Acc:MGI:1924809]	chr3	-	protein_coding	chr3:116739999-116808166	1.85867	3.62674	7.99785e-16	3.69397e-15	up	8.0318	30.9273
ENSMUSG00000039621	Prex1	phosphatidylinositol-3,4,5-trisphosphate-dependent Rac exchange factor 1 [Source:MGI Symbol;Acc:MGI:3040696]	chr2	-	protein_coding	chr2:166566342-166713832	1.85824	3.62565	4.23702e-16	2.00083e-15	up	9.10863	35.0618
ENSMUSG00000027751	Supt20	SPT20 SAGA complex component [Source:MGI Symbol;Acc:MGI:1929651]	chr3	+	protein_coding	chr3:54692807-54728766	1.85786	3.6247	1.69947e-18	9.519e-18	up	169.952	653.848
ENSMUSG00000039021	Ttc16	tetratricopeptide repeat domain 16 [Source:MGI Symbol;Acc:MGI:2443048]	chr2	-	protein_coding	chr2:32757026-32775633	1.85747	3.62372	5.10005e-18	2.76029e-17	up	42.3016	162.709
ENSMUSG00000026657	Frmd4a	FERM domain containing 4A [Source:MGI Symbol;Acc:MGI:1919850]	chr2	+	protein_coding	chr2:4017717-4614043	1.85674	3.62188	6.93381e-12	2.36303e-11	up	2.39871	9.23112
ENSMUSG00000052676	Zmat1	zinc finger, matrin type 1 [Source:MGI Symbol;Acc:MGI:2442284]	chrX	-	protein_coding	chrX:134971372-135009209	1.85635	3.6209	1.35531e-07	3.16294e-07	up	0.842791	3.24897
ENSMUSG00000028312	Smc2	structural maintenance of chromosomes 2 [Source:MGI Symbol;Acc:MGI:106067]	chr4	+	protein_coding	chr4:52439243-52488260	1.85608	3.62023	9.70518e-11	3.01279e-10	up	1.81524	6.98497
ENSMUSG00000020848	Doc2b	double C2, beta [Source:MGI Symbol;Acc:MGI:1100497]	chr11	-	protein_coding	chr11:75768966-75796049	1.85556	3.61893	1.94682e-07	4.47672e-07	up	0.810376	3.12269
ENSMUSG00000036872	Abcc12	ATP-binding cassette, sub-family C (CFTR/MRP), member 12 [Source:MGI Symbol;Acc:MGI:2441679]	chr8	-	protein_coding	chr8:86482260-86580686	1.85507	3.6177	2.52752e-18	1.39713e-17	up	95.3975	366.314
ENSMUSG00000041144	Dnah7b	dynein, axonemal, heavy chain 7B [Source:MGI Symbol;Acc:MGI:2684953]	chr1	+	protein_coding	chr1:46066315-46373550	1.85465	3.61664	2.60945e-18	1.44065e-17	up	93.204	357.786
ENSMUSG00000006784	Ttc25	tetratricopeptide repeat domain 25 [Source:MGI Symbol;Acc:MGI:1921657]	chr11	+	protein_coding	chr11:100545607-100572568	1.85433	3.61583	3.93707e-18	2.14984e-17	up	57.9403	222.372
ENSMUSG00000027652	Ralgapb	Ral GTPase activating protein, beta subunit (non-catalytic) [Source:MGI Symbol;Acc:MGI:2444531]	chr2	+	protein_coding	chr2:158409848-158499253	1.85419	3.61548	1.4875e-17	7.80026e-17	up	24.9596	95.79
ENSMUSG00000036959	Bcorl1	BCL6 co-repressor-like 1 [Source:MGI Symbol;Acc:MGI:2443910]	chrX	+	protein_coding	chrX:48341358-48408049	1.85398	3.61496	7.53582e-14	3.01031e-13	up	4.11671	15.8052
ENSMUSG00000035152	Ap2b1	adaptor-related protein complex 2, beta 1 subunit [Source:MGI Symbol;Acc:MGI:1919020]	chr11	+	protein_coding	chr11:83299024-83405035	1.85348	3.6137	1.65262e-18	9.27201e-18	up	370.958	1422.83
ENSMUSG00000022307	Oxr1	oxidation resistance 1 [Source:MGI Symbol;Acc:MGI:2179326]	chr15	+	protein_coding	chr15:41447482-41861048	1.85337	3.61344	4.99909e-18	2.70782e-17	up	48.4929	185.992
ENSMUSG00000030878	Cdr2	cerebellar degeneration-related 2 [Source:MGI Symbol;Acc:MGI:1100885]	chr7	-	protein_coding	chr7:120957036-120982312	1.85231	3.61077	2.03677e-16	9.84924e-16	up	11.1832	42.8686
ENSMUSG00000029195	Klb	klotho beta [Source:MGI Symbol;Acc:MGI:1932466]	chr5	+	protein_coding	chr5:65348314-65384007	1.84957	3.60392	3.08641e-07	6.96885e-07	up	0.777961	2.98573
ENSMUSG00000065954	Tacc1	transforming, acidic coiled-coil containing protein 1 [Source:MGI Symbol;Acc:MGI:2443510]	chr8	-	protein_coding	chr8:25154552-25256588	1.84952	3.6038	8.6954e-18	4.61905e-17	up	36.3697	139.124
ENSMUSG00000092035	Peg10	paternally expressed 10 [Source:MGI Symbol;Acc:MGI:2157785]	chr6	+	protein_coding	chr6:4747306-4760517	1.84926	3.60315	2.03941e-17	1.05508e-16	up	23.5982	90.2568
ENSMUSG00000096914	Galntl6	UDP-N-acetyl-alpha-D-galactosamine:polypeptide N-acetylgalactosaminyltransferase-like 6 [Source:MGI Symbol;Acc:MGI:1913581]	chr8	-	protein_coding	chr8:57774052-58912640	1.84898	3.60246	2.8213e-16	1.35122e-15	up	10.6646	40.7868
ENSMUSG00000013495	Tmem175	transmembrane protein 175 [Source:MGI Symbol;Acc:MGI:1919642]	chr5	+	protein_coding	chr5:108629770-108648782	1.846	3.59502	1.51358e-17	7.93317e-17	up	28.7197	109.596
ENSMUSG00000056763	Cspp1	centrosome and spindle pole associated protein 1 [Source:MGI Symbol;Acc:MGI:2681832]	chr1	+	protein_coding	chr1:10037987-10136768	1.84566	3.59418	7.20274e-15	3.11741e-14	up	5.96437	22.7628
ENSMUSG00000032536	Trak1	trafficking protein, kinesin binding 1 [Source:MGI Symbol;Acc:MGI:1914345]	chr9	+	protein_coding	chr9:121297502-121474918	1.8456	3.59403	2.17379e-17	1.12159e-16	up	24.3761	92.996
ENSMUSG00000050439	Enthd1	ENTH domain containing 1 [Source:MGI Symbol;Acc:MGI:2686088]	chr15	-	protein_coding	chr15:80452240-80565156	1.84549	3.59375	9.74113e-17	4.79306e-16	up	14.4247	55.0306
ENSMUSG00000019820	Utrn	utrophin [Source:MGI Symbol;Acc:MGI:104631]	chr10	-	protein_coding	chr10:12382188-12869365	1.84465	3.59167	1.69902e-15	7.69958e-15	up	7.64995	29.1725
ENSMUSG00000037110	Ralgapa2	Ral GTPase activating protein, alpha subunit 2 (catalytic) [Source:MGI Symbol;Acc:MGI:3036245]	chr2	-	protein_coding	chr2:146239879-146512344	1.8433	3.58829	1.81445e-17	9.44861e-17	up	27.6176	105.193
ENSMUSG00000009681	Bcr	BCR activator of RhoGEF and GTPase [Source:MGI Symbol;Acc:MGI:88141]	chr10	+	protein_coding	chr10:75060592-75184921	1.84234	3.58591	6.49361e-16	3.02407e-15	up	9.36795	35.6645
ENSMUSG00000047441	Antxrl	anthrax toxin receptor-like [Source:MGI Symbol;Acc:MGI:1925726]	chr14	+	protein_coding	chr14:34052707-34076405	1.84146	3.58373	8.99291e-18	4.76957e-17	up	43.9548	167.201
ENSMUSG00000024220	Zfp523	zinc finger protein 523 [Source:MGI Symbol;Acc:MGI:2687278]	chr17	+	protein_coding	chr17:28177129-28205886	1.84086	3.58224	6.109e-17	3.04817e-16	up	17.569	66.8092
ENSMUSG00000004931	Apba3	amyloid beta (A4) precursor protein-binding, family A, member 3 [Source:MGI Symbol;Acc:MGI:1888527]	chr10	+	protein_coding	chr10:81266960-81273246	1.84049	3.58131	5.77064e-15	2.5121e-14	up	6.35335	24.1598
ENSMUSG00000002409	Dyrk1b	dual-specificity tyrosine-(Y)-phosphorylation regulated kinase 1b [Source:MGI Symbol;Acc:MGI:1330302]	chr7	+	protein_coding	chr7:28179469-28187294	1.84047	3.58125	3.83683e-18	2.09595e-17	up	125.706	477.827
ENSMUSG00000021972	Hmbox1	homeobox containing 1 [Source:MGI Symbol;Acc:MGI:2445066]	chr14	-	protein_coding	chr14:64811600-64949871	1.84001	3.58012	1.21643e-15	5.54611e-15	up	8.3955	31.9117
ENSMUSG00000021738	Atxn7	ataxin 7 [Source:MGI Symbol;Acc:MGI:2179277]	chr14	+	protein_coding	chr14:13961440-14107302	1.83965	3.57922	6.52772e-15	2.83162e-14	up	6.2561	23.7763
ENSMUSG00000020435	Osbp2	oxysterol binding protein 2 [Source:MGI Symbol;Acc:MGI:1921559]	chr11	-	protein_coding	chr11:3703731-3863903	1.83957	3.57904	3.1022e-18	1.70501e-17	up	251.735	956.284
ENSMUSG00000034349	Smc4	structural maintenance of chromosomes 4 [Source:MGI Symbol;Acc:MGI:1917349]	chr3	+	protein_coding	chr3:69004738-69034623	1.83946	3.57876	1.07013e-17	5.66007e-17	up	40.9726	155.642
ENSMUSG00000010453	Kansl3	KAT8 regulatory NSL complex subunit 3 [Source:MGI Symbol;Acc:MGI:1918055]	chr1	-	protein_coding	chr1:36335730-36369181	1.83904	3.57772	5.90507e-18	3.18449e-17	up	70.8917	269.209
ENSMUSG00000079409	Gm5795	predicted gene 5795 [Source:MGI Symbol;Acc:MGI:3779520]	chr14	+	protein_coding	chr14:3188255-3196681	1.83902	3.57768	6.80675e-11	2.14212e-10	up	1.97278	7.50104
ENSMUSG00000018377	Vezf1	vascular endothelial zinc finger 1 [Source:MGI Symbol;Acc:MGI:1313291]	chr11	+	protein_coding	chr11:88068279-88084729	1.83833	3.57597	2.29282e-09	6.32013e-09	up	1.36143	5.1771
ENSMUSG00000098546	Vezf1	vascular endothelial zinc finger 1 [Source:MGI Symbol;Acc:MGI:1313291]	KB469739.1	+	protein_coding	KB469739.1:73703-90153	1.83833	3.57597	2.29282e-09	6.32013e-09	up	1.36143	5.1771
ENSMUSG00000038025	Phf2	PHD finger protein 2 [Source:MGI Symbol;Acc:MGI:1338034]	chr13	-	protein_coding	chr13:48801750-48871119	1.8382	3.57563	2.76846e-17	1.41702e-16	up	24.7975	94.1191
ENSMUSG00000047415	Gpr68	G protein-coupled receptor 68 [Source:MGI Symbol;Acc:MGI:2441763]	chr12	-	protein_coding	chr12:100876682-100908198	1.83769	3.57437	1.67896e-08	4.26205e-08	up	1.10211	4.19098
ENSMUSG00000029670	Ing3	inhibitor of growth family, member 3 [Source:MGI Symbol;Acc:MGI:1919027]	chr6	+	protein_coding	chr6:21949571-21976038	1.83696	3.57256	4.81845e-14	1.95493e-13	up	4.70018	17.8322
ENSMUSG00000000826	Dnajc5	DnaJ heat shock protein family (Hsp40) member C5 [Source:MGI Symbol;Acc:MGI:892995]	chr2	+	protein_coding	chr2:181520485-181555133	1.83513	3.56805	2.13585e-16	1.03025e-15	up	12.9012	48.8674
ENSMUSG00000046591	Ticrr	TOPBP1-interacting checkpoint and replication regulator [Source:MGI Symbol;Acc:MGI:1924261]	chr7	+	protein_coding	chr7:79660196-79698148	1.83477	3.56715	5.9005e-14	2.3789e-13	up	4.61428	17.48
ENSMUSG00000031737	Irx5	Iroquois homeobox 5 [Source:MGI Symbol;Acc:MGI:1859086]	chr8	+	protein_coding	chr8:92357625-92376286	1.8347	3.56696	4.13631e-06	8.41492e-06	up	0.583471	2.21876
ENSMUSG00000024727	Trpm6	transient receptor potential cation channel, subfamily M, member 6 [Source:MGI Symbol;Acc:MGI:2675603]	chr19	+	protein_coding	chr19:18749983-18892511	1.83465	3.56685	2.95064e-16	1.41116e-15	up	11.9287	45.1695
ENSMUSG00000026754	Golga1	golgi autoantigen, golgin subfamily a, 1 [Source:MGI Symbol;Acc:MGI:1924149]	chr2	-	protein_coding	chr2:39016155-39065541	1.83255	3.56167	3.71712e-15	1.64201e-14	up	7.16373	27.0907
ENSMUSG00000021143	Pacs2	phosphofurin acidic cluster sorting protein 2 [Source:MGI Symbol;Acc:MGI:1924399]	chr12	+	protein_coding	chr12:113014508-113074401	1.83218	3.56074	6.74145e-18	3.6196e-17	up	84.1819	318.159
ENSMUSG00000069539	Scyl2	SCY1-like 2 (S. cerevisiae) [Source:MGI Symbol;Acc:MGI:1289172]	chr10	-	protein_coding	chr10:89638721-89686285	1.83146	3.55897	2.91542e-16	1.3953e-15	up	12.3177	46.5391
ENSMUSG00000029014	Dnajc2	DnaJ heat shock protein family (Hsp40) member C2 [Source:MGI Symbol;Acc:MGI:99470]	chr5	-	protein_coding	chr5:21757267-21785251	1.83104	3.55793	3.512e-16	1.6731e-15	up	11.7991	44.5669
ENSMUSG00000020357	Flt4	FMS-like tyrosine kinase 4 [Source:MGI Symbol;Acc:MGI:95561]	chr11	+	protein_coding	chr11:49609263-49652739	1.83099	3.55781	1.97353e-13	7.61073e-13	up	3.98705	15.0656
ENSMUSG00000025507	Pidd1	p53 induced death domain protein 1 [Source:MGI Symbol;Acc:MGI:1889507]	chr7	-	protein_coding	chr7:141438113-141444025	1.83087	3.55752	1.53041e-07	3.55374e-07	up	0.875206	3.31444
ENSMUSG00000033697	Arhgap39	Rho GTPase activating protein 39 [Source:MGI Symbol;Acc:MGI:107858]	chr15	-	protein_coding	chr15:76723985-76818170	1.83052	3.55666	1.24006e-16	6.05743e-16	up	15.8163	59.7158
ENSMUSG00000006673	Qrich1	glutamine-rich 1 [Source:MGI Symbol;Acc:MGI:1916482]	chr9	+	protein_coding	chr9:108516806-108560163	1.83018	3.55582	5.17249e-18	2.79838e-17	up	159.447	601.776
ENSMUSG00000094870	Zfp131	zinc finger protein 131 [Source:MGI Symbol;Acc:MGI:1919715]	chr13	-	protein_coding	chr13:119765187-119790889	1.83002	3.55543	4.79115e-14	1.94444e-13	up	4.8535	18.3253
ENSMUSG00000060261	Gtf2i	general transcription factor II I [Source:MGI Symbol;Acc:MGI:1202722]	chr5	-	protein_coding	chr5:134237834-134314760	1.82984	3.55497	5.60989e-18	3.03015e-17	up	135.689	511.99
ENSMUSG00000037509	Arhgef4	Rho guanine nucleotide exchange factor (GEF) 4 [Source:MGI Symbol;Acc:MGI:2442507]	chr1	+	protein_coding	chr1:34678188-34813309	1.82965	3.5545	1.31257e-06	2.79074e-06	up	0.680716	2.57787
ENSMUSG00000078796	Zfp541	zinc finger protein 541 [Source:MGI Symbol;Acc:MGI:3647699]	chr7	+	protein_coding	chr7:16061814-16096334	1.82899	3.55289	5.77646e-18	3.11638e-17	up	136.791	515.847
ENSMUSG00000053896	4933409G03Rik	RIKEN cDNA 4933409G03 gene [Source:MGI Symbol;Acc:MGI:3045336]	chr2	+	protein_coding	chr2:68582413-68616463	1.82883	3.55248	6.72724e-17	3.34798e-16	up	19.9028	75.0542
ENSMUSG00000051000	Fam160a1	family with sequence similarity 160, member A1 [Source:MGI Symbol;Acc:MGI:2444746]	chr3	-	protein_coding	chr3:85660061-85817291	1.8279	3.55021	1.17253e-07	2.75259e-07	up	0.907621	3.42976
ENSMUSG00000036825	Ssx2ip	synovial sarcoma, X 2 interacting protein [Source:MGI Symbol;Acc:MGI:2139150]	chr3	+	protein_coding	chr3:146404642-146440144	1.82767	3.54964	1.10048e-17	5.81299e-17	up	58.3147	219.712
ENSMUSG00000026883	Dab2ip	disabled 2 interacting protein [Source:MGI Symbol;Acc:MGI:1916851]	chr2	+	protein_coding	chr2:35558266-35730994	1.82692	3.54778	2.45448e-15	1.09755e-14	up	8.00652	30.1587
ENSMUSG00000054920	Klhl5	kelch-like 5 [Source:MGI Symbol;Acc:MGI:1919028]	chr5	+	protein_coding	chr5:65107539-65168188	1.82669	3.54723	3.46346e-15	1.53247e-14	up	7.52029	28.3234
ENSMUSG00000041130	Zfp598	zinc finger protein 598 [Source:MGI Symbol;Acc:MGI:2670965]	chr17	+	protein_coding	chr17:24669687-24682016	1.82614	3.54588	2.72188e-16	1.30499e-15	up	13.1929	49.6618
ENSMUSG00000059273	Zc3h4	zinc finger CCCH-type containing 4 [Source:MGI Symbol;Acc:MGI:2682314]	chr7	+	protein_coding	chr7:16400910-16437696	1.82613	3.54586	1.09399e-14	4.6601e-14	up	6.19127	23.3106
ENSMUSG00000033039	Micall1	microtubule associated monooxygenase, calponin and LIM domain containing -like 1 [Source:MGI Symbol;Acc:MGI:105870]	chr15	+	protein_coding	chr15:79108898-79136900	1.82571	3.54482	1.13198e-16	5.54352e-16	up	17.2448	64.8918
ENSMUSG00000016933	Plcg1	phospholipase C, gamma 1 [Source:MGI Symbol;Acc:MGI:97615]	chr2	+	protein_coding	chr2:160731300-160775760	1.82411	3.54088	8.68611e-17	4.28803e-16	up	19.3194	72.6163
ENSMUSG00000029657	Hsph1	heat shock 105kDa/110kDa protein 1 [Source:MGI Symbol;Acc:MGI:105053]	chr5	-	protein_coding	chr5:149614287-149636376	1.82383	3.5402	4.6516e-16	2.19276e-15	up	11.7342	44.1012
ENSMUSG00000005698	Ctcf	CCCTC-binding factor [Source:MGI Symbol;Acc:MGI:109447]	chr8	+	protein_coding	chr8:105636568-105682922	1.82333	3.53896	2.51498e-14	1.04105e-13	up	5.51056	20.7084
ENSMUSG00000028661	Epha8	Eph receptor A8 [Source:MGI Symbol;Acc:MGI:109378]	chr4	-	protein_coding	chr4:136929419-136956816	1.82272	3.53748	1.86814e-05	3.55833e-05	up	0.486226	1.83527
ENSMUSG00000020441	2310033P09Rik	RIKEN cDNA 2310033P09 gene [Source:MGI Symbol;Acc:MGI:1915112]	chr11	+	protein_coding	chr11:59208321-59210738	1.82178	3.53518	5.31719e-08	1.29002e-07	up	1.00487	3.7801
ENSMUSG00000030662	Ipo5	importin 5 [Source:MGI Symbol;Acc:MGI:1917822]	chr14	+	protein_coding	chr14:120911224-120947999	1.82161	3.53476	5.59793e-18	3.0249e-17	up	468.754	1758.65
ENSMUSG00000050107	Haspin	histone H3 associated protein kinase [Source:MGI Symbol;Acc:MGI:1194498]	chr11	-	protein_coding	chr11:73135485-73138294	1.82132	3.53404	6.23469e-18	3.35955e-17	up	271.379	1017.94
ENSMUSG00000030265	Kras	Kirsten rat sarcoma viral oncogene homolog [Source:MGI Symbol;Acc:MGI:96680]	chr6	-	protein_coding	chr6:145216699-145250239	1.82103	3.53334	3.24374e-10	9.65602e-10	up	1.75041	6.57409
ENSMUSG00000011877	Git1	GIT ArfGAP 1 [Source:MGI Symbol;Acc:MGI:1927140]	chr11	+	protein_coding	chr11:77493562-77507786	1.82031	3.53157	6.58522e-18	3.54136e-17	up	254.264	953.079
ENSMUSG00000039742	Fam71f1	family with sequence similarity 71, member F1 [Source:MGI Symbol;Acc:MGI:3032524]	chr6	+	protein_coding	chr6:29319140-29336019	1.82002	3.53085	1.18191e-17	6.22198e-17	up	74.7491	280.139
ENSMUSG00000018750	Zbtb4	zinc finger and BTB domain containing 4 [Source:MGI Symbol;Acc:MGI:1922830]	chr11	+	protein_coding	chr11:69765912-69784023	1.81946	3.5295	9.61309e-12	3.24659e-11	up	2.5932	9.72418
ENSMUSG00000017119	Nbr1	NBR1, autophagy cargo receptor [Source:MGI Symbol;Acc:MGI:108498]	chr11	+	protein_coding	chr11:101552149-101581951	1.81838	3.52686	6.60085e-18	3.54835e-17	up	363.211	1359.63
ENSMUSG00000021945	Zmym2	zinc finger, MYM-type 2 [Source:MGI Symbol;Acc:MGI:1923257]	chr14	+	protein_coding	chr14:56886653-56962701	1.81819	3.52639	4.61573e-17	2.32633e-16	up	27.8487	104.243
ENSMUSG00000032010	Usp2	ubiquitin specific peptidase 2 [Source:MGI Symbol;Acc:MGI:1858178]	chr9	+	protein_coding	chr9:44067021-44095627	1.8174	3.52446	8.49144e-18	4.51933e-17	up	160.617	600.845
ENSMUSG00000031748	Gnao1	guanine nucleotide binding protein, alpha O [Source:MGI Symbol;Acc:MGI:95775]	chr8	+	protein_coding	chr8:93809966-93969388	1.81706	3.52364	2.19953e-16	1.06021e-15	up	15.4296	57.7151
ENSMUSG00000043323	Fbrsl1	fibrosin-like 1 [Source:MGI Symbol;Acc:MGI:1920907]	chr5	-	protein_coding	chr5:110361754-110448602	1.81706	3.52362	2.75456e-14	1.13569e-13	up	5.6078	20.9823
ENSMUSG00000030259	Rassf8	Ras association (RalGDS/AF-6) domain family (N-terminal) member 8 [Source:MGI Symbol;Acc:MGI:1918573]	chr6	+	protein_coding	chr6:145746748-145821079	1.81681	3.523	5.33166e-06	1.06982e-05	up	0.583471	2.19136
ENSMUSG00000051331	Cacna1c	calcium channel, voltage-dependent, L type, alpha 1C subunit [Source:MGI Symbol;Acc:MGI:103013]	chr6	-	protein_coding	chr6:118587240-119196418	1.81645	3.52213	2.4141e-09	6.63952e-09	up	1.42626	5.34145
ENSMUSG00000005610	Eif4g2	eukaryotic translation initiation factor 4, gamma 2 [Source:MGI Symbol;Acc:MGI:109207]	chr7	-	protein_coding	chr7:111067750-111083030	1.81608	3.52123	7.72884e-18	4.12674e-17	up	259.657	970.446
ENSMUSG00000049971	Glt1d1	glycosyltransferase 1 domain containing 1 [Source:MGI Symbol;Acc:MGI:2442755]	chr5	+	protein_coding	chr5:127632262-127709374	1.81557	3.51999	7.40703e-17	3.68085e-16	up	23.3712	87.3259
ENSMUSG00000024897	Apba1	amyloid beta (A4) precursor protein binding, family A, member 1 [Source:MGI Symbol;Acc:MGI:1860297]	chr19	+	protein_coding	chr19:23758887-23949596	1.8155	3.51981	2.14166e-17	1.10585e-16	up	48.7198	182.02
ENSMUSG00000020700	Map3k3	mitogen-activated protein kinase kinase kinase 3 [Source:MGI Symbol;Acc:MGI:1346874]	chr11	+	protein_coding	chr11:106084613-106155446	1.81527	3.51927	5.91758e-16	2.76537e-15	up	11.9287	44.5669
ENSMUSG00000085486	Gm11634	predicted gene 11634 [Source:MGI Symbol;Acc:MGI:3650266]	chr11	-	protein_coding	chr11:101593743-101599256	1.81501	3.51862	3.75202e-10	1.112e-09	up	1.75041	6.5467
ENSMUSG00000042680	Garem1	GRB2 associated regulator of MAPK1 subtype 1 [Source:MGI Symbol;Acc:MGI:2685790]	chr18	-	protein_coding	chr18:21127201-21300138	1.815	3.5186	6.43713e-12	2.19821e-11	up	2.75528	10.2994
ENSMUSG00000041498	Kif14	kinesin family member 14 [Source:MGI Symbol;Acc:MGI:1098226]	chr1	+	protein_coding	chr1:136466343-136531511	1.81484	3.51821	3.18814e-13	1.20975e-12	up	3.9958	14.9306
ENSMUSG00000022240	Ctnnd2	catenin (cadherin associated protein), delta 2 [Source:MGI Symbol;Acc:MGI:1195966]	chr15	+	protein_coding	chr15:30172593-31029341	1.81402	3.51621	8.12424e-11	2.53779e-10	up	2.07456	7.75195
ENSMUSG00000000094	Tbx4	T-box 4 [Source:MGI Symbol;Acc:MGI:102556]	chr11	+	protein_coding	chr11:85886422-85916097	1.81376	3.51558	1.32471e-05	2.5587e-05	up	0.518641	1.94484
ENSMUSG00000031442	Mcf2l	mcf.2 transforming sequence-like [Source:MGI Symbol;Acc:MGI:103263]	chr8	+	protein_coding	chr8:12873806-13020905	1.81322	3.51425	1.73475e-14	7.26557e-14	up	6.15886	22.9819
ENSMUSG00000020914	Top2a	topoisomerase (DNA) II alpha [Source:MGI Symbol;Acc:MGI:98790]	chr11	-	protein_coding	chr11:98992943-99024189	1.81304	3.51381	3.49644e-17	1.77615e-16	up	36.4345	135.892
ENSMUSG00000004591	Pkn2	protein kinase N2 [Source:MGI Symbol;Acc:MGI:109211]	chr3	-	protein_coding	chr3:142790902-142882004	1.81219	3.51174	1.76277e-16	8.55189e-16	up	17.569	65.4944
ENSMUSG00000063952	Brpf3	bromodomain and PHD finger containing, 3 [Source:MGI Symbol;Acc:MGI:2146836]	chr17	+	protein_coding	chr17:28801090-28839949	1.81215	3.51165	3.33797e-17	1.69821e-16	up	38.4118	143.178
ENSMUSG00000026510	Trp53bp2	transformation related protein 53 binding protein 2 [Source:MGI Symbol;Acc:MGI:2138319]	chr1	+	protein_coding	chr1:182409172-182462432	1.81208	3.51149	3.28798e-09	8.91744e-09	up	1.39385	5.20449
ENSMUSG00000036402	Gng12	guanine nucleotide binding protein (G protein), gamma 12 [Source:MGI Symbol;Acc:MGI:1336171]	chr6	+	protein_coding	chr6:66896397-67021350	1.80947	3.50513	1.78669e-12	6.35235e-12	up	3.27392	12.1895
ENSMUSG00000034460	Six4	sine oculis-related homeobox 4 [Source:MGI Symbol;Acc:MGI:106034]	chr12	-	protein_coding	chr12:73099609-73113456	1.80726	3.49977	5.30691e-07	1.17195e-06	up	0.793844	2.95834
ENSMUSG00000039542	Ncam1	neural cell adhesion molecule 1 [Source:MGI Symbol;Acc:MGI:97281]	chr9	-	protein_coding	chr9:49502136-49798925	1.80602	3.49676	2.00136e-14	8.33819e-14	up	6.2561	23.2285
ENSMUSG00000031576	Kcnu1	potassium channel, subfamily U, member 1 [Source:MGI Symbol;Acc:MGI:1202300]	chr8	+	protein_coding	chr8:25849623-25937939	1.80573	3.49605	3.36731e-17	1.71249e-16	up	45.6404	169.365
ENSMUSG00000000915	Hip1r	huntingtin interacting protein 1 related [Source:MGI Symbol;Acc:MGI:1352504]	chr5	+	protein_coding	chr5:123973628-124005558	1.80531	3.49504	1.65919e-16	8.06097e-16	up	19.6688	72.9724
ENSMUSG00000031583	Wrn	Werner syndrome RecQ like helicase [Source:MGI Symbol;Acc:MGI:109635]	chr8	-	protein_coding	chr8:33234384-33385527	1.8048	3.49382	7.01344e-16	3.25603e-15	up	12.577	46.6487
ENSMUSG00000035632	Cnot3	CCR4-NOT transcription complex, subunit 3 [Source:MGI Symbol;Acc:MGI:2385261]	chr7	+	protein_coding	chr7:3645268-3661109	1.80316	3.48984	8.7012e-15	3.73836e-14	up	7.35562	27.2551
ENSMUSG00000022961	Son	Son DNA binding protein [Source:MGI Symbol;Acc:MGI:98353]	chr16	+	protein_coding	chr16:91647506-91679221	1.8028	3.48896	2.30934e-17	1.18879e-16	up	74.1008	274.414
ENSMUSG00000057133	Chd6	chromodomain helicase DNA binding protein 6 [Source:MGI Symbol;Acc:MGI:1918639]	chr2	-	protein_coding	chr2:160946978-161109075	1.80185	3.48667	4.81711e-13	1.79741e-12	up	3.98705	14.7643
ENSMUSG00000074405	Zfp865	zinc finger protein 865 [Source:MGI Symbol;Acc:MGI:2442656]	chr7	+	protein_coding	chr7:5020376-5036768	1.80119	3.48508	5.55777e-13	2.06305e-12	up	3.92222	14.5178
ENSMUSG00000030301	Ccdc91	coiled-coil domain containing 91 [Source:MGI Symbol;Acc:MGI:1914265]	chr6	+	protein_coding	chr6:147475828-147632612	1.80001	3.48223	2.60764e-17	1.33827e-16	up	72.7394	268.853
ENSMUSG00000038677	Scube3	signal peptide, CUB domain, EGF-like 3 [Source:MGI Symbol;Acc:MGI:3045253]	chr17	+	protein_coding	chr17:28142141-28174854	1.79938	3.4807	6.04726e-11	1.90979e-10	up	2.23664	8.2724
ENSMUSG00000020841	Cpd	carboxypeptidase D [Source:MGI Symbol;Acc:MGI:107265]	chr11	-	protein_coding	chr11:76778424-76847018	1.79838	3.4783	1.87402e-16	9.0818e-16	up	20.7132	76.4786
ENSMUSG00000020654	Adcy3	adenylate cyclase 3 [Source:MGI Symbol;Acc:MGI:99675]	chr12	+	protein_coding	chr12:4133103-4213525	1.79633	3.47336	7.44534e-11	2.33383e-10	up	2.20422	8.13544
ENSMUSG00000032640	Chsy1	chondroitin sulfate synthase 1 [Source:MGI Symbol;Acc:MGI:2681120]	chr7	+	protein_coding	chr7:66109515-66173798	1.79579	3.47204	2.30186e-10	6.9318e-10	up	1.9449	7.17672
ENSMUSG00000032396	Dis3l	DIS3 like exosome 3'-5' exoribonuclease [Source:MGI Symbol;Acc:MGI:2143272]	chr9	-	protein_coding	chr9:64306756-64341288	1.79548	3.47131	1.93554e-17	1.0052e-16	up	172.124	634.181
ENSMUSG00000073758	Sh3d21	SH3 domain containing 21 [Source:MGI Symbol;Acc:MGI:1914188]	chr4	-	protein_coding	chr4:126150602-126163491	1.79435	3.46859	2.12848e-17	1.09989e-16	up	150.049	552.416
ENSMUSG00000033419	Snap91	synaptosomal-associated protein 91 [Source:MGI Symbol;Acc:MGI:109132]	chr9	-	protein_coding	chr9:86765923-86880654	1.79334	3.46616	1.72664e-05	3.29959e-05	up	0.518641	1.91744
ENSMUSG00000038611	Phrf1	PHD and ring finger domains 1 [Source:MGI Symbol;Acc:MGI:2141847]	chr7	+	protein_coding	chr7:141228784-141262750	1.79264	3.46447	1.2357e-16	6.04052e-16	up	27.4555	100.967
ENSMUSG00000063142	Kcnma1	potassium large conductance calcium-activated channel, subfamily M, alpha member 1 [Source:MGI Symbol;Acc:MGI:99923]	chr14	-	protein_coding	chr14:23289431-24014491	1.79099	3.46051	7.77579e-12	2.6453e-11	up	2.918	10.727
ENSMUSG00000038518	Jarid2	jumonji, AT rich interactive domain 2 [Source:MGI Symbol;Acc:MGI:104813]	chr13	+	protein_coding	chr13:44729474-44921643	1.79049	3.45932	4.17445e-15	1.83442e-14	up	9.2707	34.0483
ENSMUSG00000029461	Fam168a	family with sequence similarity 168, member A [Source:MGI Symbol;Acc:MGI:2442372]	chr7	+	protein_coding	chr7:100706635-100841656	1.7885	3.45455	1.04874e-12	3.79677e-12	up	3.79256	13.9152
ENSMUSG00000008429	Herpud2	HERPUD family member 2 [Source:MGI Symbol;Acc:MGI:1915393]	chr9	-	protein_coding	chr9:25108132-25151820	1.78842	3.45437	8.32183e-17	4.12178e-16	up	37.958	139.179
ENSMUSG00000038967	Pdk2	pyruvate dehydrogenase kinase, isoenzyme 2 [Source:MGI Symbol;Acc:MGI:1343087]	chr11	-	protein_coding	chr11:95026258-95041354	1.78777	3.45281	4.19336e-17	2.11741e-16	up	72.0586	264.087
ENSMUSG00000074852	Hpse2	heparanase 2 [Source:MGI Symbol;Acc:MGI:2685814]	chr19	-	protein_coding	chr19:42786539-43388355	1.78426	3.44443	2.24939e-09	6.20805e-09	up	1.55592	5.69755
ENSMUSG00000027254	Map1a	microtubule-associated protein 1 A [Source:MGI Symbol;Acc:MGI:1306776]	chr2	+	protein_coding	chr2:121289600-121310832	1.78379	3.44328	2.82847e-11	9.19542e-11	up	2.56079	9.36808
ENSMUSG00000029814	Igf2bp3	insulin-like growth factor 2 mRNA binding protein 3 [Source:MGI Symbol;Acc:MGI:1890359]	chr6	-	protein_coding	chr6:49085223-49214957	1.78376	3.44323	1.43622e-16	7.0004e-16	up	30.2108	110.417
ENSMUSG00000002017	Fam98a	family with sequence similarity 98, member A [Source:MGI Symbol;Acc:MGI:1919972]	chr17	-	protein_coding	chr17:75537086-75551946	1.78373	3.44314	1.47228e-16	7.17099e-16	up	29.8218	108.993
ENSMUSG00000022456	Sept3		chr15	+	protein_coding	chr15:82268802-82294574	1.78315	3.44177	9.14423e-16	4.20329e-15	up	14.5219	53.0584
ENSMUSG00000049516	Spty2d1	SPT2 chromatin protein domain containing 1 [Source:MGI Symbol;Acc:MGI:2142062]	chr7	-	protein_coding	chr7:46990396-47008411	1.7829	3.44118	1.02535e-12	3.71707e-12	up	3.88981	14.2165
ENSMUSG00000020807	4933427D14Rik	RIKEN cDNA 4933427D14 gene [Source:MGI Symbol;Acc:MGI:1921727]	chr11	-	protein_coding	chr11:72153929-72207459	1.78256	3.44037	6.78354e-16	3.15147e-15	up	16.0516	58.6226
ENSMUSG00000047108	Dnajb7	DnaJ heat shock protein family (Hsp40) member B7 [Source:MGI Symbol;Acc:MGI:1914012]	chr15	-	protein_coding	chr15:81406926-81408299	1.7824	3.43998	4.35011e-16	2.05351e-15	up	18.7683	68.5349
ENSMUSG00000021279	Cdc42bpb	CDC42 binding protein kinase beta [Source:MGI Symbol;Acc:MGI:2136459]	chr12	-	protein_coding	chr12:111292976-111377718	1.78229	3.43971	3.96733e-15	1.74511e-14	up	9.98383	36.4588
ENSMUSG00000030994	D7Ertd443e	DNA segment, Chr 7, ERATO Doi 443, expressed [Source:MGI Symbol;Acc:MGI:1196431]	chr7	-	protein_coding	chr7:134265779-134501160	1.78193	3.43886	1.7237e-16	8.36835e-16	up	28.3956	103.652
ENSMUSG00000023902	Zscan10	zinc finger and SCAN domain containing 10 [Source:MGI Symbol;Acc:MGI:3040700]	chr17	+	protein_coding	chr17:23600856-23611019	1.78102	3.43669	1.23179e-08	3.16927e-08	up	1.2966	4.73883
ENSMUSG00000028718	Stil	Scl/Tal1 interrupting locus [Source:MGI Symbol;Acc:MGI:107477]	chr4	+	protein_coding	chr4:115000159-115043196	1.77983	3.43386	8.51961e-16	3.92554e-15	up	15.3971	56.1263
ENSMUSG00000072872	Rybp	RING1 and YY1 binding protein [Source:MGI Symbol;Acc:MGI:1929059]	chr6	-	protein_coding	chr6:100228565-100287485	1.77885	3.43152	1.02815e-14	4.38793e-14	up	8.34558	30.4052
ENSMUSG00000037112	Sik2	salt inducible kinase 2 [Source:MGI Symbol;Acc:MGI:2445031]	chr9	-	protein_coding	chr9:50892801-51009073	1.77782	3.42908	9.59796e-16	4.39836e-15	up	15.1702	55.2224
ENSMUSG00000003282	Plag1	pleiomorphic adenoma gene 1 [Source:MGI Symbol;Acc:MGI:1891916]	chr4	-	protein_coding	chr4:3900996-3938423	1.77722	3.42765	0.000134858	0.000236707	up	0.388981	1.42439
ENSMUSG00000028580	Pum1	pumilio RNA-binding family member 1 [Source:MGI Symbol;Acc:MGI:1931749]	chr4	+	protein_coding	chr4:130663321-130781564	1.77714	3.42746	9.10192e-17	4.49001e-16	up	49.0764	178.541
ENSMUSG00000032017	Grik4	glutamate receptor, ionotropic, kainate 4 [Source:MGI Symbol;Acc:MGI:95817]	chr9	-	protein_coding	chr9:42518135-42944493	1.77598	3.42472	8.88451e-09	2.31505e-08	up	1.36143	4.95796
ENSMUSG00000048583	Igf2	insulin-like growth factor 2 [Source:MGI Symbol;Acc:MGI:96434]	chr7	-	protein_coding	chr7:142650766-142666816	1.77545	3.42344	1.07638e-09	3.05898e-09	up	1.72869	6.29059
ENSMUSG00000036862	Dchs1	dachsous cadherin related 1 [Source:MGI Symbol;Acc:MGI:2685011]	chr7	-	protein_coding	chr7:105752990-105787654	1.77491	3.42216	9.5234e-16	4.36716e-15	up	15.7213	57.1124
ENSMUSG00000005237	Dnah2	dynein, axonemal, heavy chain 2 [Source:MGI Symbol;Acc:MGI:107731]	chr11	-	protein_coding	chr11:69420809-69549110	1.77466	3.42158	4.89839e-17	2.46602e-16	up	125.025	454.051
ENSMUSG00000034311	Kif4	kinesin family member 4 [Source:MGI Symbol;Acc:MGI:108389]	chrX	+	protein_coding	chrX:100625737-100727214	1.77421	3.4205	3.57756e-08	8.82089e-08	up	1.16694	4.24577
ENSMUSG00000026782	Abi2	abl-interactor 2 [Source:MGI Symbol;Acc:MGI:106913]	chr1	+	protein_coding	chr1:60409619-60481158	1.77375	3.41941	2.96055e-15	1.31599e-14	up	11.5073	41.7729
ENSMUSG00000032410	Xrn1	5'-3' exoribonuclease 1 [Source:MGI Symbol;Acc:MGI:891964]	chr9	+	protein_coding	chr9:95954760-96057803	1.77369	3.41926	9.05915e-14	3.58905e-13	up	5.80262	21.0678
ENSMUSG00000037415	Ranbp10	RAN binding protein 10 [Source:MGI Symbol;Acc:MGI:1921584]	chr8	-	protein_coding	chr8:105768308-105827350	1.7733	3.41834	1.65851e-16	8.06059e-16	up	34.9758	126.907
ENSMUSG00000020926	Adam11	a disintegrin and metallopeptidase domain 11 [Source:MGI Symbol;Acc:MGI:1098667]	chr11	+	protein_coding	chr11:102761439-102780262	1.77268	3.41688	2.32881e-12	8.21267e-12	up	3.63049	13.1756
ENSMUSG00000021929	Kpna3	karyopherin (importin) alpha 3 [Source:MGI Symbol;Acc:MGI:1100863]	chr14	-	protein_coding	chr14:61365211-61439874	1.77171	3.41459	3.17364e-14	1.30289e-13	up	7.03407	25.502
ENSMUSG00000025529	Zfp711	zinc finger protein 711 [Source:MGI Symbol;Acc:MGI:3045342]	chrX	+	protein_coding	chrX:112600526-112635070	1.77044	3.41158	1.27566e-10	3.9248e-10	up	2.23664	8.10805
ENSMUSG00000038398	Upf3a	UPF3 regulator of nonsense transcripts homolog A (yeast) [Source:MGI Symbol;Acc:MGI:1914281]	chr8	+	protein_coding	chr8:13785615-13799193	1.7703	3.41124	4.45053e-16	2.09944e-15	up	22.1722	80.2867
ENSMUSG00000042599	Kdm7a	lysine (K)-specific demethylase 7A [Source:MGI Symbol;Acc:MGI:2443388]	chr6	-	protein_coding	chr6:39136623-39206789	1.76941	3.40915	4.34096e-15	1.90386e-14	up	10.8607	39.3076
ENSMUSG00000034751	Mast4	microtubule associated serine/threonine kinase family member 4 [Source:MGI Symbol;Acc:MGI:1918885]	chr13	-	protein_coding	chr13:102732486-103334497	1.7694	3.40913	5.24992e-14	2.12423e-13	up	6.51542	23.5846
ENSMUSG00000001674	Ddx18	DEAD (Asp-Glu-Ala-Asp) box polypeptide 18 [Source:MGI Symbol;Acc:MGI:1914192]	chr1	-	protein_coding	chr1:121553835-121567989	1.76939	3.4091	1.96843e-15	8.87572e-15	up	13.3861	48.445
ENSMUSG00000066037	Hnrnpr	heterogeneous nuclear ribonucleoprotein R [Source:MGI Symbol;Acc:MGI:1891692]	chr4	+	protein_coding	chr4:136310942-136359447	1.76937	3.40904	3.56263e-15	1.5748e-14	up	11.4137	41.3072
ENSMUSG00000040485	Lrrc52	leucine rich repeat containing 52 [Source:MGI Symbol;Acc:MGI:1924118]	chr1	-	protein_coding	chr1:167445669-167466780	1.76819	3.40627	5.61884e-14	2.27078e-13	up	6.48301	23.4476
ENSMUSG00000052469	Tcp10c	t-complex protein 10c [Source:MGI Symbol;Acc:MGI:98543]	chr17	+	protein_coding	chr17:13354572-13377223	1.76738	3.40435	5.76655e-17	2.88264e-16	up	165.124	596.655
ENSMUSG00000034518	Hmgxb4	HMG box domain containing 4 [Source:MGI Symbol;Acc:MGI:1918073]	chr8	+	protein_coding	chr8:74993356-75031978	1.76719	3.40389	4.80745e-09	1.28142e-08	up	1.49109	5.39624
ENSMUSG00000007682	Dio2	deiodinase, iodothyronine, type II [Source:MGI Symbol;Acc:MGI:1338833]	chr12	-	protein_coding	chr12:90724552-90738438	1.76666	3.40265	3.49189e-07	7.84367e-07	up	0.907621	3.28705
ENSMUSG00000032855	Pkd1	polycystin 1, transient receptor poteintial channel interacting [Source:MGI Symbol;Acc:MGI:97603]	chr17	+	protein_coding	chr17:24549834-24596508	1.76625	3.40169	5.30126e-16	2.48683e-15	up	21.9126	79.1244
ENSMUSG00000113450	Gm49359	predicted gene, 49359 [Source:MGI Symbol;Acc:MGI:6121568]	chr13	-	protein_coding	chr13:62453016-62466832	1.76566	3.4003	3.17858e-07	7.16975e-07	up	0.919939	3.32923
ENSMUSG00000031393	Mecp2	methyl CpG binding protein 2 [Source:MGI Symbol;Acc:MGI:99918]	chrX	-	protein_coding	chrX:74026592-74135363	1.76518	3.39917	9.03146e-11	2.81076e-10	up	2.3663	8.54632
ENSMUSG00000035629	Rubcn	RUN domain and cysteine-rich domain containing, Beclin 1-interacting protein [Source:MGI Symbol;Acc:MGI:1915160]	chr16	-	protein_coding	chr16:32821703-32877766	1.76477	3.3982	8.946e-17	4.41471e-16	up	84.0846	303.285
ENSMUSG00000031715	Smarca5	SWI/SNF related, matrix associated, actin dependent regulator of chromatin, subfamily a, member 5 [Source:MGI Symbol;Acc:MGI:1935129]	chr8	-	protein_coding	chr8:80698507-80739497	1.76463	3.39786	3.19222e-15	1.41571e-14	up	12.2642	44.2393
ENSMUSG00000032373	Car12	carbonic anhydrase 12 [Source:MGI Symbol;Acc:MGI:1923709]	chr9	+	protein_coding	chr9:66713686-66766845	1.76265	3.39321	6.12538e-05	0.000111177	up	0.453811	1.64352
ENSMUSG00000031822	Gse1	genetic suppressor element 1, coiled-coil protein [Source:MGI Symbol;Acc:MGI:1098275]	chr8	+	protein_coding	chr8:120228456-120581390	1.76265	3.3932	8.69891e-12	2.94892e-11	up	3.17667	11.4499
ENSMUSG00000070372	Capza1	capping protein (actin filament) muscle Z-line, alpha 1 [Source:MGI Symbol;Acc:MGI:106227]	chr3	-	protein_coding	chr3:104822779-104864505	1.76245	3.39274	8.64604e-17	4.27294e-16	up	102.214	368.082
ENSMUSG00000069729	Arid1b	AT rich interactive domain 1B (SWI-like) [Source:MGI Symbol;Acc:MGI:1926129]	chr17	+	protein_coding	chr17:4994332-5347656	1.76237	3.39254	1.09396e-14	4.6601e-14	up	9.2707	33.3909
ENSMUSG00000009734	Pou6f2	POU domain, class 6, transcription factor 2 [Source:MGI Symbol;Acc:MGI:2443631]	chr13	-	protein_coding	chr13:18121098-18397686	1.76176	3.39112	1.13993e-05	2.21545e-05	up	0.583471	2.10919
ENSMUSG00000030641	Ddias	DNA damage-induced apoptosis suppressor [Source:MGI Symbol;Acc:MGI:1921291]	chr7	-	protein_coding	chr7:92857525-92874247	1.76175	3.3911	3.39245e-16	1.61843e-15	up	29.4653	106.062
ENSMUSG00000041779	Tram2	translocating chain-associating membrane protein 2 [Source:MGI Symbol;Acc:MGI:1924817]	chr1	-	protein_coding	chr1:20996299-21079229	1.76112	3.38962	1.81639e-14	7.58864e-14	up	8.3955	30.2134
ENSMUSG00000045094	Arhgef37	Rho guanine nucleotide exchange factor (GEF) 37 [Source:MGI Symbol;Acc:MGI:3045339]	chr18	-	protein_coding	chr18:61491657-61536594	1.76092	3.38914	1.98365e-11	6.52599e-11	up	2.88137	10.3739
ENSMUSG00000027086	Fastkd1	FAST kinase domains 1 [Source:MGI Symbol;Acc:MGI:2444596]	chr2	-	protein_coding	chr2:69686815-69713516	1.76089	3.38907	1.62211e-13	6.31879e-13	up	5.64022	20.2975
ENSMUSG00000041763	Tpp2	tripeptidyl peptidase II [Source:MGI Symbol;Acc:MGI:102724]	chr1	+	protein_coding	chr1:43933647-44003000	1.75793	3.38212	1.39981e-16	6.82539e-16	up	65.7053	235.873
ENSMUSG00000005299	Letm1	leucine zipper-EF-hand containing transmembrane protein 1 [Source:MGI Symbol;Acc:MGI:1932557]	chr5	-	protein_coding	chr5:33739673-33782817	1.75777	3.38175	2.19945e-15	9.86788e-15	up	14.6347	52.538
ENSMUSG00000035275	Raver2	ribonucleoprotein, PTB-binding 2 [Source:MGI Symbol;Acc:MGI:2443623]	chr4	+	protein_coding	chr4:101068983-101152370	1.75759	3.38132	5.49621e-07	1.21138e-06	up	0.875206	3.15009
ENSMUSG00000038894	Irs2	insulin receptor substrate 2 [Source:MGI Symbol;Acc:MGI:109334]	chr8	-	protein_coding	chr8:10984681-11008458	1.75674	3.37933	5.98609e-10	1.74157e-09	up	1.9449	6.98497
ENSMUSG00000031518	Spata4	spermatogenesis associated 4 [Source:MGI Symbol;Acc:MGI:1916531]	chr8	+	protein_coding	chr8:54600781-54610098	1.75622	3.37812	1.11207e-16	5.45394e-16	up	99.3521	356.234
ENSMUSG00000022676	Snai2	snail family zinc finger 2 [Source:MGI Symbol;Acc:MGI:1096393]	chr16	+	protein_coding	chr16:14705852-14709385	1.75611	3.37786	0.000275634	0.000468376	up	0.356566	1.28743
ENSMUSG00000040167	Ikzf5	IKAROS family zinc finger 5 [Source:MGI Symbol;Acc:MGI:1914393]	chr7	-	protein_coding	chr7:131388652-131410521	1.75458	3.37428	1.69122e-10	5.15395e-10	up	2.26905	8.13544
ENSMUSG00000025509	Pnpla2	patatin-like phospholipase domain containing 2 [Source:MGI Symbol;Acc:MGI:1914103]	chr7	+	protein_coding	chr7:141455198-141460743	1.75444	3.37396	1.13937e-16	5.57768e-16	up	107.261	384.119
ENSMUSG00000026842	Abl1	c-abl oncogene 1, non-receptor tyrosine kinase [Source:MGI Symbol;Acc:MGI:87859]	chr2	+	protein_coding	chr2:31688376-31804227	1.75408	3.37311	1.65326e-16	8.03794e-16	up	64.0521	229.326
ENSMUSG00000021709	Erbin	Erbb2 interacting protein [Source:MGI Symbol;Acc:MGI:1890169]	chr13	-	protein_coding	chr13:103818787-103920514	1.75385	3.37258	5.43035e-15	2.36779e-14	up	11.7667	42.129
ENSMUSG00000001829	Clpb	ClpB caseinolytic peptidase B [Source:MGI Symbol;Acc:MGI:1100517]	chr7	+	protein_coding	chr7:101663633-101795506	1.75261	3.36968	8.4819e-17	4.19798e-16	up	325.415	1163.86
ENSMUSG00000021365	Nedd9	neural precursor cell expressed, developmentally down-regulated gene 9 [Source:MGI Symbol;Acc:MGI:97302]	chr13	-	protein_coding	chr13:41309581-41487362	1.75229	3.36893	3.60031e-11	1.16012e-10	up	2.75528	9.86114
ENSMUSG00000043467	Zbtb37	zinc finger and BTB domain containing 37 [Source:MGI Symbol;Acc:MGI:2444467]	chr1	-	protein_coding	chr1:161002922-161034849	1.75169	3.36752	4.26613e-13	1.59767e-12	up	5.06323	18.1062
ENSMUSG00000016487	Ppfibp1	PTPRF interacting protein, binding protein 1 (liprin beta 1) [Source:MGI Symbol;Acc:MGI:1914783]	chr6	+	protein_coding	chr6:146888487-147032025	1.75124	3.36649	8.97527e-15	3.8512e-14	up	10.5997	37.8832
ENSMUSG00000030279	C2cd5	C2 calcium-dependent domain containing 5 [Source:MGI Symbol;Acc:MGI:1921991]	chr6	-	protein_coding	chr6:143010920-143100141	1.75122	3.36644	1.73885e-14	7.27572e-14	up	9.09728	32.5144
ENSMUSG00000025480	Syce1	synaptonemal complex central element protein 1 [Source:MGI Symbol;Acc:MGI:1921325]	chr7	-	protein_coding	chr7:140777229-140787852	1.75095	3.36579	4.04379e-16	1.9136e-15	up	33.582	119.977
ENSMUSG00000031907	Zfp90	zinc finger protein 90 [Source:MGI Symbol;Acc:MGI:104786]	chr8	+	protein_coding	chr8:106415327-106426598	1.74923	3.36178	4.43189e-06	8.97832e-06	up	0.680716	2.43789
ENSMUSG00000041161	Otud3	OTU domain containing 3 [Source:MGI Symbol;Acc:MGI:1920412]	chr4	-	protein_coding	chr4:138895379-138913945	1.74915	3.36162	3.14652e-15	1.3959e-14	up	14.3923	51.3601
ENSMUSG00000033396	Spg11	SPG11, spatacsin vesicle trafficking associated [Source:MGI Symbol;Acc:MGI:2444989]	chr2	-	protein_coding	chr2:122053520-122118386	1.74876	3.36071	2.84756e-15	1.26702e-14	up	14.9109	53.1962
ENSMUSG00000034158	Lrrc58	leucine rich repeat containing 58 [Source:MGI Symbol;Acc:MGI:2443542]	chr16	+	protein_coding	chr16:37868389-37888858	1.74798	3.35889	6.17175e-16	2.88115e-15	up	27.9978	99.8232
ENSMUSG00000024949	Sf1	splicing factor 1 [Source:MGI Symbol;Acc:MGI:1095403]	chr19	+	protein_coding	chr19:6363690-6378030	1.7471	3.35682	6.57741e-16	3.05887e-15	up	27.5366	98.1184
ENSMUSG00000106722	Sf1	splicing factor 1 [Source:MGI Symbol;Acc:MGI:1095403]	KQ030494.1	+	protein_coding	KQ030494.1:180607-194947	1.7471	3.35682	6.57741e-16	3.05887e-15	up	27.5366	98.1184
ENSMUSG00000032827	Ppp1r9a	protein phosphatase 1, regulatory subunit 9A [Source:MGI Symbol;Acc:MGI:2442401]	chr6	+	protein_coding	chr6:4902917-5165661	1.74684	3.35622	1.5499e-13	6.04623e-13	up	6.12644	21.8328
ENSMUSG00000031441	Atp11a	ATPase, class VI, type 11A [Source:MGI Symbol;Acc:MGI:1354735]	chr8	+	protein_coding	chr8:12757014-12868728	1.74678	3.35608	2.6118e-16	1.254e-15	up	52.8586	188.296
ENSMUSG00000029772	Ahcyl2	S-adenosylhomocysteine hydrolase-like 2 [Source:MGI Symbol;Acc:MGI:1921590]	chr6	+	protein_coding	chr6:29768011-29912310	1.74516	3.35233	5.37405e-16	2.5201e-15	up	32.1233	114.307
ENSMUSG00000050931	Sgms2	sphingomyelin synthase 2 [Source:MGI Symbol;Acc:MGI:1921692]	chr3	-	protein_coding	chr3:131318985-131491411	1.74511	3.3522	1.76442e-15	7.9825e-15	up	18.3784	65.3985
ENSMUSG00000116143	Sgms2	sphingomyelin synthase 2 [Source:MGI Symbol;Acc:MGI:1921692]	KZ289064.1	-	protein_coding	KZ289064.1:19130-103668	1.74511	3.3522	1.76442e-15	7.9825e-15	up	18.3784	65.3985
ENSMUSG00000046139	Patl1	protein associated with topoisomerase II homolog 1 (yeast) [Source:MGI Symbol;Acc:MGI:2147679]	chr19	+	protein_coding	chr19:11912399-11945091	1.7442	3.35009	7.0324e-10	2.03195e-09	up	1.97732	7.03976
ENSMUSG00000038002	Cramp1l	cramped chromatin regulator homolog 1 [Source:MGI Symbol;Acc:MGI:1930190]	chr17	-	protein_coding	chr17:24961226-25015788	1.74405	3.34974	1.11953e-15	5.1147e-15	up	22.4636	79.8752
ENSMUSG00000057116	AF366264	cDNA sequence AF366264 [Source:MGI Symbol;Acc:MGI:2667157]	chr8	-	protein_coding	chr8:13835233-13838389	1.74367	3.34886	1.87401e-15	8.46413e-15	up	18.3171	65.1156
ENSMUSG00000039834	Zfp335	zinc finger protein 335 [Source:MGI Symbol;Acc:MGI:2682313]	chr2	-	protein_coding	chr2:164891882-164911757	1.74359	3.34868	4.19274e-14	1.70723e-13	up	7.9741	28.3508
ENSMUSG00000033632	AW554918	expressed sequence AW554918 [Source:MGI Symbol;Acc:MGI:2147376]	chr18	+	protein_coding	chr18:25168999-25467321	1.74339	3.3482	5.90136e-16	2.75874e-15	up	31.5771	112.225
ENSMUSG00000031834	Pik3r2	phosphoinositide-3-kinase regulatory subunit 2 [Source:MGI Symbol;Acc:MGI:1098772]	chr8	-	protein_coding	chr8:70768176-70776713	1.74275	3.34674	1.71279e-13	6.65275e-13	up	6.15886	21.8863
ENSMUSG00000111826	Pik3r2	phosphoinositide-3-kinase regulatory subunit 2 [Source:MGI Symbol;Acc:MGI:1098772]	KV575240.1	-	protein_coding	KV575240.1:94341-102878	1.74275	3.34674	1.71279e-13	6.65275e-13	up	6.15886	21.8863
ENSMUSG00000078907	Fam186b	family with sequence similarity 186, member B [Source:MGI Symbol;Acc:MGI:3647604]	chr15	-	protein_coding	chr15:99271018-99295888	1.74215	3.34534	3.72577e-16	1.77056e-15	up	44.9273	159.531
ENSMUSG00000039068	Zzz3	zinc finger, ZZ domain containing 3 [Source:MGI Symbol;Acc:MGI:1920453]	chr3	+	protein_coding	chr3:152395473-152462826	1.74158	3.34401	1.48388e-15	6.74957e-15	up	20.6808	73.4107
ENSMUSG00000007812	Zfp655	zinc finger protein 655 [Source:MGI Symbol;Acc:MGI:1919861]	chr5	+	protein_coding	chr5:145231715-145247302	1.74102	3.34272	5.35754e-11	1.69994e-10	up	2.72286	9.6694
ENSMUSG00000042429	Adora1	adenosine A1 receptor [Source:MGI Symbol;Acc:MGI:99401]	chr1	-	protein_coding	chr1:134199223-134235431	1.73971	3.33969	8.85325e-15	3.80005e-14	up	11.7667	41.7181
ENSMUSG00000048911	Rnf24	ring finger protein 24 [Source:MGI Symbol;Acc:MGI:1261771]	chr2	-	protein_coding	chr2:131298064-131352892	1.73941	3.33898	7.92944e-15	3.41986e-14	up	12.1556	43.0877
ENSMUSG00000074406	Zfp628	zinc finger protein 628 [Source:MGI Symbol;Acc:MGI:2665174]	chr7	+	protein_coding	chr7:4915217-4922002	1.73931	3.33875	7.51531e-11	2.35467e-10	up	2.62562	9.3133
ENSMUSG00000030200	Bcl2l14	BCL2-like 14 (apoptosis facilitator) [Source:MGI Symbol;Acc:MGI:1914063]	chr6	+	protein_coding	chr6:134396318-134438736	1.73867	3.33728	1.97096e-16	9.54127e-16	up	117.148	414.962
ENSMUSG00000038199	Iqca1l	IQ motif containing with AAA domain 1 like [Source:MGI Symbol;Acc:MGI:3045319]	chr5	-	protein_coding	chr5:24543432-24556809	1.73812	3.33599	1.66125e-14	6.96425e-14	up	10.1783	36.0479
ENSMUSG00000087598	Zfp111	zinc finger protein 111 [Source:MGI Symbol;Acc:MGI:1929114]	chr7	-	protein_coding	chr7:24193947-24211443	1.73704	3.33351	7.43826e-07	1.62296e-06	up	0.880069	3.12269
ENSMUSG00000019828	Grm1	glutamate receptor, metabotropic 1 [Source:MGI Symbol;Acc:MGI:1351338]	chr10	-	protein_coding	chr10:10686059-11082356	1.73609	3.3313	3.80326e-13	1.43028e-12	up	5.57539	19.7223
ENSMUSG00000028830	AU040320	expressed sequence AU040320 [Source:MGI Symbol;Acc:MGI:2140475]	chr4	+	protein_coding	chr4:126753544-126870070	1.7358	3.33065	4.23193e-16	1.99912e-15	up	49.2709	174.186
ENSMUSG00000041268	Dmxl2	Dmx-like 2 [Source:MGI Symbol;Acc:MGI:2444630]	chr9	-	protein_coding	chr9:54365158-54501626	1.73498	3.32875	1.57211e-15	7.13882e-15	up	22.334	78.9165
ENSMUSG00000022568	Scrib	scribbled planar cell polarity [Source:MGI Symbol;Acc:MGI:2145950]	chr15	-	protein_coding	chr15:76047158-76069784	1.73468	3.32805	2.84992e-16	1.36444e-15	up	80.5838	284.658
ENSMUSG00000017861	Mybl2	myeloblastosis oncogene-like 2 [Source:MGI Symbol;Acc:MGI:101785]	chr2	+	protein_coding	chr2:163054687-163084688	1.73442	3.32747	3.38963e-10	1.00725e-09	up	2.21881	7.84509
ENSMUSG00000035390	Brsk1	BR serine/threonine kinase 1 [Source:MGI Symbol;Acc:MGI:2685946]	chr7	+	protein_coding	chr7:4690604-4715997	1.73421	3.32698	5.94235e-15	2.58518e-14	up	13.9061	49.114
ENSMUSG00000032185	Carm1	coactivator-associated arginine methyltransferase 1 [Source:MGI Symbol;Acc:MGI:1913208]	chr9	+	protein_coding	chr9:21546894-21592623	1.73405	3.3266	5.24132e-16	2.46043e-15	up	43.4037	153.259
ENSMUSG00000031133	Arhgef6	Rac/Cdc42 guanine nucleotide exchange factor (GEF) 6 [Source:MGI Symbol;Acc:MGI:1920591]	chrX	-	protein_coding	chrX:57231485-57338729	1.73309	3.32438	1.91904e-14	8.00263e-14	up	10.2432	36.1512
ENSMUSG00000001440	Kpnb1	karyopherin (importin) beta 1 [Source:MGI Symbol;Acc:MGI:107532]	chr11	-	protein_coding	chr11:97159714-97187881	1.73179	3.32139	2.56453e-16	1.23262e-15	up	115.851	408.416
ENSMUSG00000010066	Cacna2d2	calcium channel, voltage-dependent, alpha 2/delta subunit 2 [Source:MGI Symbol;Acc:MGI:1929813]	chr9	+	protein_coding	chr9:107399612-107529343	1.73124	3.32014	4.36698e-09	1.16979e-08	up	1.65317	5.83451
ENSMUSG00000033557	Fam20b	family with sequence similarity 20, member B [Source:MGI Symbol;Acc:MGI:2443990]	chr1	-	protein_coding	chr1:156678532-156719086	1.7304	3.31819	9.26091e-16	4.25113e-15	up	32.0261	112.8
ENSMUSG00000042386	Tex13b	testis expressed 13B [Source:MGI Symbol;Acc:MGI:1890544]	chrX	-	protein_coding	chrX:140808307-140813433	1.73033	3.31803	0.000138045	0.000242113	up	0.421396	1.49287
ENSMUSG00000116391	Tex13b	testis expressed 13B [Source:MGI Symbol;Acc:MGI:1890544]	KZ289092.1	-	protein_coding	KZ289092.1:23546-28672	1.73033	3.31803	0.000138045	0.000242113	up	0.421396	1.49287
ENSMUSG00000055471	Alk	anaplastic lymphoma kinase [Source:MGI Symbol;Acc:MGI:103305]	chr17	-	protein_coding	chr17:71868972-72604627	1.73027	3.31791	3.81329e-05	7.0561e-05	up	0.518641	1.83527
ENSMUSG00000046460	Sh2d7	SH2 domain containing 7 [Source:MGI Symbol;Acc:MGI:2441692]	chr9	+	protein_coding	chr9:54534146-54545020	1.72969	3.31658	8.82371e-13	3.21865e-12	up	5.02433	17.6953
ENSMUSG00000061576	Dpp6	dipeptidylpeptidase 6 [Source:MGI Symbol;Acc:MGI:94921]	chr5	+	protein_coding	chr5:26817203-27727505	1.72916	3.31535	2.4485e-12	8.61222e-12	up	4.3112	15.1793
ENSMUSG00000020190	Mknk2	MAP kinase-interacting serine/threonine kinase 2 [Source:MGI Symbol;Acc:MGI:894279]	chr10	-	protein_coding	chr10:80665327-80678112	1.72844	3.31369	2.65884e-15	1.1854e-14	up	19.7408	69.4389
ENSMUSG00000062542	Syt9	synaptotagmin IX [Source:MGI Symbol;Acc:MGI:1926373]	chr7	+	protein_coding	chr7:107370728-107548656	1.72798	3.31263	2.89649e-09	7.89856e-09	up	1.75041	6.16321
ENSMUSG00000048827	Pkd1l3	polycystic kidney disease 1 like 3 [Source:MGI Symbol;Acc:MGI:2664670]	chr8	+	protein_coding	chr8:109614517-109674386	1.72775	3.3121	1.13079e-15	5.16264e-15	up	30.1136	105.87
ENSMUSG00000031987	Egln1	egl-9 family hypoxia-inducible factor 1 [Source:MGI Symbol;Acc:MGI:1932286]	chr8	-	protein_coding	chr8:124908587-124949324	1.72697	3.31031	2.5389e-09	6.97138e-09	up	1.78283	6.27278
ENSMUSG00000024053	Emilin2	elastin microfibril interfacer 2 [Source:MGI Symbol;Acc:MGI:2389136]	chr17	-	protein_coding	chr17:71252172-71311978	1.72694	3.31024	2.39375e-14	9.91781e-14	up	10.2107	35.8836
ENSMUSG00000067942	Zfp160	zinc finger protein 160 [Source:MGI Symbol;Acc:MGI:108187]	chr17	+	protein_coding	chr17:21008903-21043070	1.72589	3.30785	5.86017e-08	1.41564e-07	up	1.23177	4.33342
ENSMUSG00000034889	Cactin	cactin, spliceosome C complex subunit [Source:MGI Symbol;Acc:MGI:1917562]	chr10	+	protein_coding	chr10:81321103-81326242	1.72586	3.30778	9.70112e-11	3.01222e-10	up	2.65803	9.34069
ENSMUSG00000038346	Zfp384	zinc finger protein 384 [Source:MGI Symbol;Acc:MGI:2443203]	chr6	+	protein_coding	chr6:125009145-125037870	1.72363	3.30267	3.83609e-15	1.69069e-14	up	18.2821	64.0947
ENSMUSG00000093942	Olfr46	olfactory receptor 46 [Source:MGI Symbol;Acc:MGI:1333824]	chr7	+	protein_coding	chr7:140601269-140617678	1.72356	3.3025	0.000217642	0.000373551	up	0.394167	1.39042
ENSMUSG00000033769	Exoc6b	exocyst complex component 6B [Source:MGI Symbol;Acc:MGI:1923164]	chr6	-	protein_coding	chr6:84618487-85069513	1.72334	3.302	2.8874e-14	1.18791e-13	up	10.0487	35.2262
ENSMUSG00000070808	Bicra	BRD4 interacting chromatin remodeling complex associated protein [Source:MGI Symbol;Acc:MGI:2154263]	chr7	-	protein_coding	chr7:15970672-16047921	1.72225	3.29951	5.4881e-07	1.20979e-06	up	0.943926	3.31444
ENSMUSG00000035311	Gnptab	N-acetylglucosamine-1-phosphate transferase, alpha and beta subunits [Source:MGI Symbol;Acc:MGI:3643902]	chr10	+	protein_coding	chr10:88379132-88447329	1.72117	3.29703	9.27779e-15	3.97468e-14	up	13.9385	48.7853
[truncated: 11,504 more rows]
