# Supplementary material for: The KIF6‐RBP Complex Orchestrates mRNA Transport Required for Sperm Flagellar Assembly
Source: Adv Sci (Weinh). 2026 Jun 25:e76263. Online ahead of print. doi: 10.1002/advs.76263 (PMC13335463; doi:10.1002/advs.76263)
Supplement: Supplementary file 10 — Supporting File 10: advs76263‐sup‐0010‐DataFileS9.xlsx. [file ADVS-9999-e76263-s006.xlsx]

## Sheet: Data S9
Data S9.Proteomic identification of cytosolic translation machinery components in the flagellar-enriched sample.
	Accession	Description	Coverage [%]	# Peptides	# Unique Peptides	Score Sequest HT: Sequest HT		Cytoplasmic translation-related proteins (Mus musculus)
Translation initiation factor								Translation initiation factor	Elongation factor	Aminoacyl-tRNA synthetase	Ribosomal protein	Translation regulation
Eif3e	P60229	Eukaryotic translation initiation factor 3 subunit E OS=Mus musculus OX=10090 GN=Eif3e PE=1 SV=1	11	4	4	15.93		Eif6	Eef1a1	Sars1	Rpl21	Rbm24
Eif3f	Q9DCH4	Eukaryotic translation initiation factor 3 subunit F OS=Mus musculus OX=10090 GN=Eif3f PE=1 SV=2	15	4	4	12.12		Eif3d	Eef1d	Wars1	Rpl35a	Gcn1
Eif4a1	P60843	Eukaryotic initiation factor 4A-I OS=Mus musculus OX=10090 GN=Eif4a1 PE=1 SV=1	16	6	3	67.59		Eif3a	Eef2	Aars1	Rpl7a	Fmr1
Eif2s3x	A2AAW9	Eukaryotic translation initiation factor 2 subunit 3, X-linked OS=Mus musculus OX=10090 GN=Eif2s3x PE=1 SV=1	17	3	3	15.6		Eif3e	Eef1a2	Tars3	Rpl27a	Dhx9
Eif4e	P63073	Eukaryotic translation initiation factor 4E OS=Mus musculus OX=10090 GN=Eif4e PE=1 SV=1	10	2	2	6.34		Eif4a1	Eif5a	Lars1	Rps16	Eif2ak3
Eif4g1	E9Q9E1	Eukaryotic translation initiation factor 4 gamma 1 OS=Mus musculus OX=10090 GN=Eif4g1 PE=1 SV=1	1	2	2	4.91		Eif4e	Hbs1l	Iars1	Rpl7	Mknk1
Eif3c	M0QWV3	Eukaryotic translation initiation factor 3 subunit C (Fragment) OS=Mus musculus OX=10090 GN=Eif3c PE=1 SV=2	8	2	2	6.51		Eif4g2	Eef1b	Eprs1	Rpsa	Rgs2
Eif3m	A2A702	Eukaryotic translation initiation factor 3 subunit M OS=Mus musculus OX=10090 GN=Eif3m PE=1 SV=1	11	2	2	11.71		Eif4g1	Efl1	Kars1	Rplp0	Nck2
Eif6	A6PWZ2	Eukaryotic translation initiation factor 6 (Fragment) OS=Mus musculus OX=10090 GN=Eif6 PE=1 SV=1	31	1	1	4.65		Eif4g3	Eif5a2	Rars1	Rpl13a	Impact
Eif3d	O70194	Eukaryotic translation initiation factor 3 subunit D OS=Mus musculus OX=10090 GN=Eif3d PE=1 SV=2	4	1	1	4.1		Eif2a	Eef1g	Tars1	Rps2	Igf2bp1
Eif3a	P23116	Eukaryotic translation initiation factor 3 subunit A OS=Mus musculus OX=10090 GN=Eif3a PE=1 SV=5	1	1	1	3.01		Eif4e2	Abtb1	Mars1	Rpl3	Alkbh1
Eif3l	Q8QZY1	Eukaryotic translation initiation factor 3 subunit L OS=Mus musculus OX=10090 GN=Eif3l PE=1 SV=1	1	1	1	1.81		Eif2b5	Eefsec	Qars1	Rpl28	Gapdh
Eif3h	Q91WK2	Eukaryotic translation initiation factor 3 subunit H OS=Mus musculus OX=10090 GN=Eif3h PE=1 SV=1	6	1	1	2.77		Eif3b	Ptms	Nars1	Rpl6	Rpl13a
Eif3i	Q9QZD9	Eukaryotic translation initiation factor 3 subunit I OS=Mus musculus OX=10090 GN=Eif3i PE=1 SV=1	3	1	1	7.13		Eif3l	Eftud2	Yars1	Rpl29	Pa2g4
Eif4a2	P10630	Eukaryotic initiation factor 4A-II OS=Mus musculus OX=10090 GN=Eif4a2 PE=1 SV=2	13	4	1	32.94		Eif3c	Tcea2	Dars1	Rplp1	Pkm
Eif5b	Q05D44	Eukaryotic translation initiation factor 5B OS=Mus musculus OX=10090 GN=Eif5b PE=1 SV=2	2	1	1	4.77		Eif3h	Eef1b2	Cars1	Rpl5	Nanos2
Eif2b4	Q61749	Translation initiation factor eIF-2B subunit delta OS=Mus musculus OX=10090 GN=Eif2b4 PE=1 SV=2	2	1	1	2.73		Eif2s2	Eef1e1	Vars1	Rpl13	Nanos3
Eif2s1	Q6ZWX6	Eukaryotic translation initiation factor 2 subunit 1 OS=Mus musculus OX=10090 GN=Eif2s1 PE=1 SV=3	5	1	1	3.4		Eif3k	Tceal5	Hars1	Rpl36	Eif4e
								Eif3f	Tceal6	Farsa	Rpl9	Rack1
Elongation factor								Eif3i	Tcea1	Farsb	Rpl10a	Cpeb1
Eftud2	G3UZ34	116 kDa U5 small nuclear ribonucleoprotein component OS=Mus musculus OX=10090 GN=Eftud2 PE=1 SV=1	22	16	16	63.36		Eif2s3y		Lars2	Rps20	Eif4ebp2
Eef1a1	P10126	Elongation factor 1-alpha 1 OS=Mus musculus OX=10090 GN=Eef1a1 PE=1 SV=3	39	11	11	236.68		Eif3g		Iars2	Rpl26	Tarbp2
Eef2	P58252	Elongation factor 2 OS=Mus musculus OX=10090 GN=Eef2 PE=1 SV=2	17	10	10	53.44		Eif4a2		Vars2	Rpl27	Tnrc6c
Eef1g	Q9D8N0	Elongation factor 1-gamma OS=Mus musculus OX=10090 GN=Eef1g PE=1 SV=3	16	7	7	81.58		Eif5		Hars2	Rpl37a	Tnrc6a
Eif5a	A0A0A0MQM0	Eukaryotic translation initiation factor 5A (Fragment) OS=Mus musculus OX=10090 GN=Eif5a PE=1 SV=1	36	3	3	34.68		Eif5b		Cars2	Rps7	Niban1
Eef1d	Q91VK2	Eef1d protein OS=Mus musculus OX=10090 GN=Eef1d PE=1 SV=1	9	2	2	13.83		Eif2b4		Dars2	Rps8	Ncbp1
Eef1b2	A0A087WS46	Eukaryotic translation elongation factor 1 beta 2 OS=Mus musculus OX=10090 GN=Eef1b2 PE=1 SV=1	15	2	2	16.25		Dhx29		Ears2	Rps15a	Igf2bp2
								Eif4h		F13a1	Rps14	Cnot7
Aminoacyl-tRNA synthetase								Eif2s3x			Rps23	Akt2
Iars2	Q8BIJ6	Isoleucine--tRNA ligase, mitochondrial OS=Mus musculus OX=10090 GN=Iars2 PE=1 SV=1	41	31	31	737.55		Eif1			Rps18	Eif4ebp1
Vars1	G3UY93	Valine--tRNA ligase (Fragment) OS=Mus musculus OX=10090 GN=Vars PE=1 SV=1	9	9	9	50.22		Eif3j1			Rps11	Ddx3x
Cars2	Q8BYM8	Probable cysteine--tRNA ligase, mitochondrial OS=Mus musculus OX=10090 GN=Cars2 PE=1 SV=2	19	7	7	82.58		Eif4e1b			Rps4x	Eif4g2
Dars1	Q922B2	Aspartate--tRNA ligase, cytoplasmic OS=Mus musculus OX=10090 GN=Dars1 PE=1 SV=2	14	6	6	36.23		Eif2d			Rpl23a	Dazl
Wars1	P32921	Tryptophan--tRNA ligase, cytoplasmic OS=Mus musculus OX=10090 GN=Wars1 PE=1 SV=2	16	5	5	29.22		Eif3j2			Rps6	Hbs1l
Eprs1	Q8CGC7	Bifunctional glutamate/proline--tRNA ligase OS=Mus musculus OX=10090 GN=Eprs1 PE=1 SV=4	5	4	4	13.17		Eif2ak3			Rpl23	Eif4g1
Rars1	Q9D0I9	Arginine--tRNA ligase, cytoplasmic OS=Mus musculus OX=10090 GN=Rars1 PE=1 SV=2	8	4	4	19.76		Eif4b			Rps15	Cnot1
Ears2	Q9CXJ1	Probable glutamate--tRNA ligase, mitochondrial OS=Mus musculus OX=10090 GN=Ears2 PE=1 SV=1	12	4	4	25.13		Eif1ax			Rps24	Larp1
Aars1	Q8BGQ7	Alanine--tRNA ligase, cytoplasmic OS=Mus musculus OX=10090 GN=Aars1 PE=1 SV=1	3	2	2	4.45		Eif3m			Rps26	Cpeb3
Kars1	Q8R2P8	Lysine--tRNA ligase OS=Mus musculus OX=10090 GN=Kars PE=1 SV=1	6	2	2	18.96		Eif2b1			Rps28	Pum2
Nars1	A0A498WGK2	Asparagine--tRNA ligase OS=Mus musculus OX=10090 GN=Nars PE=1 SV=1	3	2	2	4.81		Eif2b2			Fau	Pum1
Farsb	Q9WUA2	Phenylalanine--tRNA ligase beta subunit OS=Mus musculus OX=10090 GN=Farsb PE=1 SV=2	3	2	2	5.03		Denr			Rpl30	Nanos1
Hars2	G5E823	Histidine--tRNA ligase OS=Mus musculus OX=10090 GN=Hars2 PE=1 SV=1	5	2	2	16.68		Mcts1			Rpl32	Pelo
Qars1	D3Z158	Glutamine--tRNA ligase OS=Mus musculus OX=10090 GN=Qars PE=1 SV=2	1	1	1	4.68		Eif4e3			Rpl8	Eif4g3
Yars1	Q91WQ3	Tyrosine--tRNA ligase, cytoplasmic OS=Mus musculus OX=10090 GN=Yars1 PE=1 SV=3	2	1	1	5.13		Eif1ad13			Rps27a	Dapk1
Hars1	Q61035	Histidine--tRNA ligase, cytoplasmic OS=Mus musculus OX=10090 GN=Hars1 PE=1 SV=2	3	1	1	2.15		Eif1ad12			Uba52	Cpeb2
Farsa	D6RIJ2	Phenylalanine--tRNA ligase alpha subunit OS=Mus musculus OX=10090 GN=Farsa PE=1 SV=1	13	1	1	5.85		Eif1ad4			Rps17	Ppp1r15b
Lars2	Q8VDC0	Probable leucine--tRNA ligase, mitochondrial OS=Mus musculus OX=10090 GN=Lars2 PE=1 SV=1	1	1	1	7.45		Eif1ad18			Rps10	Eif2a
Vars2	Q3U2A8	Valine--tRNA ligase, mitochondrial OS=Mus musculus OX=10090 GN=Vars2 PE=1 SV=2	1	1	1	2.47		Eif1a			Rpl22	Unk
								Eif2b3			Rack1	Eif4e2
Ribosomal protein								Eif1ad19			Rpl36a	Gemin5
Rps3	P62908	40S ribosomal protein S3 OS=Mus musculus OX=10090 GN=Rps3 PE=1 SV=1	65	13	13	135.02		Eif1ad17			Rpl19	Cnot2
Rpl4	Q9D8E6	60S ribosomal protein L4 OS=Mus musculus OX=10090 GN=Rpl4 PE=1 SV=3	26	11	11	156		Eif1ad15			Rpl10l	Samd4a
Rpl7a	P12970	60S ribosomal protein L7a OS=Mus musculus OX=10090 GN=Rpl7a PE=1 SV=2	19	8	8	65.14		Eif1ad14			Rps3a	Mknk2
Rps9	Q6ZWN5	40S ribosomal protein S9 OS=Mus musculus OX=10090 GN=Rps9 PE=1 SV=3	24	8	8	61.64		Eif1ad16			Rps5	Piwil2
Rpl5	P47962	60S ribosomal protein L5 OS=Mus musculus OX=10090 GN=Rpl5 PE=1 SV=3	22	7	7	56.8		Eif1ad11			Rps9	Lsm14b
Rplp0	P14869	60S acidic ribosomal protein P0 OS=Mus musculus OX=10090 GN=Rplp0 PE=1 SV=3	32	6	6	70.84		Eif1ad3			Rps27	Eprs1
Rps2	P25444	40S ribosomal protein S2 OS=Mus musculus OX=10090 GN=Rps2 PE=1 SV=3	22	6	6	63.49		Eif1ad2			Rpl10	Piwil4
Rpl3	P27659	60S ribosomal protein L3 OS=Mus musculus OX=10090 GN=Rpl3 PE=1 SV=3	18	6	6	56.35		Eif1ad10			Rpl35	Ago4
Rpl6	P47911	60S ribosomal protein L6 OS=Mus musculus OX=10090 GN=Rpl6 PE=1 SV=3	27	6	6	65.75		mKIAA0038			Rpl24	Ago3
Rpl10a	A0A3B2WDD2	Ribosomal protein OS=Mus musculus OX=10090 GN=Rpl10a PE=1 SV=1	38	6	6	67.19		Eif1ad7			Rpl17	Ago2
Rps3a	P97351	40S ribosomal protein S3a OS=Mus musculus OX=10090 GN=Rps3a PE=1 SV=3	29	6	6	44.8		Eif2s1			Rpl14	Ago1
Rplp2	P99027	60S acidic ribosomal protein P2 OS=Mus musculus OX=10090 GN=Rplp2 PE=1 SV=3	57	6	6	69.5		Eif1b			Rpl11	Cnot3
Rpl7	P14148	60S ribosomal protein L7 OS=Mus musculus OX=10090 GN=Rpl7 PE=1 SV=2	20	5	5	27.37		Eif3j			Rpl15	Lsm14a
Rps8	P62242	40S ribosomal protein S8 OS=Mus musculus OX=10090 GN=Rps8 PE=1 SV=2	28	5	5	64.9					Rps19	Cnot6
Rps4x	P62702	40S ribosomal protein S4, X isoform OS=Mus musculus OX=10090 GN=Rps4x PE=1 SV=2	24	5	5	54.28					Rpl34	Casc3
Rps17	P63276	40S ribosomal protein S17 OS=Mus musculus OX=10090 GN=Rps17 PE=1 SV=2	33	5	5	26.04					Rpl37	Znf385a
Rpl10	I7HLV2	60S ribosomal protein L10 (Fragment) OS=Mus musculus OX=10090 GN=Rpl10 PE=1 SV=1	26	5	5	31.2					Rpl4	Cnot6l
Rpl14	Q9CR57	60S ribosomal protein L14 OS=Mus musculus OX=10090 GN=Rpl14 PE=1 SV=3	26	5	5	96.01					Rpl38	Eif4a3
Rps19	Q9CZX8	40S ribosomal protein S19 OS=Mus musculus OX=10090 GN=Rps19 PE=1 SV=3	30	5	5	37.38					Rpl3l	Dnajc3
Rpl12	P35979	60S ribosomal protein L12 OS=Mus musculus OX=10090 GN=Rpl12 PE=1 SV=2	49	5	5	73.13					Rpl12	Neurl1
Rps12	A0A1W2P7A1	40S ribosomal protein S12 OS=Mus musculus OX=10090 GN=Rps12 PE=1 SV=1	36	5	5	47.87					Rpl18	Nck1
Rpl9-ps6	A0A140T8T4	60S ribosomal protein L9 OS=Mus musculus OX=10090 GN=Rpl9-ps6 PE=3 SV=1	29	5	5	41.11					Rps29	Igf2bp3
Rps11	P62281	40S ribosomal protein S11 OS=Mus musculus OX=10090 GN=Rps11 PE=1 SV=3	22	4	4	18.16					Rps13	Ncbp2
Rps6	P62754	40S ribosomal protein S6 OS=Mus musculus OX=10090 GN=Rps6 PE=1 SV=1	19	4	4	25.2					Rpl18a	Rbm8a
Rpl8	P62918	60S ribosomal protein L8 OS=Mus musculus OX=10090 GN=Rpl8 PE=1 SV=2	26	4	4	48.07					Rps25	Serbp1
Rps27a	P62983	Ubiquitin-40S ribosomal protein S27a OS=Mus musculus OX=10090 GN=Rps27a PE=1 SV=2	34	4	4	44.88					Rpl39	Ngdn
Rpl19	P84099	60S ribosomal protein L19 OS=Mus musculus OX=10090 GN=Rpl19 PE=1 SV=1	18	4	4	29.3					Rpl31	Eif4enif1
Rpl15	Q9CZM2	60S ribosomal protein L15 OS=Mus musculus OX=10090 GN=Rpl15 PE=1 SV=4	21	4	4	35.23					Rps12	Habp4
Rps13	Q921R2	40S ribosomal protein S13 OS=Mus musculus OX=10090 GN=Rps13 PE=1 SV=1	25	4	4	26.85					Rplp2	Cnot9
Rpl13	P47963	60S ribosomal protein L13 OS=Mus musculus OX=10090 GN=Rpl13 PE=1 SV=3	15	3	3	24.63					Rpl39l	Piwil1
Rps7	P62082	40S ribosomal protein S7 OS=Mus musculus OX=10090 GN=Rps7 PE=1 SV=1	18	3	3	32.12					Rps21	Ddx25
Rps15a	D3Z712	40S ribosomal protein S15a (Fragment) OS=Mus musculus OX=10090 GN=Rps15a PE=1 SV=2	40	3	3	26.72					Gm45713	Qki
Rps18	S4R1N6	40S ribosomal protein S18 OS=Mus musculus OX=10090 GN=Rps18 PE=3 SV=1	24	3	3	29.77					Gm49804	Eif2ak4
Rpl30	P62889	60S ribosomal protein L30 OS=Mus musculus OX=10090 GN=Rpl30 PE=1 SV=2	41	3	3	32.06					Rpl41	Htatip2
Rpl22	P67984	60S ribosomal protein L22 OS=Mus musculus OX=10090 GN=Rpl22 PE=1 SV=2	39	3	3	34.12					Rps3a1	Gapdhrt2
Rps5	D3Z1S8	40S ribosomal protein S5 (Fragment) OS=Mus musculus OX=10090 GN=Rps5 PE=1 SV=1	23	3	3	38.33					Rps27l	Magoh
Rpl31	P62900	60S ribosomal protein L31 OS=Mus musculus OX=10090 GN=Rpl31 PE=1 SV=1	26	3	3	5.16					Rps6kl1	Kbtbd8
Gm45713	A0A1B0GS68	60S ribosomal protein L13a OS=Mus musculus OX=10090 GN=Gm45713 PE=2 SV=1	5	3	3	49.43					Rpl22l1	Neurl1a
Rps16	P14131	40S ribosomal protein S16 OS=Mus musculus OX=10090 GN=Rps16 PE=1 SV=4	12	2	2	27.53					Rpl7l1	Larp4b
Rpsa	P14206	40S ribosomal protein SA OS=Mus musculus OX=10090 GN=Rpsa PE=1 SV=4	9	2	2	14.76					Rpl9-ps6	Znf598
Rplp1	P47955	60S acidic ribosomal protein P1 OS=Mus musculus OX=10090 GN=Rplp1 PE=1 SV=1	52	2	2	39.41					Mrpl4	Cnot10
Rps20	P60867	40S ribosomal protein S20 OS=Mus musculus OX=10090 GN=Rps20 PE=1 SV=1	19	2	2	8.22					Rplp1rt	Tnrc6b
Rpl27	P61358	60S ribosomal protein L27 OS=Mus musculus OX=10090 GN=Rpl27 PE=1 SV=2	13	2	2	18.93					Rplp2-ps1	Larp6
Rps14	D3YVF4	40S ribosomal protein S14 (Fragment) OS=Mus musculus OX=10090 GN=Rps14 PE=1 SV=1	10	2	2	4.3					Gm6133	Pym1
Rps24	P62849	40S ribosomal protein S24 OS=Mus musculus OX=10090 GN=Rps24 PE=1 SV=1	20	2	2	14.66					Rps18-ps6	Klhl25
Rack1	P68040	Receptor of activated protein C kinase 1 OS=Mus musculus OX=10090 GN=Rack1 PE=1 SV=3	7	2	2	8.17					Gm49368	Boll
Rpl18	A0A1B0GQU8	60S ribosomal protein L18 OS=Mus musculus OX=10090 GN=Rpl18 PE=1 SV=1	16	2	2	58.51					Rpl32-ps	Znf706
Rpl18a	A0A1D5RLW5	60S ribosomal protein L18a OS=Mus musculus OX=10090 GN=Rpl18a PE=1 SV=1	16	2	2	20.13					Gm4832	Sarnp
Rps27l	Q6ZWY3	40S ribosomal protein S27-like OS=Mus musculus OX=10090 GN=Rps27l PE=1 SV=3	25	2	2	9.68					Rps4l	Paip2
Rpl7l1	Q9D8M4	60S ribosomal protein L7-like 1 OS=Mus musculus OX=10090 GN=Rpl7l1 PE=1 SV=1	11	2	2	22.77					Gm10653	Cnot8
Rpl21	Q9CQM8	60S ribosomal protein L21 OS=Mus musculus OX=10090 GN=Rpl21 PE=1 SV=1	9	1	1	20.06					Rpl14-ps1	Gapdhrt
Rpl35a	O55142	60S ribosomal protein L35a OS=Mus musculus OX=10090 GN=Rpl35a PE=1 SV=2	8	1	1	1.8					Gm5766	Eif4a3l2
Rpl27a	P14115	60S ribosomal protein L27a OS=Mus musculus OX=10090 GN=Rpl27a PE=1 SV=5	7	1	1	5.68					Rp13	Gm45713
Rpl36	Q6ZWZ4	60S ribosomal protein L36 OS=Mus musculus OX=10090 GN=Rpl36 PE=1 SV=1	12	1	1	5.48					1600029O15Rik	Pklr
Rpl26	B1ARA5	60S ribosomal protein L26 OS=Mus musculus OX=10090 GN=Rpl26 PE=1 SV=1	5	1	1	5.85					Rpl27rt	Eif4a3l1
Rpl23a	P62751	60S ribosomal protein L23a OS=Mus musculus OX=10090 GN=Rpl23a PE=1 SV=1	8	1	1	13.19					Gm6525	Gm10481
Rpl23	P62830	60S ribosomal protein L23 OS=Mus musculus OX=10090 GN=Rpl23 PE=1 SV=1	14	1	1	12.61					RP23-436K3.4-001	Mif4gd
Rps26	P62855	40S ribosomal protein S26 OS=Mus musculus OX=10090 GN=Rps26 PE=1 SV=3	10	1	1	14.18					Rps3	Gapd
Rps28	G3UYV7	40S ribosomal protein S28 (Fragment) OS=Mus musculus OX=10090 GN=Rps28 PE=1 SV=1	21	1	1	3.5					Mapkap1	Ctif
Rpl32	P62911	60S ribosomal protein L32 OS=Mus musculus OX=10090 GN=Rpl32 PE=1 SV=2	10	1	1	6.44					1700084J12Rik	Poldip3
Rps10	A0A338P731	40S ribosomal protein S10 (Fragment) OS=Mus musculus OX=10090 GN=Rps10 PE=1 SV=1	8	1	1	6.83					Mrps9	Gm6498
Rpl11	A2BH06	60S ribosomal protein L11 (Fragment) OS=Mus musculus OX=10090 GN=Rpl11 PE=1 SV=1	8	1	1	15					Rps6ka1	3000002C10Rik
Rpl34	Q9D1R9	60S ribosomal protein L34 OS=Mus musculus OX=10090 GN=Rpl34 PE=1 SV=2	7	1	1	3.61						Paip1
Rps25	A0A1L1SQA8	40S ribosomal protein S25 OS=Mus musculus OX=10090 GN=Rps25 PE=1 SV=1	12	1	1	2.17						Paip2b
												Dap
Translation regulation												Bzw1
Pkm	P52480	Pyruvate kinase PKM OS=Mus musculus OX=10090 GN=Pkm PE=1 SV=4	64	37	37	1386.6						Cnot11
Dhx9	E9QNN1	RNA helicase OS=Mus musculus OX=10090 GN=Dhx9 PE=1 SV=1	14	14	14	122.25						Ifrd2
Gapdh	A0A0A0MQF6	Glyceraldehyde-3-phosphate dehydrogenase OS=Mus musculus OX=10090 GN=Gapdh PE=1 SV=1	46	12	10	281.2						Eif4e3
Niban1	Q3UW53	Protein Niban 1 OS=Mus musculus OX=10090 GN=Niban1 PE=1 SV=2	15	9	9	39.24						Samd4
Htatip2	Q9Z2G9	Oxidoreductase HTATIP2 OS=Mus musculus OX=10090 GN=Htatip2 PE=1 SV=3	40	8	8	99.42						Zfp706
Ddx3x	Q62167	ATP-dependent RNA helicase DDX3X OS=Mus musculus OX=10090 GN=Ddx3x PE=1 SV=3	16	8	7	55.93						Thrap3
Thrap3	Q569Z6	Thyroid hormone receptor-associated protein 3 OS=Mus musculus OX=10090 GN=Thrap3 PE=1 SV=1	8	5	5	37.86						Eif4ebp3
Dnajc3	Q91YW3	DnaJ homolog subfamily C member 3 OS=Mus musculus OX=10090 GN=Dnajc3 PE=1 SV=1	12	4	4	18.96						Bzw2
Pa2g4	P50580	Proliferation-associated protein 2G4 OS=Mus musculus OX=10090 GN=Pa2g4 PE=1 SV=3	10	3	3	19.52						Ago5
Eif4a3	Q91VC3	Eukaryotic initiation factor 4A-III OS=Mus musculus OX=10090 GN=Eif4a3 PE=1 SV=3	8	3	3	18.75
Ncbp1	Q3UYV9	Nuclear cap-binding protein subunit 1 OS=Mus musculus OX=10090 GN=Ncbp1 PE=1 SV=2	2	1	1	2.45
Cnot1	Q6ZQ08	CCR4-NOT transcription complex subunit 1 OS=Mus musculus OX=10090 GN=Cnot1 PE=1 SV=2	0	1	1	5.77
Ncbp2	Q9CQ49	Nuclear cap-binding protein subunit 2 OS=Mus musculus OX=10090 GN=Ncbp2 PE=1 SV=1	7	1	1	2.19
Piwil1	Q9JMB7	Piwi-like protein 1 OS=Mus musculus OX=10090 GN=Piwil1 PE=1 SV=1	1	1	1	2.69
Fxr1	Q61584	Fragile X mental retardation syndrome-related protein 1 OS=Mus musculus OX=10090 GN=Fxr1 PE=1 SV=2	3	1	1	7.78
